# Supplementary material for: A generic workflow for Single Locus Sequence Typing (SLST) design and subspecies characterization of microbiota
Source: Sci Rep. 2019 Dec 27;9:19834. doi: 10.1038/s41598-019-56065-y (PMC6934516; doi:10.1038/s41598-019-56065-y)
Supplement: Supplementary file 2 — Supplementary Tables S1-S4 [file 41598_2019_56065_MOESM2_ESM.xlsx]

## Sheet: S1 Bifidobacterium (stats)
#STRAIN	#Contigs/Scaffolds	#Nucleotides	#GC
Bifidobacterium-actinocoloniiforme-DSM-22766	1	1830060	0.627078
Bifidobacterium-adolescentis-22L	1	2203222	0.592981
Bifidobacterium-adolescentis-2789STDY5608824	15	2312049	0.592942
Bifidobacterium-adolescentis-2789STDY5608862	17	2259076	0.590117
Bifidobacterium-adolescentis-2789STDY5834850	10	2234127	0.5936
Bifidobacterium-adolescentis-ATCC-15703	1	2089645	0.591843
Bifidobacterium-adolescentis-BBMN23	1	2173720	0.592931
Bifidobacterium-adolescentis-DSM-20087	10	2051152	0.594083
Bifidobacterium-adolescentis-Km-4	45	2424972	0.597642
Bifidobacterium-adolescentis-L2-32	40	2389110	0.592498
Bifidobacterium-aesculapii-DSM-26737	93	2693486	0.648169
Bifidobacterium-angulatum-DSM-20098--JCM-7096	1	2021974	0.594306
Bifidobacterium-angulatum-GT102	1	2064639	0.592993
Bifidobacterium-angulatum-LMG-11039	6	2003804	0.594137
Bifidobacterium-animalis-A6	1	1958651	0.604858
Bifidobacterium-animalis-RH	1	1931057	0.604837
Bifidobacterium-animalis-subsp.-animalis-ATCC-25527	1	1932693	0.604744
Bifidobacterium-animalis-subsp.-animalis-ATCC-27672	10	1990162	0.600667
Bifidobacterium-animalis-subsp.-animalis-IM386	8	1925687	0.604701
Bifidobacterium-animalis-subsp.-animalis-LMG-10508	13	1915004	0.604695
Bifidobacterium-animalis-subsp.-animalis-MCC-0483	27	2176037	0.600684
Bifidobacterium-animalis-subsp.-animalis-MCC-0499	11	2133776	0.601904
Bifidobacterium-animalis-subsp.-animalis-MCC-1489	14	1909917	0.604631
Bifidobacterium-animalis-subsp.-lactis-646	21	1923287	0.604754
Bifidobacterium-animalis-subsp.-lactis-AD011	1	1933695	0.604904
Bifidobacterium-animalis-subsp.-lactis-ATCC-27536	18	1912453	0.604614
Bifidobacterium-animalis-subsp.-lactis-ATCC-27673	1	1963012	0.606307
Bifidobacterium-animalis-subsp.-lactis-ATCC-27674	18	1912379	0.604616
Bifidobacterium-animalis-subsp.-lactis-B420	1	1938595	0.604828
Bifidobacterium-animalis-subsp.-lactis-BB-12	1	1942198	0.604813
Bifidobacterium-animalis-subsp.-lactis-BF052	1	1938624	0.604832
Bifidobacterium-animalis-subsp.-lactis-BLC1	1	1938583	0.604829
Bifidobacterium-animalis-subsp.-lactis-BS-01	2	1932595	0.604833
Bifidobacterium-animalis-subsp.-lactis-Bi-07	1	1938822	0.604819
Bifidobacterium-animalis-subsp.-lactis-Bl-04-Bl-04-ATCC-SD5219	1	1938709	0.604821
Bifidobacterium-animalis-subsp.-lactis-Bl12	1	1938606	0.604838
Bifidobacterium-animalis-subsp.-lactis-CECT-8145	77	1959887	0.597622
Bifidobacterium-animalis-subsp.-lactis-CNCM-I-2494	1	1943113	0.604854
Bifidobacterium-animalis-subsp.-lactis-DSM-10140	1	1938481	0.604821
Bifidobacterium-animalis-subsp.-lactis-HN019	28	1915892	0.604533
Bifidobacterium-animalis-subsp.-lactis-KLDS2.0603	1	1946899	0.604816
Bifidobacterium-animalis-subsp.-lactis-V9	1	1944050	0.604884
Bifidobacterium-asteroides-Bin2	9	2094785	0.604389
Bifidobacterium-asteroides-Bin7	6	2132390	0.604643
Bifidobacterium-asteroides-DSM-20089	115	2138592	0.599695
Bifidobacterium-asteroides-Hma3	7	2245218	0.592368
Bifidobacterium-asteroides-PRL2011	1	2167304	0.600536
Bifidobacterium-biavatii-DSM-23969	56	3252134	0.630968
Bifidobacterium-bifidum-156B	8	2191816	0.627537
Bifidobacterium-bifidum-2789STDY5608877	16	2157157	0.626662
Bifidobacterium-bifidum-324B	2	2204339	0.626725
Bifidobacterium-bifidum-791	33	2285457	0.624093
Bifidobacterium-bifidum-85B	9	2360966	0.629666
Bifidobacterium-bifidum-A8	10	2223105	0.627622
Bifidobacterium-bifidum-ASM157686v1	44	2105224	0.628662
Bifidobacterium-bifidum-ASM157689v1	72	2131937	0.630484
Bifidobacterium-bifidum-ATCC-29521--JCM-1255--DSM-20456	1	2211039	0.626649
Bifidobacterium-bifidum-BF3	1	2210370	0.626471
Bifidobacterium-bifidum-BGN4	1	2223664	0.626482
Bifidobacterium-bifidum-BI-14	26	2184434	0.626194
Bifidobacterium-bifidum-Calf96	15	2150296	0.628037
Bifidobacterium-bifidum-IPLA-20015	17	2172992	0.626732
Bifidobacterium-bifidum-IPLA-20017	22	2178877	0.626028
Bifidobacterium-bifidum-LMG-11041	2	2208468	0.62665
Bifidobacterium-bifidum-LMG-11582	6	2222504	0.627648
Bifidobacterium-bifidum-LMG-11583	17	2238534	0.628535
Bifidobacterium-bifidum-LMG-13195	34	2310178	0.625541
Bifidobacterium-bifidum-LMG-13200	15	2176035	0.628832
Bifidobacterium-bifidum-MJR8628B	34	2262348	0.627507
Bifidobacterium-bifidum-NCIMB-41171	1	2216395	0.628053
Bifidobacterium-bifidum-PRL2010	1	2214656	0.626664
Bifidobacterium-bifidum-S17	1	2186882	0.627584
Bifidobacterium-bohemicum-DSM-22767	5	2052461	0.574551
Bifidobacterium-bohemicum-R-53250	18	2046453	0.57447
Bifidobacterium-bombi-DSM-19703	4	1895238	0.560812
Bifidobacterium-boum-LMG-10736	18	2171356	0.593141
Bifidobacterium-breve-12L	1	2244624	0.588673
Bifidobacterium-breve-2L	6	2240721	0.588538
Bifidobacterium-breve-31L	4	2265652	0.585725
Bifidobacterium-breve-689b	1	2331707	0.5873
Bifidobacterium-breve-ACS-071-V-Sch8b	1	2327492	0.58727
Bifidobacterium-breve-BBRI4	28	2426720	0.587201
Bifidobacterium-breve-BR-06	101	2660803	0.591728
Bifidobacterium-breve-BR-07	27	2249483	0.587295
Bifidobacterium-breve-BR-10	60	2349925	0.587795
Bifidobacterium-breve-BR-14	57	2529872	0.591811
Bifidobacterium-breve-BR-15	27	2373802	0.586789
Bifidobacterium-breve-BR-19	15	2324995	0.586158
Bifidobacterium-breve-BR-20	52	2335471	0.587716
Bifidobacterium-breve-BR-21	66	2614621	0.591567
Bifidobacterium-breve-BR-A29	62	2387635	0.58764
Bifidobacterium-breve-BR-C29	41	2287657	0.588618
Bifidobacterium-breve-BR-H29	39	2470837	0.592464
Bifidobacterium-breve-BR-I29	39	2249921	0.586853
Bifidobacterium-breve-BR-L29	44	2344657	0.589961
Bifidobacterium-breve-BR3	2	2426006	0.590898
Bifidobacterium-breve-CECT-7263	34	2314396	0.588845
Bifidobacterium-breve-DPC-6330	47	2386233	0.586126
Bifidobacterium-breve-DSM-20213--JCM-1192	1	2269415	0.588903
Bifidobacterium-breve-GED8481	29	2358436	0.58606
Bifidobacterium-breve-HPH0326	4	2504312	0.590581
Bifidobacterium-breve-JCM-7017	1	2288912	0.586523
Bifidobacterium-breve-JCM-7019	1	2358818	0.586454
Bifidobacterium-breve-JCP7499	68	2369717	0.585331
Bifidobacterium-breve-LMG-13208	31	2263780	0.588813
Bifidobacterium-breve-MCC-0121	27	2436344	0.589212
Bifidobacterium-breve-MCC-0305	22	2286838	0.588469
Bifidobacterium-breve-MCC-0476	15	2233807	0.586466
Bifidobacterium-breve-MCC-1094	23	2327206	0.589462
Bifidobacterium-breve-MCC-1114	33	2487280	0.589542
Bifidobacterium-breve-MCC-1128	25	2480222	0.589088
Bifidobacterium-breve-MCC-1340	23	2373106	0.585887
Bifidobacterium-breve-MCC-1454	14	2457448	0.585339
Bifidobacterium-breve-MCC-1604	15	2206390	0.587029
Bifidobacterium-breve-MCC-1605	37	2324012	0.589773
Bifidobacterium-breve-NCFB-2258	1	2315891	0.587125
Bifidobacterium-breve-RP2	25	2260492	0.586873
Bifidobacterium-breve-S27	1	2294458	0.587449
Bifidobacterium-breve-UCC2003	1	2422684	0.587332
Bifidobacterium-callitrichos-DSM-23973	33	2887310	0.635209
Bifidobacterium-catenulatum-DSM-16992--JCM-1194--LMG-11043	1	2079525	0.562006
Bifidobacterium-choerinum-DSM-20434	20	2037324	0.657233
Bifidobacterium-choerinum-LMG-10510	20	2096114	0.655312
Bifidobacterium-commune-R-52791	4	1633662	0.539258
Bifidobacterium-coryneforme-Bma6	6	1749707	0.601459
Bifidobacterium-coryneforme-DSM-20216	67	1741003	0.604896
Bifidobacterium-coryneforme-LMG18911	1	1755097	0.605112
Bifidobacterium-crudilactis-LMG-23609	6	2362808	0.577174
Bifidobacterium-cuniculi-DSM-20435	264	2512691	0.648685
Bifidobacterium-cuniculi-LMG-10738	41	2531582	0.648732
Bifidobacterium-dentium-ATCC-27678	2	2642081	0.58517
Bifidobacterium-dentium-ATCC-27679	10	2645781	0.58187
Bifidobacterium-dentium-Bd1	1	2636367	0.585367
Bifidobacterium-dentium-DE-29	26	2552693	0.585312
Bifidobacterium-dentium-JCM-1195--DSM-20436	1	2635669	0.585379
Bifidobacterium-dentium-JCVIHMP022	35	2636584	0.584386
Bifidobacterium-gallicum-DSM-20093--LMG-11596	12	2004594	0.576108
Bifidobacterium-gallinarum-DSM-20670	103	2128566	0.641985
Bifidobacterium-gallinarum-LMG-11586	10	2160832	0.642225
Bifidobacterium-indicum-LMG-11587--DSM-20214	1	1734546	0.604934
Bifidobacterium-kashiwanohense-JCM-15439--DSM-21854	1	2337234	0.562823
Bifidobacterium-kashiwanohense-PV20-2	1	2370978	0.561249
Bifidobacterium-lemurum-DSM-28807	47	2912024	0.625889
Bifidobacterium-longum-105-A	1	2290145	0.600631
Bifidobacterium-longum-35624	1	2264056	0.60004
Bifidobacterium-longum-379	24	2387620	0.60202
Bifidobacterium-longum-AGR2137	49	2270377	0.598586
Bifidobacterium-longum-BG7	2	2455762	0.600103
Bifidobacterium-longum-BXY01	1	2480603	0.5982
Bifidobacterium-longum-CMW7750	39	2372082	0.599478
Bifidobacterium-longum-D2957	13	2330229	0.603797
Bifidobacterium-longum-DJO10A	3	2389526	0.601639
Bifidobacterium-longum-DSM-20219	6	2449019	0.60251
Bifidobacterium-longum-E18	1	2372966	0.599572
Bifidobacterium-longum-NCC2705	2	2260266	0.601273
Bifidobacterium-longum-Su859	1	2392976	0.600083
Bifidobacterium-longum-subsp.-infantis-157F	3	2408831	0.600753
Bifidobacterium-longum-subsp.-infantis-ATCC-15697--JCM-1222--DSM-20088	1	2832748	0.598631
Bifidobacterium-longum-subsp.-infantis-BIB1401242951	50	2787528	0.598015
Bifidobacterium-longum-subsp.-infantis-BIB1401272845a	50	2791524	0.598105
Bifidobacterium-longum-subsp.-infantis-BIB1401272845b	56	2786838	0.598239
Bifidobacterium-longum-subsp.-infantis-BIC1206122787	57	2789037	0.598172
Bifidobacterium-longum-subsp.-infantis-BIC1307292462	68	2879623	0.598788
Bifidobacterium-longum-subsp.-infantis-BIC1401111250	60	2793888	0.598135
Bifidobacterium-longum-subsp.-infantis-BIC1401212621a	51	2791569	0.598188
Bifidobacterium-longum-subsp.-infantis-BIC1401212621b	54	2821883	0.599119
Bifidobacterium-longum-subsp.-infantis-BT1	1	2578115	0.593903
Bifidobacterium-longum-subsp.-infantis-CCUG-52486	22	2480850	0.595055
Bifidobacterium-longum-subsp.-infantis-CECT-7210	1	2467698	0.599411
Bifidobacterium-longum-subsp.-infantis-EK3	38	2564809	0.593785
Bifidobacterium-longum-subsp.-infantis-IN-07	114	2749833	0.600317
Bifidobacterium-longum-subsp.-infantis-IN-F29	58	2643621	0.598678
Bifidobacterium-longum-subsp.-infantis-TPY12-1	44	2640127	0.595901
Bifidobacterium-longum-subsp.-longum-1-5B	25	2367512	0.600881
Bifidobacterium-longum-subsp.-longum-1-6B	171	2686768	0.59635
Bifidobacterium-longum-subsp.-longum-17-1B	20	2467200	0.602376
Bifidobacterium-longum-subsp.-longum-2-2B	141	2625697	0.597201
Bifidobacterium-longum-subsp.-longum-296B	40	2253171	0.598588
Bifidobacterium-longum-subsp.-longum-35B	131	2514431	0.600933
Bifidobacterium-longum-subsp.-longum-44B	62	2559217	0.59705
Bifidobacterium-longum-subsp.-longum-7	36	2235579	0.599632
Bifidobacterium-longum-subsp.-longum-7-1B	34	2407087	0.598121
Bifidobacterium-longum-subsp.-longum-72B	30	2374452	0.602471
Bifidobacterium-longum-subsp.-longum-9	31	2233772	0.599776
Bifidobacterium-longum-subsp.-longum-AH1206	1	2421287	0.60192
Bifidobacterium-longum-subsp.-longum-ATCC-55813	114	2396359	0.596617
Bifidobacterium-longum-subsp.-longum-BLOI2	72	2417590	0.599625
Bifidobacterium-longum-subsp.-longum-CCUG30698	1	2457978	0.60218
Bifidobacterium-longum-subsp.-longum-CECT-7347	128	2327220	0.600494
Bifidobacterium-longum-subsp.-longum-CMCC-P0001	72	2424349	0.597098
Bifidobacterium-longum-subsp.-longum-EK13	39	2474529	0.60014
Bifidobacterium-longum-subsp.-longum-EK5	28	2231287	0.597021
Bifidobacterium-longum-subsp.-longum-F8	1	2384987	0.596157
Bifidobacterium-longum-subsp.-longum-GT15	1	2337521	0.599674
Bifidobacterium-longum-subsp.-longum-JCM-1217	1	2385164	0.603297
Bifidobacterium-longum-subsp.-longum-JDM301	1	2477838	0.598149
Bifidobacterium-longum-subsp.-longum-KACC-91563	3	2395764	0.598186
Bifidobacterium-longum-subsp.-longum-LMG-13197	8	2384703	0.603268
Bifidobacterium-longum-subsp.-longum-LO-06	77	2437471	0.600382
Bifidobacterium-longum-subsp.-longum-LO-10	80	2540238	0.602813
Bifidobacterium-longum-subsp.-longum-LO-21	71	2656034	0.601416
Bifidobacterium-longum-subsp.-longum-LO-C29	49	2483869	0.599885
Bifidobacterium-longum-subsp.-longum-LO-K29a	85	2449180	0.599855
Bifidobacterium-longum-subsp.-longum-LO-K29b	97	2372714	0.601369
Bifidobacterium-longum-subsp.-longum-MC-42	29	2288251	0.598137
Bifidobacterium-longum-subsp.-longum-NCIMB8809	1	2340989	0.60106
Bifidobacterium-longum-subsp.-longum-VMKB44	34	2501933	0.60284
Bifidobacterium-longum-subsp.-longum-W11	22	2329981	0.599042
Bifidobacterium-longum-subsp.-suis-BSM11-5	45	2602875	0.598691
Bifidobacterium-longum-subsp.-suis-DSM-20211	129	2389965	0.600469
Bifidobacterium-longum-subsp.-suis-LMG-21814	36	2335826	0.599584
Bifidobacterium-magnum-DSM-20222	22	1825255	0.587076
Bifidobacterium-magnum-LMG-11591	13	1822469	0.587189
Bifidobacterium-merycicum-DSM-6492	15	2274683	0.603595
Bifidobacterium-merycicum-LMG-11341	16	2280233	0.603298
Bifidobacterium-minimum-DSM-20102	29	1867315	0.627254
Bifidobacterium-minimum-LMG-11592	18	1892856	0.627293
Bifidobacterium-mongoliense-DSM-21395	43	2170442	0.627778
Bifidobacterium-moukalabense-DSM-27321	12	2515331	0.598735
Bifidobacterium-pseudocatenulatum-2789STDY5834840	10	2303871	0.564282
Bifidobacterium-pseudocatenulatum-CA-05	24	2223124	0.564472
Bifidobacterium-pseudocatenulatum-CA-B29	43	2300700	0.564259
Bifidobacterium-pseudocatenulatum-CA-C29	72	2182067	0.562633
Bifidobacterium-pseudocatenulatum-CA-D29	86	2264683	0.563363
Bifidobacterium-pseudocatenulatum-CA-K29a	59	2458506	0.564119
Bifidobacterium-pseudocatenulatum-CA-K29b	66	2453340	0.566657
Bifidobacterium-pseudocatenulatum-CECT-7765	6	2254339	0.564333
Bifidobacterium-pseudocatenulatum-DSM-20438--JCM-1200--LMG-10505	1	2313752	0.563767
Bifidobacterium-pseudocatenulatum-IPLA36007	23	2328178	0.562959
Bifidobacterium-pseudolongum-AGR2145	30	1992204	0.633044
Bifidobacterium-pseudolongum-PV8-2	1	2032698	0.632597
Bifidobacterium-pseudolongum-subsp.-globosum-DSM-20092	40	1913048	0.633954
Bifidobacterium-pseudolongum-subsp.-globosum-LMG-11569	26	1935249	0.633942
Bifidobacterium-pseudolongum-subsp.-pseudolongum-DSM-20099	23	1901000	0.630738
Bifidobacterium-pseudolongum-subsp.-pseudolongum-LMG-11571	11	1898681	0.630628
Bifidobacterium-psychraerophilum-DSM-22366	70	2621124	0.587433
Bifidobacterium-psychraerophilum-LMG-21775	11	2615078	0.587501
Bifidobacterium-pullorum-DSM-20433	38	2100948	0.643072
Bifidobacterium-pullorum-LMG-21816	11	2153548	0.642246
Bifidobacterium-reuteri-DSM-23975	28	2847567	0.604508
Bifidobacterium-ruminantium-DSM-6489	43	2218565	0.591528
Bifidobacterium-ruminantium-LMG-21811	23	2249764	0.591848
Bifidobacterium-saeculare-DSM-6531--LMG-14934	14	2263279	0.637452
Bifidobacterium-saguini-DSM-23967	33	2787031	0.563517
Bifidobacterium-scardovii-981-BLON	150	3121288	0.64761
Bifidobacterium-scardovii-JCM-12489--DSM-13734	1	3158347	0.646309
Bifidobacterium-scardovii-LMG-21589	34	3141774	0.646349
Bifidobacterium-stellenboschense-DSM-23968	40	2812847	0.653416
Bifidobacterium-stercoris-JCM-15918-DSM-24849	15	2304612	0.593779
Bifidobacterium-subtile-DSM-20096	32	2765266	0.60932
Bifidobacterium-subtile-LMG-11597	27	2790085	0.609184
Bifidobacterium-thermacidophilum-subsp.-porcinum-DSM-17755	35	2062568	0.602444
Bifidobacterium-thermacidophilum-subsp.-porcinum-LMG-21689	3	2079367	0.601979
Bifidobacterium-thermacidophilum-subsp.-thermacidophilum-DSM-15837	14	2223595	0.603941
Bifidobacterium-thermacidophilum-subsp.-thermacidophilum-LMG-21395	8	2233072	0.603814
Bifidobacterium-thermophilum-DSM-20210	48	2224837	0.59728
Bifidobacterium-thermophilum-DSM-20212	50	2252351	0.600744
Bifidobacterium-thermophilum-JCM-1207	12	2099496	0.599073
Bifidobacterium-thermophilum-RBL67	1	2291643	0.601107
Bifidobacterium-tsurumiense-DSM-17777	26	2166541	0.528603
Bifidobacterium-tsurumiense-JCM-13495	25	2164398	0.528455
	average	2.30093e+06	0.600896
	SD	273658	0.0203579

## Sheet: S2 Escherichia-Shigella (stats)
#STRAIN	#Contigs/Scaffolds	#Nucleotides	#GC
Escherichia-albertii-20H38	92	4862440	0.495044
Escherichia-albertii-24	137	4898975	0.496139
Escherichia-albertii-94389	112	4745744	0.495143
Escherichia-albertii-CB10113	144	4715204	0.495537
Escherichia-albertii-CB9791	100	4760418	0.494616
Escherichia-albertii-E2675	119	4958535	0.494682
Escherichia-albertii-EC03-127	149	4997600	0.495564
Escherichia-albertii-EC03-195	78	4853676	0.496823
Escherichia-albertii-EC05-160	73	4739675	0.496065
Escherichia-albertii-EC05-44	43	4571045	0.49739
Escherichia-albertii-EC05-81	50	4656922	0.497028
Escherichia-albertii-EC06-170	1	4657167	0.497609
Escherichia-albertii-HIPH08472	85	5028180	0.493976
Escherichia-albertii-Jun-51	84	4700514	0.496972
Escherichia-albertii-K7394	59	5120257	0.493226
Escherichia-albertii-K7744	116	4844216	0.496919
Escherichia-albertii-K7756	53	4727433	0.495096
Escherichia-albertii-KF1	1	4701875	0.496962
Escherichia-albertii-KU20110014	111	4780591	0.494919
Escherichia-albertii-NBRC-107761	235	4422416	0.497887
Escherichia-coli-001PP2015	56	4842116	0.506797
Escherichia-coli-002PP2015	95	5157267	0.503757
Escherichia-coli-08-00022	2	5456185	0.50614
Escherichia-coli-09-00049	2	5511850	0.504966
Escherichia-coli-1303	4	5156928	0.506123
Escherichia-coli-2009C-3133	4	5514343	0.507876
Escherichia-coli-2011C-3911	2	4989576	0.508659
Escherichia-coli-2012C-4227	3	5375210	0.505825
Escherichia-coli-2013C-4465	2	5494966	0.504274
Escherichia-coli-28RC1	2	5643099	0.505461
Escherichia-coli-6409	3	5106503	0.50929
Escherichia-coli-94-3024	2	5045911	0.506507
Escherichia-coli-ACN001	1	4936576	0.506722
Escherichia-coli-ACN002	1	4879931	0.506876
Escherichia-coli-APEC-IMT5155	3	5126032	0.50611
Escherichia-coli-ATCC-25922	3	5203429	0.504251
Escherichia-coli-B-C2566	1	4478958	0.508083
Escherichia-coli-B-C3029	1	4569185	0.508177
Escherichia-coli-CD306	2	5219043	0.508743
Escherichia-coli-CFSAN004176	4	5376466	0.503806
Escherichia-coli-CI5	2	5092643	0.50656
Escherichia-coli-CQSW20	1	4579074	0.507695
Escherichia-coli-DH1Ec095	1	4614133	0.508282
Escherichia-coli-EC590	1	4617698	0.508016
Escherichia-coli-ECC-1470	2	4903812	0.507278
Escherichia-coli-ECONIH1	4	5559642	0.504061
Escherichia-coli-ER1821R	1	4595577	0.50832
Escherichia-coli-ER2796	1	4558663	0.508046
Escherichia-coli-Eco889	3	5312456	0.507534
Escherichia-coli-Ecol-448	3	5212298	0.507784
Escherichia-coli-FORC-028	1	5704396	0.506186
Escherichia-coli-FORC-031	5	5100852	0.505624
Escherichia-coli-G749	4	5219972	0.505547
Escherichia-coli-GB089	2	5457411	0.505696
Escherichia-coli-H1827-12	1	4731493	0.50759
Escherichia-coli-HUSEC2011	4	5443340	0.506504
Escherichia-coli-JJ1886	6	5308284	0.507583
Escherichia-coli-JJ1887	6	5331521	0.507994
Escherichia-coli-JJ2434	3	5317099	0.508185
Escherichia-coli-K-12	2	4959179	0.507576
Escherichia-coli-K-12-NEB-5-alpha	1	4583637	0.507742
Escherichia-coli-K-12-substr.-BW25113	1	4631469	0.507787
Escherichia-coli-K-12-substr.-HMS174	1	4584860	0.5082
Escherichia-coli-K-12-substr.-MG1655-TMP32XR1	1	4641684	0.507905
Escherichia-coli-K-12-substr.-MG1655-TMP32XR2	1	4641689	0.507905
Escherichia-coli-K-12-substr.-RV308	1	4585620	0.5079
Escherichia-coli-K-15KW01	1	5154641	0.503693
Escherichia-coli-KLY	1	4718545	0.507495
Escherichia-coli-LY180	1	4835601	0.508516
Escherichia-coli-MNCRE44	7	5292269	0.507529
Escherichia-coli-MRE600	4	4980796	0.507773
Escherichia-coli-MS6198	5	5599783	0.505
Escherichia-coli-MVAST0167	3	5014243	0.507725
Escherichia-coli-NGF1	3	5074819	0.505766
Escherichia-coli-Nissle-1917	1	5441124	0.505786
Escherichia-coli-O104:H4-str.-2009EL-2050	4	5438174	0.505856
Escherichia-coli-O145:H28-str.-RM12581	3	5737293	0.506623
Escherichia-coli-O157-180-PT54	2	5750190	0.504254
Escherichia-coli-O157:H16-Santai	1	5104557	0.505951
Escherichia-coli-O157:H7-1130	2	5509007	0.504706
Escherichia-coli-O157:H7-str.-EDL933	2	5639399	0.504316
Escherichia-coli-O157:H7-str.-G5101	217	5061556	0.505862
Escherichia-coli-O157:H7-str.-SS17	3	5655690	0.50387
Escherichia-coli-O157:H7-str.-SS52	2	5583363	0.504663
Escherichia-coli-O177:H21	6	5494878	0.504056
Escherichia-coli-O25b:H4-ST131	3	5249449	0.508142
Escherichia-coli-PA20	2	5618601	0.505058
Escherichia-coli-PCN033	4	5156873	0.507047
Escherichia-coli-PCN061	7	4901825	0.50797
Escherichia-coli-RM9387	2	4995946	0.50714
Escherichia-coli-RR1	1	4587291	0.508173
Escherichia-coli-RS218	2	5201863	0.50656
Escherichia-coli-S51	3	5186163	0.506719
Escherichia-coli-SEC470	1	5153435	0.507573
Escherichia-coli-SF-088	4	5206997	0.506574
Escherichia-coli-SF-166	2	5025183	0.506219
Escherichia-coli-SF-173	2	5152806	0.506699
Escherichia-coli-SF-468	6	5358643	0.506466
Escherichia-coli-SQ2203	1	4605301	0.507774
Escherichia-coli-SQ37	1	4633461	0.507873
Escherichia-coli-SQ88	1	4610881	0.507799
Escherichia-coli-SRCC-1675	2	5601971	0.505067
Escherichia-coli-ST2747	1	5054509	0.506531
Escherichia-coli-ST540	1	4758629	0.511064
Escherichia-coli-ST648	8	5195832	0.50566
Escherichia-coli-SaT040	2	5176044	0.506512
Escherichia-coli-UPEC-26-1	2	5329753	0.505573
Escherichia-coli-VR50	10	5196066	0.508036
Escherichia-coli-Y5	1	4839266	0.508117
Escherichia-coli-YD786	1	4863501	0.505639
Escherichia-coli-ZH063	3	5197049	0.507259
Escherichia-coli-ZH193	2	5256378	0.50889
Escherichia-coli-str.-K-12-substr.-MC4100	1	4527247	0.507832
Escherichia-coli-str.-K-12-substr.-MG1655	1	4657541	0.507543
Escherichia-coli-str.-Sanji	7	5428586	0.504971
Escherichia-fergusonii-FDAARGOS-170	1	5236118	0.50438
Escherichia-fergusonii-GTA-EF02	22	4764067	0.498535
Escherichia-fergusonii-GTA-EF03	29	4494663	0.499584
Escherichia-fergusonii-GTA-EF04	39	4644753	0.498602
Escherichia-marmotae-HT073016	130	4505904	0.501795
Escherichia-sp.-1-1-43	47	4836424	0.494158
Escherichia-sp.-B1147	43	4570719	0.506141
Escherichia-sp.-KTE11	7	4527146	0.500438
Escherichia-sp.-KTE96	4	4608490	0.502343
Escherichia-vulneris-NBRC-102420	55	4374581	0.564109
Shigella-boydii-08-0009	165	4864228	0.509898
Shigella-boydii-1141-SBOY	294	5003173	0.505481
Shigella-boydii-1177-SBOY	101	5308408	0.593598
Shigella-boydii-1252-SBOY	243	5249879	0.59456
Shigella-boydii-4444-74	313	4976410	0.51
Shigella-boydii-ATCC-9210	1	4574246	0.511884
Shigella-boydii-S6614	479	4610666	0.512329
Shigella-boydii-S7334	249	4711626	0.509592
Shigella-dysenteriae-225-75	111	4813170	0.512184
Shigella-dysenteriae-4-BS1047	538	4534395	0.506482
Shigella-dysenteriae-S6205	582	5069695	0.506923
Shigella-dysenteriae-S6554	274	4790151	0.510555
Shigella-dysenteriae-SD1D	146	4592091	0.507075
Shigella-dysenteriae-WRSd3	778	4197686	0.507319
Shigella-flexneri-1997005	254	4196821	0.503995
Shigella-flexneri-1a-0228	5	4853344	0.507269
Shigella-flexneri-2000019	295	4453472	0.501513
Shigella-flexneri-2001020	301	4448267	0.500178
Shigella-flexneri-2001025	300	4429869	0.50466
Shigella-flexneri-2001027	294	4418850	0.503963
Shigella-flexneri-2002007	274	4366557	0.506096
Shigella-flexneri-2002103	295	4450677	0.504645
Shigella-flexneri-2003036	1	4595814	0.509055
Shigella-flexneri-2003055	302	4443389	0.5044
Shigella-flexneri-2005AH264	316	4492694	0.504128
Shigella-flexneri-2a-24570	327	4719370	0.503228
Shigella-flexneri-2a-981	3	4891752	0.507753
Shigella-flexneri-4S-BJ10610	307	4366750	0.504119
Shigella-flexneri-4c-1205	4	5196066	0.504159
Shigella-flexneri-51575	278	4285434	0.504766
Shigella-flexneri-5a-str.-M90T	1	4580444	0.507783
Shigella-flexneri-ATCC-12022	10	4533546	0.504685
Shigella-flexneri-BJ4s01	455	4697179	0.504645
Shigella-flexneri-CCH060	80	4771765	0.51183
Shigella-flexneri-G1663	2	4817311	0.50697
Shigella-flexneri-GX4s05	522	4816395	0.504206
Shigella-flexneri-HN4s01	496	4671102	0.504528
Shigella-flexneri-Shi06AH66	335	4441353	0.504239
Shigella-flexneri-Shi06GS02	318	4573774	0.499076
Shigella-flexneri-Shi06GS43	307	4522009	0.50465
Shigella-flexneri-Shi06HN006	1	4620903	0.508704
Shigella-flexneri-Shi06HN159	308	4458646	0.500305
Shigella-sonnei-1DT-1	255	4890132	0.507954
Shigella-sonnei-20062313-1361422	408	4635209	0.505355
Shigella-sonnei-201400063-1	386	4811912	0.505744
Shigella-sonnei-3233-85	72	4997922	0.510651
Shigella-sonnei-35801ss-1	453	4724719	0.481927
Shigella-sonnei-37701ss-1	369	4409032	0.492878
Shigella-sonnei-44964030	450	4901753	0.504596
Shigella-sonnei-4822-66	91	4710353	0.510621
Shigella-sonnei-53G	5	5220473	0.50718
Shigella-sonnei-85001	375	4657581	0.506295
Shigella-sonnei-89349	381	4828449	0.507331
Shigella-sonnei-98274	658	4791195	0.506693
Shigella-sonnei-CDPH-C129	428	4624494	0.508219
Shigella-sonnei-CDPH-C33	471	4756157	0.507242
Shigella-sonnei-CDPH-C35	468	4606952	0.508265
Shigella-sonnei-CDPH-C41	484	4612091	0.50848
Shigella-sonnei-FDAARGOS-71	3	4854191	0.509995
Shigella-sonnei-FDAARGOS-90	6	4988242	0.510013
Shigella-sonnei-FORC-011	4	5132711	0.507606
Shigella-sonnei-H092740550	372	4686832	0.505582
Shigella-sonnei-H112440349	436	4689727	0.507039
Shigella-sonnei-H112920489	443	4699110	0.507054
Shigella-sonnei-H140860382	431	4880591	0.503895
Shigella-sonnei-H140880294	457	4908292	0.50352
Shigella-sonnei-KY-1163	404	4641316	0.507255
Shigella-sonnei-KY-1633	450	4739295	0.505719
Shigella-sonnei-KY-696	429	4806970	0.504605
Shigella-sonnei-ShIB695-440727	433	4586291	0.505898
Shigella-sonnei-sh07-1018	365	4643992	0.507522
Shigella-sonnei-sh07-2224	406	4891546	0.505502
Shigella-sonnei-str.-Moseley	115	5145982	0.507463
Shigella-sp.-FC2045	382	5415319	0.50613
Shigella-sp.-PAMC-28760	1	4558287	0.508352
	average	4.90674e+06	0.506268
	SD	349762	0.0106952

## Sheet: S3 Propionibacterium (stats)
#STRAIN	#Contigs/Scaffolds	#Nucleotides	#GC
Propionibacterium-acnes-26-1-L1	22	2471992	0.600449
Propionibacterium-acnes-266	1	2494577	0.600276
Propionibacterium-acnes-32-1-L2	175	2461219	0.600446
Propionibacterium-acnes-37-1-L1	132	2466768	0.600477
Propionibacterium-acnes-43-1-L1	16	2475368	0.600446
Propionibacterium-acnes-44-1-L1	39	2522870	0.600826
Propionibacterium-acnes-46-1-L1	185	2459678	0.600339
Propionibacterium-acnes-48-1-L1	36	2507254	0.600711
Propionibacterium-acnes-49-1-L1	189	2456792	0.600254
Propionibacterium-acnes-50-1-L1	96	2461402	0.60028
Propionibacterium-acnes-51-1-L1	63	2470761	0.600425
Propionibacterium-acnes-52-1-L4	14	2475576	0.600421
Propionibacterium-acnes-523-PAVI	9	2540449	0.601918
Propionibacterium-acnes-6609	1	2560282	0.600101
Propionibacterium-acnes-A1-14	1	2398738	0.60066
Propionibacterium-acnes-ATCC-11828	1	2488626	0.6004
Propionibacterium-acnes-ATCC-6919	260	2602215	0.601837
Propionibacterium-acnes-C1	1	2519002	0.600592
Propionibacterium-acnes-DSM-1897-B148	10	2478983	0.600507
Propionibacterium-acnes-FZ1-2-0	25	2477530	0.600296
Propionibacterium-acnes-HB	21	2480102	0.600498
Propionibacterium-acnes-HDN-1	1	2494560	0.600277
Propionibacterium-acnes-HL001PA1	16	2474201	0.600598
Propionibacterium-acnes-HL002PA1	14	2476114	0.600568
Propionibacterium-acnes-HL002PA2	15	2475125	0.600629
Propionibacterium-acnes-HL002PA3	13	2475236	0.600603
Propionibacterium-acnes-HL005PA1	49	2515997	0.601981
Propionibacterium-acnes-HL005PA2	19	2472636	0.6006
Propionibacterium-acnes-HL005PA3	17	2474419	0.600586
Propionibacterium-acnes-HL005PA4	16	2469727	0.600477
Propionibacterium-acnes-HL007PA1	25	2530133	0.601929
Propionibacterium-acnes-HL013PA1	12	2477780	0.600475
Propionibacterium-acnes-HL013PA2	18	2475255	0.600565
Propionibacterium-acnes-HL020PA1	14	2477861	0.600539
Propionibacterium-acnes-HL025PA1	12	2534561	0.600638
Propionibacterium-acnes-HL025PA2	21	2476597	0.600485
Propionibacterium-acnes-HL027PA1	55	2519967	0.600849
Propionibacterium-acnes-HL027PA2	16	2473928	0.60065
Propionibacterium-acnes-HL030PA1	18	2541176	0.600466
Propionibacterium-acnes-HL030PA2	22	2503604	0.601126
Propionibacterium-acnes-HL036PA1	13	2477526	0.600545
Propionibacterium-acnes-HL036PA2	13	2476130	0.600552
Propionibacterium-acnes-HL036PA3	13	2477900	0.600603
Propionibacterium-acnes-HL037PA1	16	2476029	0.600683
Propionibacterium-acnes-HL038PA1	24	2533595	0.601856
Propionibacterium-acnes-HL042PA3	12	2482461	0.600479
Propionibacterium-acnes-HL043PA1	28	2533141	0.601843
Propionibacterium-acnes-HL043PA2	39	2532164	0.601889
Propionibacterium-acnes-HL045PA1	19	2527192	0.601832
Propionibacterium-acnes-HL046PA1	15	2476594	0.600472
Propionibacterium-acnes-HL046PA2	59	2508989	0.601035
Propionibacterium-acnes-HL050PA1	17	2473877	0.600555
Propionibacterium-acnes-HL050PA2	13	2458793	0.600689
Propionibacterium-acnes-HL050PA3	14	2476239	0.600466
Propionibacterium-acnes-HL053PA1	25	2524766	0.601801
Propionibacterium-acnes-HL053PA2	17	2497696	0.6011
Propionibacterium-acnes-HL056PA1	32	2472999	0.601412
Propionibacterium-acnes-HL059PA1	20	2474683	0.60054
Propionibacterium-acnes-HL059PA2	13	2476584	0.60048
Propionibacterium-acnes-HL060PA1	14	2475384	0.600654
Propionibacterium-acnes-HL063PA1	14	2476463	0.600525
Propionibacterium-acnes-HL063PA2	16	2503152	0.601085
Propionibacterium-acnes-HL067PA1	35	2526632	0.600955
Propionibacterium-acnes-HL072PA1	22	2523939	0.601044
Propionibacterium-acnes-HL072PA2	31	2522151	0.601042
Propionibacterium-acnes-HL074PA1	58	2510120	0.601853
Propionibacterium-acnes-HL078PA1	44	2566233	0.60133
Propionibacterium-acnes-HL082PA1	17	2501273	0.600994
Propionibacterium-acnes-HL082PA2	37	2485511	0.600456
Propionibacterium-acnes-HL083PA1	18	2477046	0.601397
Propionibacterium-acnes-HL083PA2	14	2477393	0.600472
Propionibacterium-acnes-HL086PA1	16	2523826	0.601049
Propionibacterium-acnes-HL087PA1	13	2474478	0.600497
Propionibacterium-acnes-HL087PA2	16	2474125	0.600526
Propionibacterium-acnes-HL087PA3	20	2516528	0.600959
Propionibacterium-acnes-HL092PA1	14	2501898	0.600972
Propionibacterium-acnes-HL096PA1	2	2549775	0.601615
Propionibacterium-acnes-HL096PA2	19	2559595	0.601136
Propionibacterium-acnes-HL096PA3	24	2554765	0.600294
Propionibacterium-acnes-HL097PA1	11	2519690	0.602249
Propionibacterium-acnes-HL099PA1	45	2574141	0.601163
Propionibacterium-acnes-HL103PA1	9	2476406	0.600573
Propionibacterium-acnes-HL110PA1	16	2495610	0.60116
Propionibacterium-acnes-HL110PA2	14	2501706	0.600995
Propionibacterium-acnes-HL110PA3	29	2490836	0.60071
Propionibacterium-acnes-HL110PA4	56	2510783	0.600858
Propionibacterium-acnes-HL201PA1	52	2563562	0.599601
Propionibacterium-acnes-HL202PA1	44	2482415	0.60051
Propionibacterium-acnes-HL411PA1	55	2497951	0.600259
Propionibacterium-acnes-J139	7	2481963	0.600473
Propionibacterium-acnes-J165	62	2500080	0.600376
Propionibacterium-acnes-JCM-18909	95	2573824	0.598564
Propionibacterium-acnes-JCM-18916	48	2514747	0.60007
Propionibacterium-acnes-JCM-18918	48	2536557	0.599213
Propionibacterium-acnes-JCM-18920	19	2476892	0.600033
Propionibacterium-acnes-KCOM-1861-ChDC-B594	1	2522438	0.599862
Propionibacterium-acnes-KPA171202	1	2560265	0.600107
Propionibacterium-acnes-LRY-BL	32	2534633	0.600466
Propionibacterium-acnes-NLAE-zl-G260	13	2544367	0.600352
Propionibacterium-acnes-NTS-2003-1719	19	2535892	0.600628
Propionibacterium-acnes-NTS-2004-10708	16	2478327	0.60052
Propionibacterium-acnes-NTS-31306190	19	2479489	0.600514
Propionibacterium-acnes-P6	32	2535512	0.600416
Propionibacterium-acnes-PA-12-1-L1	1	2491961	0.600336
Propionibacterium-acnes-PA-12-1-R1	1	2469997	0.600518
Propionibacterium-acnes-PA-15-1-R1	2	2547961	0.601592
Propionibacterium-acnes-PA-15-2-L1	1	2540008	0.601189
Propionibacterium-acnes-PA-21-1-L1	1	2560354	0.600105
Propionibacterium-acnes-PA-30-2-L1	1	2530678	0.600267
Propionibacterium-acnes-PA2	138	2526264	0.600267
Propionibacterium-acnes-PMH5	15	2563393	0.599595
Propionibacterium-acnes-PMH7	13	2565827	0.59961
Propionibacterium-acnes-PRP-38	12	2507426	0.601985
Propionibacterium-acnes-SK137	1	2495334	0.601039
Propionibacterium-acnes-SK182	14	2477348	0.601181
Propionibacterium-acnes-SK187	37	2510934	0.599136
Propionibacterium-acnes-TypeIA2-Pacn17	1	2522885	0.600732
Propionibacterium-acnes-TypeIA2-Pacn31	1	2498766	0.600336
Propionibacterium-acnes-TypeIA2-Pacn33	1	2489616	0.600425
Propionibacterium-sp.-409-HC1	111	2528533	0.600509
Propionibacterium-sp.-434-HC2	81	2568634	0.599851
Propionibacterium-sp.-5-U-42AFAA	9	2530253	0.601241
Propionibacterium-sp.-CC003-HC2	1	2550549	0.600417
	average	2.50432e+06	0.600682
	SD	33681.7	0.000598837

## Sheet: S4 Staphylococcus (stats)
#STRAIN	#Contigs/Scaffolds	#Nucleotides	#GC
Staphylococcus-agnetis-908	2	2503373	0.356829
Staphylococcus-agnetis-CBMRN20813338	45	2415997	0.357915
Staphylococcus-argenteus-MSHR1132	2	2787636	0.32354
Staphylococcus-argenteus-Sa-FJABA32044V6S1	18	2731195	0.322543
Staphylococcus-argenteus-Sa-H115100079	12	2749626	0.322425
Staphylococcus-argenteus-Sa-LBSA043	11	2735019	0.32275
Staphylococcus-argenteus-Sa-M051-MSHR	11	2707688	0.321982
Staphylococcus-arlettae-CVD059	57	2565675	0.334945
Staphylococcus-aureus-04-02981	1	2821452	0.328966
Staphylococcus-aureus-245-SAUR	120	2536555	0.328123
Staphylococcus-aureus-25b-MRSA	1	2872727	0.327507
Staphylococcus-aureus-31b-MRSA	1	2872729	0.327506
Staphylococcus-aureus-721-SAUR	139	2473570	0.318466
Staphylococcus-aureus-BSAR719	62	2805320	0.326968
Staphylococcus-aureus-C0673	38	2855930	0.325219
Staphylococcus-aureus-F77709	4	2944421	0.327632
Staphylococcus-aureus-FORC-012	1	2815416	0.328642
Staphylococcus-aureus-ILRI-Eymole1-1	1	2874302	0.328798
Staphylococcus-aureus-M0584	4	2882724	0.328236
Staphylococcus-aureus-NRS-100	1	2823087	0.328166
Staphylococcus-aureus-NRS178	6	2598168	0.326963
Staphylococcus-aureus-RF122	1	2742531	0.327787
Staphylococcus-aureus-RIVM3897	1	2894543	0.329886
Staphylococcus-aureus-UA-S391-USA300	1	2872916	0.327563
Staphylococcus-aureus-subsp.-aureus-6850	1	2736560	0.327833
Staphylococcus-aureus-subsp.-aureus-CO-98	99	2515567	0.326939
Staphylococcus-aureus-subsp.-aureus-DSM-20231	2	2782562	0.328379
Staphylococcus-aureus-subsp.-aureus-HC1335	1	2976364	0.328938
Staphylococcus-aureus-subsp.-aureus-HO-5096-0412	1	2832299	0.328342
Staphylococcus-aureus-subsp.-aureus-KPL1845	12	2769559	0.327075
Staphylococcus-aureus-subsp.-aureus-M013	1	2788636	0.328543
Staphylococcus-aureus-subsp.-aureus-Mu3	1	2880168	0.328777
Staphylococcus-aureus-subsp.-aureus-NCTC-8325	1	2821360	0.328683
Staphylococcus-aureus-subsp.-aureus-SA40	1	2728308	0.328585
Staphylococcus-aureus-subsp.-aureus-ST772-MRSA-V-DAR4145	1	2860508	0.328471
Staphylococcus-aureus-subsp.-aureus-Tager-104	1	2820834	0.329294
Staphylococcus-aureus-subsp.-aureus-str.-JKD6008	1	2924344	0.328872
Staphylococcus-capitis-CR01	8	2501972	0.328121
Staphylococcus-capitis-CR05	39	2540117	0.328357
Staphylococcus-capitis-CR09	34	2487158	0.3282
Staphylococcus-capitis-LNZR-1	90	2595865	0.326713
Staphylococcus-capitis-SK14	32	2435833	0.327694
Staphylococcus-capitis-VCU116	38	2452574	0.328542
Staphylococcus-capitis-subsp.-capitis-AYP1020	2	2503265	0.329338
Staphylococcus-caprae-M23864-W1	26	2609489	0.334492
Staphylococcus-carnosus-336	24	2669897	0.343535
Staphylococcus-carnosus-subsp.-carnosus-TM300	1	2566423	0.346327
Staphylococcus-carnosus-subsp.-utilis-LTH7013	34	2632443	0.343951
Staphylococcus-chromogenes-MU-970	38	2344535	0.365534
Staphylococcus-cohnii-hu-01	100	2735503	0.323259
Staphylococcus-cohnii-subsp.-cohnii-532	16	2826712	0.324873
Staphylococcus-cohnii-subsp.-cohnii-57	20	2853094	0.324864
Staphylococcus-cohnii-subsp.-cohnii-G22B2	101	2776466	0.322762
Staphylococcus-condimenti-DSM-11674	1	2659676	0.347054
Staphylococcus-delphini-8086	211	2508206	0.382924
Staphylococcus-epidermidis-1288-SEPI	35	2189648	0.313024
Staphylococcus-epidermidis-202-SEPI	52	2242885	0.312644
Staphylococcus-epidermidis-794-SEPI	49	2339231	0.315795
Staphylococcus-epidermidis-AG42	9	2567727	0.321111
Staphylococcus-epidermidis-ATCC-12228	7	2564615	0.320459
Staphylococcus-epidermidis-FDAARGOS-157	3	2597705	0.32182
Staphylococcus-epidermidis-FDAARGOS-83	3	2579689	0.32126
Staphylococcus-epidermidis-JCM-2414	44	2302683	0.321148
Staphylococcus-epidermidis-NGS-ED-1110	45	2664995	0.319474
Staphylococcus-epidermidis-NGS-ED-1111	44	2711590	0.319922
Staphylococcus-epidermidis-NGS-ED-1117	48	2621328	0.318873
Staphylococcus-epidermidis-NGS-ED-1118	48	2621049	0.3189
Staphylococcus-epidermidis-NIHLM008	45	2449538	0.320046
Staphylococcus-epidermidis-NIHLM015	43	2446362	0.321254
Staphylococcus-epidermidis-NIHLM067	51	2399040	0.321421
Staphylococcus-epidermidis-NIHLM095	39	2476144	0.320723
Staphylococcus-epidermidis-PM221	5	2597508	0.319546
Staphylococcus-epidermidis-RP62A	2	2643840	0.32149
Staphylococcus-epidermidis-SEI	2	2538314	0.320484
Staphylococcus-epidermidis-VCU050	43	2400915	0.320625
Staphylococcus-epidermidis-VCU071	46	2396372	0.319858
Staphylococcus-epidermidis-VCU105	30	2300609	0.320807
Staphylococcus-epidermidis-VCU129	36	2435484	0.320207
Staphylococcus-equorum-KS1039	1	2822193	0.330736
Staphylococcus-equorum-UMC-CNS-924	39	2700865	0.329581
Staphylococcus-equorum-subsp.-equorum-G8HB1	22	2799869	0.3308
Staphylococcus-equorum-subsp.-equorum-Mu2	30	2927171	0.328049
Staphylococcus-haemolyticus-109919	67	2522155	0.32657
Staphylococcus-haemolyticus-1118-SHAE	71	2279777	0.313497
Staphylococcus-haemolyticus-112622	61	2463548	0.32679
Staphylococcus-haemolyticus-124655	62	2400363	0.326861
Staphylococcus-haemolyticus-1286-SHAE	67	2503251	0.388735
Staphylococcus-haemolyticus-131974	58	2389717	0.327067
Staphylococcus-haemolyticus-134634	44	2393377	0.325825
Staphylococcus-haemolyticus-135665	67	2372829	0.327167
Staphylococcus-haemolyticus-140376	51	2372837	0.325848
Staphylococcus-haemolyticus-2263-3461	18	2458226	0.327501
Staphylococcus-haemolyticus-238-SHAE	50	2278235	0.31293
Staphylococcus-haemolyticus-26-24	84	2464981	0.326945
Staphylococcus-haemolyticus-278-10	25	2488619	0.327636
Staphylococcus-haemolyticus-336-SHAE	68	2222702	0.313931
Staphylococcus-haemolyticus-437-SHAE	49	2272042	0.31302
Staphylococcus-haemolyticus-438-SHAE	48	2260675	0.313429
Staphylococcus-haemolyticus-51-21	62	2583329	0.325485
Staphylococcus-haemolyticus-51-46	56	2518340	0.327039
Staphylococcus-haemolyticus-51-47	74	2444128	0.325917
Staphylococcus-haemolyticus-51-48	29	2668587	0.33638
Staphylococcus-haemolyticus-51-51	61	2511740	0.32764
Staphylococcus-haemolyticus-513-SHAE	53	2245056	0.313863
Staphylococcus-haemolyticus-515-SHAE	48	2184437	0.313219
Staphylococcus-haemolyticus-589-SHAE	33	2456686	0.390962
Staphylococcus-haemolyticus-657-SHAE	56	2202827	0.313527
Staphylococcus-haemolyticus-692-SHAE	89	2186715	0.31353
Staphylococcus-haemolyticus-793-SHAE	54	2186622	0.31375
Staphylococcus-haemolyticus-858-SHAE	124	2161785	0.313711
Staphylococcus-haemolyticus-997-SHAE	110	2517760	0.319254
Staphylococcus-haemolyticus-C10D	42	2440251	0.326048
Staphylococcus-haemolyticus-C10F	40	2458301	0.325805
Staphylococcus-haemolyticus-CN1138	61	2414352	0.327044
Staphylococcus-haemolyticus-CN1167	64	2501423	0.326642
Staphylococcus-haemolyticus-CN1197	42	2331387	0.327298
Staphylococcus-haemolyticus-DNF00585	49	2357406	0.325241
Staphylococcus-haemolyticus-F033	64	2475620	0.327362
Staphylococcus-haemolyticus-F06	63	2496680	0.327869
Staphylococcus-haemolyticus-FDAARGOS-130	2	2695511	0.327917
Staphylococcus-haemolyticus-FDAARGOS-148	16	2828283	0.325629
Staphylococcus-haemolyticus-JCSC1435	4	2697861	0.327809
Staphylococcus-haemolyticus-M-176	64	2537701	0.325925
Staphylococcus-haemolyticus-S167	2	2560146	0.328313
Staphylococcus-haemolyticus-Sh29-312-L2	1	2561350	0.327164
Staphylococcus-haemolyticus-W-139	94	2479334	0.325956
Staphylococcus-haemolyticus-W59	42	2454267	0.32449
Staphylococcus-hominis-As1	17	2108981	0.315145
Staphylococcus-hominis-As2	16	2118869	0.314116
Staphylococcus-hominis-RIT-PI-k	103	2301324	0.315746
Staphylococcus-hominis-subsp.-hominis-C80	15	2258415	0.312987
Staphylococcus-hominis-subsp.-hominis-ZBW5	47	2335704	0.313837
Staphylococcus-hyicus-ATCC-11249	1	2472129	0.355779
Staphylococcus-intermedius-NCTC-11048	286	2737135	0.37306
Staphylococcus-lentus-F1142	169	2786799	0.317942
Staphylococcus-lugdunensis-ACS-027-V-Sch2	4	2592793	0.338175
Staphylococcus-lugdunensis-FDAARGOS-141	1	2571829	0.338009
Staphylococcus-lugdunensis-FDAARGOS-143	1	2613826	0.339485
Staphylococcus-lugdunensis-HKU09-01	1	2658366	0.338681
Staphylococcus-lugdunensis-M23590	8	2520831	0.3372
Staphylococcus-lugdunensis-N920143	1	2595881	0.338165
Staphylococcus-lugdunensis-VCU139	69	2524140	0.336826
Staphylococcus-lugdunensis-VCU148	56	2514513	0.336967
Staphylococcus-lugdunensis-VCU150	28	2536050	0.337476
Staphylococcus-pasteuri-BAB3	38	2562464	0.315022
Staphylococcus-pasteuri-SP1	1	2559946	0.327075
Staphylococcus-pseudintermedius-E140	1	2769414	0.373951
Staphylococcus-pseudintermedius-ED99	1	2572216	0.376474
Staphylococcus-pseudintermedius-HKU10-03	1	2617379	0.375335
Staphylococcus-pseudintermedius-K7	77	2758886	0.373982
Staphylococcus-saprophyticus-758-SSAP	98	2629188	0.329841
Staphylococcus-saprophyticus-772-SSAP	76	2419582	0.331207
Staphylococcus-saprophyticus-FDAARGOS-137	2	2579153	0.332179
Staphylococcus-saprophyticus-FDAARGOS-168	3	2650136	0.332054
Staphylococcus-saprophyticus-SU8	44	2708421	0.330106
Staphylococcus-saprophyticus-subsp.-saprophyticus-ATCC-15305	3	2577899	0.331859
Staphylococcus-saprophyticus-subsp.-saprophyticus-KACC-16562	58	2619936	0.330608
Staphylococcus-schleiferi-1360-13	1	2435632	0.359462
Staphylococcus-schleiferi-2142-05	1	2419762	0.359977
Staphylococcus-schleiferi-2317-03	1	2582931	0.358448
Staphylococcus-schleiferi-5909-02	1	2528396	0.359397
Staphylococcus-schleiferi-TSCC54	1	2528077	0.358529
Staphylococcus-schweitzeri-Sa-FSA090	54	2725831	0.322795
Staphylococcus-schweitzeri-Sa-FSCB1B	26	2670925	0.322451
Staphylococcus-schweitzeri-Sa-FSCB5	38	2761068	0.322781
Staphylococcus-sciuri-NS1	127	2918249	0.325904
Staphylococcus-sciuri-NS112	136	2878573	0.323666
Staphylococcus-sciuri-NS202	56	2743697	0.324253
Staphylococcus-sciuri-NS36	117	2881302	0.323682
Staphylococcus-sciuri-NS44	164	2979501	0.333231
Staphylococcus-sciuri-NS53	155	2896782	0.324767
Staphylococcus-sciuri-RSA37	72	2890421	0.323913
Staphylococcus-sciuri-subsp.-sciuri-Z8	107	2620868	0.324301
Staphylococcus-sp.-AL1	76	2625406	0.323383
Staphylococcus-sp.-EGD-HP3	55	2576978	0.334831
Staphylococcus-sp.-HGB0015	4	2461179	0.35978
Staphylococcus-sp.-M0480	48	2286791	0.314717
Staphylococcus-sp.-NAM3COL9-NA309	16	2729328	0.330687
Staphylococcus-sp.-OJ82	28	2899209	0.328595
Staphylococcus-sp.-TE8	8	2513038	0.327565
Staphylococcus-sp.-ZWU0021	36	2688105	0.329542
Staphylococcus-vitulinus-F1028	223	2559484	0.323798
Staphylococcus-warneri-1DB1	83	2589616	0.325459
Staphylococcus-warneri-252-SWAR	122	2593572	0.334522
Staphylococcus-warneri-562-SWAR	39	2508972	0.326816
Staphylococcus-warneri-691-SWAR	83	2466155	0.325786
Staphylococcus-warneri-A487	71	2523248	0.325113
Staphylococcus-warneri-FDAARGOS-151	3	2589704	0.327413
Staphylococcus-warneri-L37603	77	2425653	0.328018
Staphylococcus-warneri-NGS-ED-1001	12	2510278	0.325728
Staphylococcus-warneri-NS346	87	2563869	0.325147
Staphylococcus-warneri-SA9	77	2541175	0.325418
Staphylococcus-warneri-SG1	9	2560716	0.32687
Staphylococcus-warneri-VCU121	183	2459382	0.325172
Staphylococcus-xylosus-C2a	1	2786686	0.32899
Staphylococcus-xylosus-DMB3-Bh1	12	2809319	0.326707
Staphylococcus-xylosus-HKUOPL8	2	2866963	0.327308
Staphylococcus-xylosus-NJ	45	2939263	0.324135
Staphylococcus-xylosus-NS341	111	2842075	0.327293
Staphylococcus-xylosus-SMQ-121	1	2757557	0.328765
	average	2.58533e+06	0.329618
	SD	195527	0.0140456
