# Supplementary material for: A generic workflow for Single Locus Sequence Typing (SLST) design and subspecies characterization of microbiota
Source: Sci Rep. 2019 Dec 27;9:19834. doi: 10.1038/s41598-019-56065-y (PMC6934516; doi:10.1038/s41598-019-56065-y)
Supplement: Supplementary file 3 — Supplementary Tables S6-S9 [file 41598_2019_56065_MOESM3_ESM.xlsx]

## Sheet: S6 Bifidobacterium report
#candidate-ID *	cluster-ID	region-ID	primer-ID	alignment length	smallest region	largest region	# of unique sequences (i.e. number of unique variable regions)	# of hits (i.e. number of genomes recognized by primers)	relative discrimination	# of unique VR (after full-genome validation by in silico PCR)	# of hits (after full-genome validation by in silico PCR)	# of double hits on one genome (after full-genome validation by in silico PCR)	# of Outgroup hits	Spearman DM (rho)	Spearman ML (rho)	Pearson DM (r)	Pearson ML (r)	Symmetric difference (Unweighted RFD)	Robinson-Foulds distance (Weighted RFD)	Euclidean distance	FW-primer (5'-3')	RV-primer (5'-3')	cluster (OG) annotation	# of Strains-of-Interest retrieved	# of VRs with Strains-of-Interest	# of VRs unique to Strain-of-Interest	SDI@0.2	SDI@0.3	SDI@0.4	SDI@0.5	SDI@0.6	SDI@0.7	SDI@0.8	SDI@0.9
630.24-34.21-21	'630	'24-34	'21	394	394	394	116	256	0.44	118	247	0	0	0.95	0.95	0.91	0.93	923	22.12	2.23	CGAYTGGGACATCATGCG	GATGCCCTTGCCCTTGAC	Dihydroxy-acid dehydratase	'0/0	0	'0/0	165	139	122	102	82	54	28	17
158.29-39.41-41	'158	'29-39	'41	397	397	397	117	257	0.44	125	274	1	0	0.92	0.92	0.89	0.9	923	21.57	2.22	GTSGGCTTCAAGTGGTTCGT	CTTGTAGATGTTCTCGGTGCC	Phosphoglucomutase	'0/0	0	'0/0	154	128	113	83	59	35	23	14
158.29-39.40-40	'158	'29-39	'40	408	408	408	115	253	0.43					0.93	0.93	0.88	0.89	915	21.13	2.2	GTSGGCTTCAAGTGGTTCGT	CGGCGTACACCTTGTAGATG	Phosphoglucomutase				148	128	109	82	60	31	24	13
158.29-39.42-42	'158	'29-39	'42	398	398	398	116	255	0.43					0.93	0.93	0.89	0.9	919	21.5	2.22	GTSGGCTTCAAGTGGTTCGT	CCTTGTAGATGTTCTCGGTGC	Phosphoglucomutase				150	126	112	82	59	35	23	13
625.7-13.42-42	'625	'7-13	'42	417	402	411	116	252	0.43	126	271	0	0	0.93	0.93	0.92	0.94	914	21.22	2.2	TACGTGACCCACGATCAGAC	TGAGCTTGTTCTGRTCGGAC	Trehalose import ATP-binding protein SugC	'0/0	0	'0/0	139	114	101	77	62	44	27	17
625.4-12.30-30	'625	'4-12	'30	450	450	450	119	240	0.42	126	258	0	0	0.94	0.94	0.94	0.95	898	19.9	2.15	CGAAGGTCTTCCTCATGGAT	TTGCCGTAGATGTAGCCRTC	Trehalose import ATP-binding protein SugC	'0/0	0	'0/0	117	104	93	74	53	35	22	15
625.4-12.29-29	'625	'4-12	'29	452	452	452	117	238	0.41					0.94	0.94	0.94	0.95	894	19.76	2.15	CGAAGGTCTTCCTCATGGAT	TGTTGCCGTAGATGTAGCCR	Trehalose import ATP-binding protein SugC				115	102	93	74	53	35	22	15
158.30-39.45-45	'158	'30-39	'45	334	334	334	110	254	0.41	117	271	1	0	0.92	0.92	0.87	0.88	912	21.46	2.21	CTCCGGCATGAGCTTCCT	CTTGTAGATGTTCTCGGTGCC	Phosphoglucomutase	'0/0	0	'0/0	133	115	100	77	53	29	18	12
621.4-14.13-13	'621	'4-14	'13	419	419	419	114	245	0.41	112	224	0	0	0.87	0.87	0.92	0.92	906	21.43	2.19	CAAGCTCGACCCGGTSAT	CGGATCCTTYTCGATGTTCT	Chaperone protein ClpB	'0/0	0	'0/0	128	116	109	89	71	33	21	12
158.27-39.37-37	'158	'27-39	'37	457	457	457	112	243	0.4	119	259	0	0	0.94	0.94	0.9	0.9	901	20.08	2.16	CTCYTCCCTGATCGACCG	CTTGTAGATGTTCTCGGTGCC	Phosphoglucomutase	'0/0	0	'0/0	165	142	121	94	70	37	24	16
158.27-39.38-38	'158	'27-39	'38	457	457	457	112	243	0.4					0.94	0.94	0.9	0.9	901	20.08	2.16	CTCYTCCCTGATCGACCG	TTGTAGATGTTCTCGGTGCC	Phosphoglucomutase				165	142	121	94	70	37	24	16
158.27-39.39-39	'158	'27-39	'39	457	457	457	112	243	0.4					0.94	0.94	0.9	0.9	901	20.08	2.16	CTCYTCCCTGATCGACCG	TGTAGATGTTCTCGGTGCC	Phosphoglucomutase				165	142	121	94	70	37	24	16
158.30-39.43-43	'158	'30-39	'43	345	345	345	109	251	0.4	116	268	1	0	0.92	0.92	0.87	0.87	906	21.22	2.2	CTCCGGCATGAGCTTCCT	CGGCGTACACCTTGTAGATG	Phosphoglucomutase	'0/0	0	'0/0	133	113	99	75	53	27	18	11
625.5-12.35-35	'625	'5-12	'35	408	408	408	112	241	0.4	120	260	0	0	0.92	0.92	0.93	0.95	892	19.9	2.15	CAAGCTCCGTGTSCAGACC	TTGCCGTAGATGTAGCCRTC	Trehalose import ATP-binding protein SugC	'0/0	0	'0/0	107	93	84	66	52	33	20	15
629.9-21.1-1	'629	'9-21	'1	450	449	449	112	239	0.4	120	256	1	0	0.9	0.9	0.93	0.94	889	21.04	2.21	CAAGATGGGCGTCTCCAC	GAGATGGARCCGTAGCTCA	Glutamate synthase [NADPH] large chain	'0/0	0	'0/0	163	143	123	98	82	55	36	24
117.7-20.75-75	'117	'7-20	'75	449	449	449	106	257	0.4	111	272	1	0	0.89	0.89	0.91	0.92	914	19.46	2.15	CTGATYCTGTCCAAGAAGCG	ACCTCGACGGTGACCTTGT	30S ribosomal protein S1	'0/0	0	'0/0	97	78	65	52	32	20	13	9
621.4-14.15-15	'621	'4-14	'15	421	421	421	112	242	0.4					0.87	0.87	0.92	0.92	900	21.26	2.19	CAAGCTCGACCCGGTSAT	CCGGATCCTTYTCGATGTT	Chaperone protein ClpB				128	117	108	88	71	32	22	12
302.14-21.10-10	'302	'14-21	'10	461	461	461	114	233	0.39	121	246	0	0	0.95	0.95	0.93	0.94	887	21.05	2.2	GCACCAGAAGAACCAGATGC	GCTTGGTGAGCACGATGTC	Adenylosuccinate synthetase	'0/0	0	'0/0	159	138	122	104	71	46	30	11
302.14-21.11-11	'302	'14-21	'11	454	454	454	114	233	0.39					0.95	0.95	0.93	0.94	888	21.1	2.21	GAAGAACCAGATGCTGGTCAA	GCTTGGTGAGCACGATGTC	Adenylosuccinate synthetase				157	138	119	102	67	47	31	12
302.14-21.12-12	'302	'14-21	'12	454	454	454	114	233	0.39					0.95	0.95	0.93	0.94	888	21.1	2.21	GAAGAACCAGATGCTGGTCAA	AGCTTGGTGAGCACGATGTC	Adenylosuccinate synthetase				157	138	119	102	67	47	31	12
123.31-42.52-52	'123	'31-42	'52	400	400	400	102	259	0.39	109	276	1	0	0.94	0.94	0.91	0.93	908	19.72	2.15	GTCGACAAGGCCGTYATCAT	YGCATCTCGAAGGTCTCGAT	Translation initiation factor IF-2	'0/0	0	'0/0	108	92	72	58	36	17	12	7
123.31-42.53-53	'123	'31-42	'53	399	399	399	102	259	0.39					0.94	0.94	0.91	0.93	908	19.71	2.15	CGACAAGGCCGTYATCATC	YGCATCTCGAAGGTCTCGAT	Translation initiation factor IF-2				108	92	72	58	36	17	12	7
123.31-42.54-54	'123	'31-42	'54	400	400	400	102	259	0.39					0.94	0.94	0.91	0.93	908	19.71	2.15	TCGACAAGGCCGTYATCAT	YGCATCTCGAAGGTCTCGAT	Translation initiation factor IF-2				108	92	72	58	36	17	12	7
358.15-25.8-8	'358	'15-25	'8	453	432	453	107	246	0.39	114	262	0	0	0.94	0.94	0.9	0.91	898	20.61	2.17	GTTCACCACGCACATGAAC	AGTGCTCCCACAGGTGYTC	Lysine--tRNA ligase	'0/0	0	'0/0	173	146	135	101	70	39	24	18
358.15-25.9-9	'358	'15-25	'9	453	432	453	107	246	0.39					0.94	0.94	0.9	0.91	898	20.61	2.17	GTTCACCACGCACATGAAC	AAGTGCTCCCACAGGTGYTC	Lysine--tRNA ligase				173	146	135	101	70	39	24	18
573.11-23.43-43	'573	'11-23	'43	443	443	443	105	252	0.39	113	271	1	0	0.94	0.94	0.9	0.92	898	20.61	2.17	ACAAGGGCATCAACCTGC	CGGTCTCGTTGGAGGTCAT	Pyruvate kinase	'0/0	0	'0/0	129	110	94	71	47	24	16	9
625.5-12.34-34	'625	'5-12	'34	410	410	410	110	239	0.39					0.92	0.92	0.93	0.95	888	19.76	2.15	CAAGCTCCGTGTSCAGACC	TGTTGCCGTAGATGTAGCCR	Trehalose import ATP-binding protein SugC				107	93	85	63	51	33	20	15
625.7-12.39-39	'625	'7-12	'39	342	342	342	107	246	0.39	115	263	0	0	0.92	0.92	0.93	0.95	895	20.21	2.16	TACGTGACCCACGATCAGAC	TGTTGCCGTAGATGTAGCCR	Trehalose import ATP-binding protein SugC	'0/0	0	'0/0	98	84	77	60	47	30	18	13
953.16-25.16-16	'953	'16-25	'16	455	454	454	111	234	0.39	127	271	0	0	0.9	0.9	0.95	0.95	886	20.73	2.18	CSGGCATGATCATCAAGGA	GTGCGGTACAGSGTCTGCTT	Polyphosphate kinase	'0/0	0	'0/0	162	144	127	108	78	50	33	18
953.16-25.17-17	'953	'16-25	'17	455	454	454	111	234	0.39					0.9	0.9	0.95	0.95	886	20.73	2.18	CSGGCATGATCATCAAGGA	TGCGGTACAGSGTCTGCTT	Polyphosphate kinase				162	144	127	108	78	50	33	18
953.16-25.18-18	'953	'16-25	'18	456	455	455	111	234	0.39					0.9	0.9	0.95	0.95	886	20.72	2.18	CSGGCATGATCATCAAGGA	GTGCGGTACAGSGTCTGCT	Polyphosphate kinase				162	144	127	108	78	50	33	18
621.4-14.14-14	'621	'4-14	'14	420	420	420	111	240	0.39					0.87	0.87	0.92	0.92	896	21.22	2.19	CAAGCTCGACCCGGTSAT	CCGGATCCTTYTCGATGTTC	Chaperone protein ClpB				128	117	108	88	71	32	22	12
510.35-43.50-50	'510	'35-43	'50	423	423	423	111	236	0.39	115	234	0	0	0.86	0.86	0.9	0.91	893	20.4	2.17	CAGGGCGAGGTCATCTTC	TCGATGAACGTGGAGAACAG	Phosphoenolpyruvate carboxylase	'0/0	0	'0/0	153	137	120	92	70	38	30	21
498.14-22.7-7	'498	'14-22	'7	307	307	307	102	253	0.38	108	263	0	0	0.93	0.93	0.91	0.92	905	20.93	2.19	CCTYGAGGATCCGTGGAA	GTCGATGTCGCGCTTGAT	Argininosuccinate synthase	'0/0	0	'0/0	95	77	69	54	45	28	20	13
498.14-22.8-8	'498	'14-22	'8	310	310	310	103	254	0.38					0.93	0.93	0.91	0.92	907	21.01	2.19	CCTYGAGGATCCGTGGAA	CTTGTCGATGTCGCGCTT	Argininosuccinate synthase				96	78	69	54	46	29	20	13
625.4-12.28-28	'625	'4-12	'28	456	456	456	112	231	0.38	116	244	0	0	0.92	0.92	0.94	0.95	880	19.41	2.14	GAGCCGAAGGTCTTCCTCAT	TGTTGCCGTAGATGTAGCCR	Trehalose import ATP-binding protein SugC	'0/0	0	'0/0	109	101	89	71	54	32	19	14
117.9-22.106-106	'117	'9-22	'106	431	431	431	103	253	0.38	104	259	1	0	0.91	0.91	0.91	0.93	904	19.09	2.14	GTCATCGAAGCCGTCAAGG	CTGCCACGGATCCTCCTG	30S ribosomal protein S1	'0/0	0	'0/0	89	71	60	50	29	18	13	8
117.9-22.107-107	'117	'9-22	'107	431	431	431	103	253	0.38					0.91	0.91	0.91	0.93	904	19.09	2.14	TCATCGAAGCCGTCAAGG	CTGCCACGGATCCTCCTG	30S ribosomal protein S1				89	71	60	50	29	18	13	8
411.13-26.38-38	'411	'13-26	'38	448	448	448	101	255	0.38	109	273	0	0	0.9	0.9	0.94	0.95	900	20.09	2.16	TCGATACSATCATCAACCAGAA	ATCACGTTGGTCGGRATGTA	ATP synthase subunit alpha	'0/0	0	'0/0	120	104	86	70	59	31	17	14
117.7-20.73-73	'117	'7-20	'73	453	453	453	103	253	0.38	107	267	1	0	0.89	0.89	0.91	0.92	906	19.21	2.14	CCGTCTGATYCTGTCCAAGA	ACCTCGACGGTGACCTTGT	30S ribosomal protein S1	'0/0	0	'0/0	96	77	65	53	33	18	13	8
117.7-20.74-74	'117	'7-20	'74	458	458	458	102	252	0.38					0.89	0.89	0.9	0.91	904	19.15	2.15	GAAGGCCGTCTGATYCTGTC	ACCTCGACGGTGACCTTGT	30S ribosomal protein S1				95	77	64	52	30	17	13	8
510.23-32.42-42	'510	'23-32	'42	385	385	385	103	253	0.38	111	270	0	0	0.88	0.88	0.9	0.9	904	20.92	2.18	TTCCACATGGTSGAGATGGA	ARTCGGAGTAGCCGAGCAT	Phosphoenolpyruvate carboxylase	'0/0	0	'0/0	127	110	103	83	63	32	22	15
942.24-35.36-36	'942	'24-35	'36	460	460	460	107	240	0.38	119	275	2	0	0.88	0.88	0.9	0.91	894	20.75	2.18	GCAGTTCGAAGGCCAGAC	GCCATGATGATGACCTTGTG	DNA gyrase subunit B	'0/0	0	'0/0	140	117	106	85	57	36	18	8
545.19-31.55-55	'545	'19-31	'55	331	331	331	103	249	0.38	112	271	0	0	0.85	0.85	0.9	0.9	896	21.11	2.19	GTCAGGCCAAGAACAAGGC	CACAGGTTCTTGTTCGGRTC	putative ABC transporter ATP-binding protein/MT2552	'0/0	0	'0/0	106	91	76	64	52	31	18	13
545.19-31.56-56	'545	'19-31	'56	331	331	331	103	249	0.38					0.85	0.85	0.9	0.9	896	21.11	2.19	TCAGGCCAAGAACAAGGC	CACAGGTTCTTGTTCGGRTC	putative ABC transporter ATP-binding protein/MT2552				106	91	76	64	52	31	18	13
623.11-19.28-28	'623	'11-19	'28	388	385	388	101	256	0.38					0.68	0.68	0.87	0.85	900	21.51	2.21	CGYATCTGCTTCATCAACAA	CTGMACGCCCTTGTCCTT	Elongation factor G				180	164	145	129	112	73	40	25
623.11-19.29-29	'623	'11-19	'29	382	379	382	101	256	0.38					0.66	0.66	0.86	0.84	900	21.62	2.21	CTGCTTCATCAACAAGATGGA	CTGMACGCCCTTGTCCTT	Elongation factor G				180	164	145	129	112	74	42	26
623.11-19.30-30	'623	'11-19	'30	383	380	383	101	256	0.38					0.66	0.66	0.86	0.84	900	21.6	2.21	TCTGCTTCATCAACAAGATGG	CTGMACGCCCTTGTCCTT	Elongation factor G				180	164	145	129	112	74	42	26
498.14-24.14-14	'498	'14-24	'14	389	389	389	105	241	0.37	112	257	0	0	0.95	0.95	0.92	0.94	893	20.27	2.17	CCTYGAGGATCCGTGGAA	TGGGTGTCCTCGATGAASG	Argininosuccinate synthase	'0/0	0	'0/0	120	99	85	62	51	29	22	14
572.28-39.90-90	'572	'28-39	'90	371	367	370	98	255	0.37	110	274	0	0	0.94	0.94	0.89	0.91	899	20.63	2.19	AGTWCATCGACGGCAAGAAG	GGTTGGAAGCGGTCTCRT	Xylulose-5-phosphate/fructose-6-phosphate phosphoketolase	'0/0	0	'0/0	140	121	106	82	54	29	18	9
572.28-39.91-91	'572	'28-39	'91	371	367	370	98	255	0.37					0.94	0.94	0.89	0.91	899	20.63	2.19	GTWCATCGACGGCAAGAAG	GGTTGGAAGCGGTCTCRT	Xylulose-5-phosphate/fructose-6-phosphate phosphoketolase				140	121	106	82	54	29	18	9
572.28-39.92-92	'572	'28-39	'92	372	368	371	98	255	0.37					0.94	0.94	0.89	0.91	899	20.62	2.19	AGTWCATCGACGGCAAGAA	GGTTGGAAGCGGTCTCRT	Xylulose-5-phosphate/fructose-6-phosphate phosphoketolase				140	121	106	82	54	29	18	9
608.8-21.16-16	'608	'8-21	'16	424	424	424	108	232	0.37	114	246	0	0	0.94	0.94	0.93	0.94	880	20.12	2.16	SCTGATCGACGGCCAGTG	TCGTCCATRTCGGTGAACTC	Polyribonucleotide nucleotidyltransferase	'0/0	0	'0/0	140	124	108	79	62	37	22	16
358.17-26.13-13	'358	'17-26	'13	406	379	400	103	244	0.37	111	261	0	0	0.93	0.93	0.87	0.88	894	21.21	2.2	GTTCGARATCAACCGCGA	GAAGTCRCGCACGAAGGT	Lysine--tRNA ligase	'0/0	0	'0/0	152	137	119	91	69	37	23	15
358.17-26.14-14	'358	'17-26	'14	407	380	401	103	244	0.37					0.93	0.93	0.87	0.88	894	21.19	2.2	GTTCGARATCAACCGCGA	GGAAGTCRCGCACGAAGG	Lysine--tRNA ligase				152	137	119	91	69	37	23	15
510.16-23.25-25	'510	'16-23	'25	410	407	410	103	240	0.37	112	256	0	0	0.92	0.92	0.93	0.94	895	21.37	2.22	GGYAACCCGAACGTCACC	GACGGAACTCCATCTCSACC	Phosphoenolpyruvate carboxylase	'0/0	0	'0/0	169	144	122	95	66	37	23	12
572.46-57.131-131	'572	'46-57	'131	451	447	448	99	255	0.37	107	274	0	0	0.92	0.92	0.87	0.89	897	20.65	2.19	CAGGAYCACAACGGCTTCTC	CGAACAGSACCGGCTTGTC	Xylulose-5-phosphate/fructose-6-phosphate phosphoketolase	'0/0	0	'0/0	176	141	122	103	71	36	18	7
633.25-34.132-132	'633	'25-34	'132	310	310	310	100	249	0.37	107	269	1	0	0.92	0.92	0.9	0.92	896	20.43	2.17	CCAAGCGCATCGAGTTCC	TCAGATGTGGAAGTASAGCTCG	Glutamine synthetase 1	'0/0	0	'0/0	95	79	71	52	35	18	13	8
633.25-34.133-133	'633	'25-34	'133	310	310	310	100	249	0.37					0.92	0.92	0.9	0.92	896	20.43	2.17	CCAAGCGCATCGAGTTCC	CAGATGTGGAAGTASAGCTCG	Glutamine synthetase 1				95	79	71	52	35	18	13	8
510.16-23.27-27	'510	'16-23	'27	399	396	399	103	240	0.37					0.91	0.91	0.93	0.94	895	21.26	2.22	GGYAACCCGAACGTCACC	ATCTCSACCATGTGGAAGCC	Phosphoenolpyruvate carboxylase				163	144	120	98	61	34	21	12
572.46-57.129-129	'572	'46-57	'129	454	450	451	98	254	0.37					0.91	0.91	0.87	0.89	895	20.76	2.19	GTCAGGAYCACAACGGCTT	CGAACAGSACCGGCTTGTC	Xylulose-5-phosphate/fructose-6-phosphate phosphoketolase				172	139	123	98	74	34	18	7
572.46-57.130-130	'572	'46-57	'130	453	449	450	98	254	0.37					0.91	0.91	0.87	0.89	895	20.76	2.19	GTCAGGAYCACAACGGCTTC	CGAACAGSACCGGCTTGTC	Xylulose-5-phosphate/fructose-6-phosphate phosphoketolase				172	139	123	98	74	34	18	7
573.5-16.19-19	'573	'5-16	'19	424	424	424	100	252	0.37	109	271	1	0	0.91	0.91	0.91	0.92	890	20.34	2.16	GCGGYTGGTTCAAGAAGAA	CTGCGGCTTCTCGATCTT	Pyruvate kinase	'0/0	0	'0/0	114	104	88	67	52	24	18	12
237.18-30.51-51	'237	'18-30	'51	361	361	361	96	259	0.37	104	277	0	0	0.9	0.9	0.91	0.92	904	20.51	2.17	TTCATCGACAACATCTTCCG	ATGTCCTGCAGCTCCTTGTT	ATP synthase subunit beta	'0/0	0	'0/0	91	78	61	53	44	29	18	12
510.23-32.40-40	'510	'23-32	'40	371	371	371	101	251	0.37	109	268	0	0	0.89	0.89	0.9	0.91	900	20.95	2.18	GATGGAGTTCCGTCAGCAYT	ARTCGGAGTAGCCGAGCAT	Phosphoenolpyruvate carboxylase	'0/0	0	'0/0	124	108	99	80	62	32	22	15
510.23-32.41-41	'510	'23-32	'41	384	384	384	101	251	0.37					0.88	0.88	0.9	0.9	900	20.74	2.18	TCCACATGGTSGAGATGGAG	ARTCGGAGTAGCCGAGCAT	Phosphoenolpyruvate carboxylase				126	110	101	82	62	32	20	14
545.2-10.15-15	'545	'2-10	'15	1258	409	1258	103	244	0.37	146	259	1	0	0.88	0.88	0.9	0.9	887	20.2	2.17	GAACGGCATGGGYAAGTC	CTCGTCGAGCAGCAGCAG	putative ABC transporter ATP-binding protein/MT2552	'0/0	0	'0/0	136	118	98	85	63	41	33	27
237.12-22.28-28	'237	'12-22	'28	434	434	434	98	255	0.37	106	273	0	0	0.87	0.87	0.92	0.92	895	19.67	2.15	CAAGATCGGTCTGTTCGGY	GGCACGTARATGGCCTGC	ATP synthase subunit beta	'0/0	0	'0/0	94	77	64	54	43	27	16	11
237.12-22.29-29	'237	'12-22	'29	433	433	433	98	255	0.37					0.87	0.87	0.92	0.92	895	19.68	2.15	AAGATCGGTCTGTTCGGYG	GGCACGTARATGGCCTGC	ATP synthase subunit beta				94	77	64	54	43	27	16	11
595.21-35.95-95	'595	'21-35	'95	428	428	428	100	251	0.37	108	271	0	0	0.87	0.87	0.86	0.88	898	20.02	2.16	AGACCTCGTTCCGTCTGCT	TGCATGTAGTGGATGATGTTCA	Formate acetyltransferase 1	'0/0	0	'0/0	112	100	83	60	47	34	23	17
123.24-36.36-36	'123	'24-36	'36	460	458	460	102	248	0.37	109	263	0	0	0.86	0.86	0.94	0.94	894	19.05	2.14	GCCAGATYGCCGAGAAGC	GGCGATGTTGCCGAACTT	Translation initiation factor IF-2	'0/0	0	'0/0	117	93	80	71	49	27	15	10
510.35-43.49-49	'510	'35-43	'49	430	430	430	108	229	0.37	111	226	0	0	0.86	0.86	0.9	0.91	879	20.09	2.17	CAGGGCGAGGTCATCTTC	GATGTTGTCGATGAACGTGG	Phosphoenolpyruvate carboxylase	'0/0	0	'0/0	150	135	119	93	64	37	28	21
123.24-36.34-34	'123	'24-36	'34	458	456	458	102	248	0.37					0.85	0.85	0.94	0.94	894	19.05	2.14	GCCAGATYGCCGAGAAGC	CGATGTTGCCGAACTTGG	Translation initiation factor IF-2				116	92	80	71	49	27	15	10
608.29-40.76-76	'608	'29-40	'76	378	378	378	101	246	0.37	110	264	0	0	0.85	0.85	0.91	0.91	888	20.48	2.17	ATGCACAACTACGAGATGCC	AGCTTGGTGTCGAGCTGC	Polyribonucleotide nucleotidyltransferase	'0/0	0	'0/0	97	85	72	59	54	31	17	12
510.10-18.7-7	'510	'10-18	'7	372	372	372	103	247	0.37	109	264	0	0	0.82	0.82	0.92	0.91	901	21.88	2.23	GAGATCGACGCSCTGTTCC	CGCTCGCTCATYTCCTTCT	Phosphoenolpyruvate carboxylase	'0/0	0	'0/0	145	127	106	95	70	47	29	19
324.5-16.21-21	'324	'5-16	'21	410	410	410	98	258	0.37	103	273	0	0	0.76	0.76	0.86	0.87	902	19.65	2.15	CACATCGAGTACCAGACCGM	ATCAGGAACGGCTTGTCSA	Elongation factor Tu	'0/0	0	'0/0	95	79	58	46	32	18	10	6
117.12-26.138-138	'117	'12-26	'138	426	426	426	96	256	0.36	101	269	1	0	0.96	0.96	0.92	0.94	897	18.99	2.14	CCTYGAGCTCGACAAGAACC	TGGCSAGCTCGGAGATGT	30S ribosomal protein S1	'0/0	0	'0/0	86	72	59	46	26	14	11	6
117.12-26.139-139	'117	'12-26	'139	426	426	426	96	256	0.36					0.96	0.96	0.92	0.94	897	18.99	2.14	CCTYGAGCTCGACAAGAACC	GTTGGCSAGCTCGGAGATGT	30S ribosomal protein S1				86	72	59	46	26	14	11	6
117.16-30.173-173	'117	'16-30	'173	447	447	447	96	254	0.36	102	268	1	0	0.96	0.96	0.92	0.95	893	19.07	2.14	AGAAGGGCCAGATCCGYG	AGTCGTTGGCCTGCTTGA	30S ribosomal protein S1	'0/0	0	'0/0	93	77	62	47	29	16	11	6
117.16-30.174-174	'117	'16-30	'174	448	448	448	96	254	0.36					0.96	0.96	0.92	0.95	893	19.06	2.14	AGAAGGGCCAGATCCGYG	GAGTCGTTGGCCTGCTTG	30S ribosomal protein S1				93	77	62	47	29	16	11	6
595.8-19.35-35	'595	'8-19	'35	408	408	408	98	249	0.36	108	265	0	0	0.96	0.96	0.91	0.93	893	19.89	2.16	ATCATCGGCGACTACCGY	CGTAGTCCTTGGTRCGCAG	Formate acetyltransferase 1	'0/0	0	'0/0	134	115	93	74	53	29	14	6
140.11-20.22-22	'140	'11-20	'22	439	439	439	95	256	0.36	99	273	0	0	0.95	0.95	0.91	0.93	900	21.4	2.22	CAAGTGCGGYGGCAACTA	ACATCCAGTTGTGCGGRTC	Branched-chain-amino-acid aminotransferase	'0/0	0	'0/0	178	149	128	98	70	45	28	17
283.1-9.6-6	'283	'1-9	'6	455	455	455	96	252	0.36	105	268	0	0	0.95	0.95	0.91	0.93	893	19.88	2.16	TGGCAGYAATTGAAAGCGT	GTACTCCTGRATGTCGGTGG	Enolase	'0/0	0	'0/0	123	107	88	77	60	40	22	16
570.3-14.6-6	'570	'3-14	'6	459	457	457	101	243	0.36	108	261	0	0	0.95	0.95	0.95	0.95	884	21.79	2.24	ATGACCGAYCCGGAGATG	TCGAGCTCGWATTCCTTCC	Carbamoyl-phosphate synthase large chain	'0/0	0	'0/0	165	147	130	99	76	51	36	24
570.3-14.8-8	'570	'3-14	'8	459	457	457	101	243	0.36					0.95	0.95	0.95	0.95	884	21.79	2.24	ATGACCGAYCCGGAGATG	CGAGCTCGWATTCCTTCC	Carbamoyl-phosphate synthase large chain				165	147	130	99	76	51	36	24
123.33-42.56-56	'123	'33-42	'56	331	331	331	94	260	0.36	100	277	1	0	0.94	0.94	0.89	0.91	899	19.73	2.15	GARGGCGTGGAGATCAAGTA	YGCATCTCGAAGGTCTCGAT	Translation initiation factor IF-2	'0/0	0	'0/0	89	77	63	50	30	13	10	7
498.14-24.13-13	'498	'14-24	'13	389	389	389	103	238	0.36					0.94	0.94	0.92	0.94	887	20.2	2.17	CCTYGAGGATCCGTGGAA	CTGGGTGTCCTCGATGAASG	Argininosuccinate synthase				116	99	87	63	51	31	21	15
498.14-24.15-15	'498	'14-24	'15	387	387	387	102	237	0.36					0.94	0.94	0.93	0.94	885	19.83	2.15	CCTYGAGGATCCGTGGAA	GTGTCCTCGATGAASGCG	Argininosuccinate synthase				112	98	82	66	48	27	21	14
572.27-39.82-82	'572	'27-39	'82	428	424	427	98	248	0.36	109	266	0	0	0.94	0.94	0.89	0.91	890	19.74	2.16	GTCCGTTCTACCCGATGMT	ACGGTTGGAAGCGGTCTC	Xylulose-5-phosphate/fructose-6-phosphate phosphoketolase	'0/0	0	'0/0	139	118	108	81	54	30	12	8
117.9-22.108-108	'117	'9-22	'108	432	432	432	99	245	0.36	101	249	2	0	0.91	0.91	0.91	0.93	890	19.06	2.14	CGTCATCGAAGCCGTCAAG	CTGCCACGGATCCTCCTG	30S ribosomal protein S1	'0/0	0	'0/0	89	72	59	48	29	18	14	8
370.9-17.7-7	'370	'9-17	'7	289	286	289	100	248	0.36	107	264	0	0	0.91	0.91	0.88	0.89	891	21.22	2.2	CAACGTGGCCATGGAYGT	CATGTCYTCGGCCATCTC	NADPH-ferredoxin reductase FprA	'0/0	0	'0/0	104	88	76	61	44	28	20	12
510.16-23.26-26	'510	'16-23	'26	408	405	408	102	238	0.36	111	254	0	0	0.91	0.91	0.92	0.93	891	20.95	2.2	GGYAACCCGAACGTCACC	CGGAACTCCATCTCSACCAT	Phosphoenolpyruvate carboxylase	'0/0	0	'0/0	164	145	120	94	60	33	19	12
117.6-17.57-57	'117	'6-17	'57	441	441	441	94	258	0.36	99	273	0	0	0.9	0.9	0.9	0.91	900	19.45	2.15	GCGAGCTTTCCATCAAGAAG	GAAAGCGCCGAAGTTGAC	30S ribosomal protein S1	'0/0	0	'0/0	98	76	64	49	33	18	11	8
123.4-12.2-2	'123	'4-12	'2	327	321	324	97	252	0.36	105	266	1	0	0.9	0.9	0.93	0.93	898	21.07	2.2	TGCTSCAGCAGTTCGACATC	GATGGCCTCRACGGTCTG	Translation initiation factor IF-2	'0/0	0	'0/0	105	91	81	71	58	35	17	12
227.26-35.58-58	'227	'26-35	'58	451	445	451	101	243	0.36	109	259	2	0	0.9	0.9	0.92	0.93	887	20.74	2.19	CTTCTACGAGAAGGGCGACA	CAGATCCATCGGGAASGTG	Valine--tRNA ligase	'0/0	0	'0/0	167	143	128	101	79	47	21	12
227.26-35.59-59	'227	'26-35	'59	450	444	450	101	243	0.36					0.9	0.9	0.92	0.93	887	20.76	2.19	TTCTACGAGAAGGGCGACAA	CAGATCCATCGGGAASGTG	Valine--tRNA ligase				167	143	128	101	79	47	21	12
117.6-16.53-53	'117	'6-16	'53	405	405	405	93	261	0.36	96	274	0	0	0.89	0.89	0.89	0.9	901	19.49	2.15	CGCGAGCTTTCCATCAAG	RCGGATCTGGCCCTTCTT	30S ribosomal protein S1	'0/0	0	'0/0	90	68	58	43	28	17	11	8
117.9-20.105-105	'117	'9-20	'105	361	361	361	98	252	0.36	97	258	1	0	0.89	0.89	0.9	0.91	896	19.23	2.15	GTCATCGAAGCCGTCAAG	ACCTCGACGGTGACCTTGT	30S ribosomal protein S1	'0/0	0	'0/0	75	61	50	43	25	17	11	7
227.26-35.57-57	'227	'26-35	'57	449	443	449	100	242	0.36					0.89	0.89	0.92	0.93	885	20.71	2.19	TCTACGAGAAGGGCGACAAG	CAGATCCATCGGGAASGTG	Valine--tRNA ligase				166	142	128	100	78	46	21	12
227.6-18.21-21	'227	'6-18	'21	463	460	463	100	241	0.36	107	256	1	0	0.89	0.89	0.93	0.93	882	20.35	2.17	CTACCCGATGGGYTGGGA	GRCGGGTGGTCTCGATGTA	Valine--tRNA ligase	'0/0	0	'0/0	147	123	103	90	68	43	25	15
633.3-14.26-26	'633	'3-14	'26	407	407	407	97	252	0.36	105	269	0	0	0.88	0.88	0.88	0.89	897	20.19	2.16	TCCAGGCCATCAACGART	CTTCTGCAGGTTGGCGAC	Glutamine synthetase 1	'0/0	0	'0/0	115	98	88	65	52	36	27	15
545.2-11.19-19	'545	'2-11	'19	458	458	458	101	240	0.36	101	208	0	0	0.87	0.87	0.91	0.9	880	20.54	2.19	GAACGGCATGGGYAAGTC	AGGAACTGYTCCAGCCACA	putative ABC transporter ATP-binding protein/MT2552	'0/0	0	'0/0	137	124	103	89	68	42	30	25
633.8-19.76-76	'633	'8-19	'76	411	411	411	100	248	0.36	108	266	0	0	0.87	0.87	0.9	0.9	893	19.99	2.16	CCGAGTTCTTCATCTTCGACA	GTCCTTCCACAGGGACTGGT	Glutamine synthetase 1	'0/0	0	'0/0	101	94	81	60	50	33	23	13
633.8-19.78-78	'633	'8-19	'78	411	411	411	100	248	0.36					0.87	0.87	0.9	0.9	893	19.99	2.16	CCGAGTTCTTCATCTTCGACA	TCCTTCCACAGGGACTGGT	Glutamine synthetase 1				101	94	81	60	50	33	23	13
510.35-43.48-48	'510	'35-43	'48	429	429	429	107	227	0.36	110	224	0	0	0.86	0.86	0.9	0.91	875	19.92	2.16	CAGGGCGAGGTCATCTTC	ATGTTGTCGATGAACGTGGA	Phosphoenolpyruvate carboxylase	'0/0	0	'0/0	150	133	117	91	62	36	27	20
608.29-39.73-73	'608	'29-39	'73	329	329	329	100	242	0.36	108	260	0	0	0.86	0.86	0.9	0.91	883	20.96	2.19	ATGCACAACTACGAGATGCC	SACCTTGAAGTCCATGTCGC	Polyribonucleotide nucleotidyltransferase	'0/0	0	'0/0	92	75	60	52	47	28	17	13
169.6-17.10-10	'169	'6-17	'10	462	459	462	108	224	0.36	111	223	0	0	0.85	0.85	0.75	0.77	875	20.79	2.19	CATCCAGATCGAAGGCGA	TCGAKGGCCTTGTCGAAG	Transketolase	'0/0	0	'0/0	186	148	106	69	54	32	16	8
608.29-40.77-77	'608	'29-40	'77	376	376	376	100	245	0.36	109	263	0	0	0.85	0.85	0.91	0.92	886	20.48	2.17	CACAACTACGAGATGCCGC	AGCTTGGTGTCGAGCTGC	Polyribonucleotide nucleotidyltransferase	'0/0	0	'0/0	97	85	71	59	54	31	17	12
510.10-18.8-8	'510	'10-18	'8	374	374	374	101	240	0.36	106	254	0	0	0.83	0.83	0.92	0.92	890	21.88	2.23	CGAGATCGACGCSCTGTT	CGCTCGCTCATYTCCTTCT	Phosphoenolpyruvate carboxylase	'0/0	0	'0/0	147	126	105	93	69	47	30	20
148.3-15.10-10	'148	'3-15	'10	436	434	434	98	246	0.36	102	263	1	0	0.77	0.77	0.94	0.92	887	20.71	2.18	GTTCCCGATCGACAACGC	TCGAAGAARTCGAACACGA	Elongation factor 4	'0/0	0	'0/0	160	145	118	104	82	48	33	24
324.5-17.24-24	'324	'5-17	'24	443	443	443	96	253	0.36	102	268	0	0	0.75	0.75	0.87	0.87	893	19.41	2.14	CACATCGAGTACCAGACCGM	GGCCGGAGATGGTGAAGA	Elongation factor Tu	'0/0	0	'0/0	100	81	63	50	34	17	10	7
324.6-16.28-28	'324	'6-16	'28	345	345	345	94	259	0.36	97	272	0	0	0.74	0.74	0.87	0.87	898	19.89	2.15	CGTGAAGAACATGATCACCG	ATCAGGAACGGCTTGTCSA	Elongation factor Tu	'0/0	0	'0/0	86	71	53	44	31	17	9	6
324.6-16.30-30	'324	'6-16	'30	346	346	346	94	259	0.36					0.74	0.74	0.87	0.87	898	19.86	2.15	CGTGAAGAACATGATCACCG	CATCAGGAACGGCTTGTCS	Elongation factor Tu				86	71	53	44	31	17	9	6
324.6-16.29-29	'324	'6-16	'29	353	353	353	96	256	0.36					0.72	0.72	0.87	0.86	896	19.64	2.15	GCCGACTTCGTGAAGAACAT	ATCAGGAACGGCTTGTCSA	Elongation factor Tu				84	72	53	44	32	16	9	6
117.12-26.137-137	'117	'12-26	'137	425	425	425	95	254	0.35	100	267	1	0	0.96	0.96	0.92	0.94	893	18.95	2.14	CCTYGAGCTCGACAAGAACC	GGCSAGCTCGGAGATGTG	30S ribosomal protein S1	'0/0	0	'0/0	86	73	59	45	27	14	9	6
370.7-17.3-3	'370	'7-17	'3	370	367	370	105	219	0.35	114	236	0	0	0.95	0.95	0.89	0.9	867	21.25	2.2	TCGTCGAATGGTAYGACGG	CATGTCYTCGGCCATCTC	NADPH-ferredoxin reductase FprA	'0/0	0	'0/0	141	111	93	77	56	40	26	14
370.7-17.4-4	'370	'7-17	'4	370	367	370	105	219	0.35					0.95	0.95	0.89	0.9	867	21.25	2.2	CGTCGAATGGTAYGACGG	CATGTCYTCGGCCATCTC	NADPH-ferredoxin reductase FprA				141	111	93	77	56	40	26	14
370.7-17.5-5	'370	'7-17	'5	371	368	371	105	219	0.35					0.95	0.95	0.89	0.9	867	21.24	2.2	TCGTCGAATGGTAYGACGG	CCATGTCYTCGGCCATCT	NADPH-ferredoxin reductase FprA				141	111	93	77	56	40	26	14
498.6-19.4-4	'498	'6-19	'4	407	407	407	95	248	0.35	104	265	0	0	0.95	0.95	0.89	0.91	885	20.16	2.17	CGCTGATCTCCAAGCAYCT	GTTCATCTCYTCGATGGCCT	Argininosuccinate synthase	'0/0	0	'0/0	121	106	89	71	56	32	20	9
498.6-19.5-5	'498	'6-19	'5	407	407	407	95	248	0.35					0.95	0.95	0.89	0.91	885	20.16	2.17	CGCTGATCTCCAAGCAYCT	TTCATCTCYTCGATGGCCT	Argininosuccinate synthase				121	106	89	71	56	32	20	9
498.6-19.6-6	'498	'6-19	'6	409	409	409	96	249	0.35					0.95	0.95	0.89	0.91	887	20.15	2.16	CGCTGATCTCCAAGCAYCT	GGTTCATCTCYTCGATGGC	Argininosuccinate synthase				122	106	91	71	56	32	20	9
573.9-20.34-34	'573	'9-20	'34	391	391	391	98	244	0.35	104	262	1	0	0.95	0.95	0.89	0.91	883	19.69	2.15	GTCTYGAGGTCACCAAGGTC	ATGACCGGCTTGGCGTACT	Pyruvate kinase	'0/0	0	'0/0	103	95	84	59	41	19	12	9
573.9-20.35-35	'573	'9-20	'35	391	391	391	98	244	0.35					0.95	0.95	0.89	0.91	883	19.69	2.15	GTCTYGAGGTCACCAAGGTC	TGACCGGCTTGGCGTACT	Pyruvate kinase				103	95	84	59	41	19	12	9
595.7-19.25-25	'595	'7-19	'25	455	455	455	96	244	0.35	107	262	0	0	0.95	0.95	0.91	0.92	885	19.78	2.16	CCACAACAAGATYCTCACCG	CGTAGTCCTTGGTRCGCAG	Formate acetyltransferase 1	'0/0	0	'0/0	134	119	99	78	56	28	13	6
595.7-19.26-26	'595	'7-19	'26	455	455	455	96	244	0.35					0.95	0.95	0.91	0.92	885	19.78	2.16	CCACAACAAGATYCTCACCG	TCGTAGTCCTTGGTRCGCAG	Formate acetyltransferase 1				134	119	99	78	56	28	13	6
570.5-14.10-10	'570	'5-14	'10	395	393	393	97	242	0.35	103	260	0	0	0.94	0.94	0.95	0.95	880	21.88	2.25	CAGATCATCGCCAAGGAAC	TCGAGCTCGWATTCCTTCC	Carbamoyl-phosphate synthase large chain	'0/0	0	'0/0	149	135	119	93	73	51	36	23
570.5-14.9-9	'570	'5-14	'9	395	393	393	97	242	0.35					0.94	0.94	0.95	0.95	880	21.88	2.25	CAGATCATCGCCAAGGAAC	CTCGAGCTCGWATTCCTTCC	Carbamoyl-phosphate synthase large chain				149	135	119	93	73	51	36	23
572.27-39.81-81	'572	'27-39	'81	426	422	425	96	248	0.35					0.94	0.94	0.89	0.91	888	19.69	2.16	GTCCGTTCTACCCGATGMT	GGTTGGAAGCGGTCTCRT	Xylulose-5-phosphate/fructose-6-phosphate phosphoketolase				138	117	107	80	53	30	12	8
572.28-40.93-93	'572	'28-40	'93	407	403	406	97	246	0.35	110	266	0	0	0.94	0.94	0.88	0.9	889	20.05	2.17	AGTWCATCGACGGCAAGAAG	CCACTGCTTGTTGGTGACYT	Xylulose-5-phosphate/fructose-6-phosphate phosphoketolase	'0/0	0	'0/0	140	123	109	86	56	29	14	10
572.28-40.94-94	'572	'28-40	'94	407	403	406	97	246	0.35					0.94	0.94	0.88	0.9	889	20.05	2.17	GTWCATCGACGGCAAGAAG	CCACTGCTTGTTGGTGACYT	Xylulose-5-phosphate/fructose-6-phosphate phosphoketolase				140	123	109	86	56	29	14	10
572.28-40.95-95	'572	'28-40	'95	408	404	407	97	246	0.35					0.94	0.94	0.88	0.9	889	20.04	2.17	AGTWCATCGACGGCAAGAA	CCACTGCTTGTTGGTGACYT	Xylulose-5-phosphate/fructose-6-phosphate phosphoketolase				140	123	109	86	56	29	14	10
573.11-20.40-40	'573	'11-20	'40	323	323	323	96	245	0.35	102	263	1	0	0.94	0.94	0.87	0.9	881	20.04	2.17	CCACAAGGGCATCAACCT	ATGACCGGCTTGGCGTACT	Pyruvate kinase	'0/0	0	'0/0	92	80	71	52	33	15	8	5
573.11-20.41-41	'573	'11-20	'41	323	323	323	96	245	0.35					0.94	0.94	0.87	0.9	881	20.04	2.17	SCCACAAGGGCATCAACCT	ATGACCGGCTTGGCGTACT	Pyruvate kinase				92	80	71	52	33	15	8	5
608.8-21.18-18	'608	'8-21	'18	425	425	425	103	226	0.35	109	239	0	0	0.94	0.94	0.93	0.95	868	19.82	2.16	SCTGATCGACGGCCAGTG	ATCGTCCATRTCGGTGAACT	Polyribonucleotide nucleotidyltransferase	'0/0	0	'0/0	140	121	106	80	64	35	21	16
608.39-50.104-104	'608	'39-50	'104	457	457	457	99	236	0.35	108	254	0	0	0.93	0.93	0.95	0.95	877	20.39	2.17	GACATGGACTTCAAGGTSGC	ATCTGSGAGATGTGCAGCAG	Polyribonucleotide nucleotidyltransferase	'0/0	0	'0/0	133	113	98	83	64	36	19	11
608.8-19.10-10	'608	'8-19	'10	348	348	348	99	239	0.35	105	252	0	0	0.93	0.93	0.93	0.95	877	19.94	2.16	SCTGATCGACGGCCAGTG	AGCTTCTCGGCGATGGAS	Polyribonucleotide nucleotidyltransferase	'0/0	0	'0/0	112	99	80	59	47	29	21	15
608.8-19.11-11	'608	'8-19	'11	347	347	347	99	239	0.35					0.93	0.93	0.93	0.95	877	19.97	2.16	SCTGATCGACGGCCAGTG	AGCTTCTCGGCGATGGASA	Polyribonucleotide nucleotidyltransferase				112	99	80	59	47	29	21	15
608.8-19.12-12	'608	'8-19	'12	347	347	347	99	239	0.35					0.93	0.93	0.93	0.95	877	19.97	2.16	SCTGATCGACGGCCAGTG	GCTTCTCGGCGATGGASA	Polyribonucleotide nucleotidyltransferase				112	99	80	59	47	29	21	15
751.3-13.10-10	'751	'3-13	'10	429	429	429	98	239	0.35	110	263	0	0	0.93	0.93	0.93	0.93	883	21.04	2.21	GCCAAGGTCATCCTSATGG	CGAGCTTGTCGGAGACCT	Phosphoglycerate kinase	'0/0	0	'0/0	170	144	122	93	60	35	29	17
751.3-13.11-11	'751	'3-13	'11	429	429	429	98	239	0.35					0.93	0.93	0.93	0.93	883	21.04	2.21	GCCAAGGTCATCCTSATGG	CCGAGCTTGTCGGAGACCT	Phosphoglycerate kinase				170	144	122	93	60	35	29	17
751.3-13.12-12	'751	'3-13	'12	430	430	430	98	239	0.35					0.93	0.93	0.93	0.93	883	21.03	2.21	GCCAAGGTCATCCTSATGG	CCGAGCTTGTCGGAGACC	Phosphoglycerate kinase				170	144	122	93	60	35	29	17
358.17-25.11-11	'358	'17-25	'11	364	343	364	98	242	0.35	105	258	0	0	0.92	0.92	0.89	0.9	885	20.91	2.19	GTTCGARATCAACCGCGA	TCCTCGTAGAAGTGCTCCCA	Lysine--tRNA ligase	'0/0	0	'0/0	144	126	113	84	60	31	19	14
498.19-24.26-26	'498	'19-24	'26	241	241	241	99	242	0.35	106	259	0	0	0.92	0.92	0.91	0.92	886	20.47	2.17	AGGCCATCGARGAGATGAAC	TGGGTGTCCTCGATGAASG	Argininosuccinate synthase	'0/0	0	'0/0	80	68	57	44	31	17	14	10
411.14-26.43-43	'411	'14-26	'43	400	400	400	94	254	0.35	101	272	0	0	0.91	0.91	0.94	0.95	890	20.16	2.16	AGCAGGTSCGCTGCATCTA	ATCACGTTGGTCGGRATGTA	ATP synthase subunit alpha	'0/0	0	'0/0	104	93	75	62	50	25	13	10
123.4-12.1-1	'123	'4-12	'1	330	324	327	96	251	0.35					0.9	0.9	0.93	0.93	896	20.96	2.19	TGCTSCAGCAGTTCGACATC	GTTGATGGCCTCRACGGT	Translation initiation factor IF-2				104	90	81	70	58	36	17	12
123.4-12.3-3	'123	'4-12	'3	328	322	325	96	251	0.35					0.9	0.9	0.93	0.93	896	20.99	2.2	TGCTSCAGCAGTTCGACATC	TGATGGCCTCRACGGTCT	Translation initiation factor IF-2				104	90	81	70	58	36	17	12
737.19-29.20-20	'737	'19-29	'20	439	439	439	97	248	0.35	105	268	1	0	0.9	0.9	0.85	0.88	888	21.31	2.21	CGAGCGYAACGACATGGT	CACATGTGSGTGTGGATCTG	5-methyltetrahydropteroyltriglutamate-- homocysteine methyltransferase	'0/0	0	'0/0	157	129	104	85	71	30	23	13
117.6-16.52-52	'117	'6-16	'52	401	401	401	91	260	0.35	95	275	0	0	0.89	0.89	0.89	0.9	898	19.41	2.15	CGCGAGCTTTCCATCAAG	GATCTGGCCCTTCTTGAGC	30S ribosomal protein S1	'0/0	0	'0/0	89	67	58	43	28	17	11	8
117.6-16.54-54	'117	'6-16	'54	401	401	401	92	261	0.35					0.89	0.89	0.89	0.9	900	19.5	2.15	CGCGAGCTTTCCATCAAG	ATCTGGCCCTTCTTGAGC	30S ribosomal protein S1				90	68	58	43	28	17	11	8
227.47-50.93-93	'227	'47-50	'93	359	299	359	98	239	0.35	106	253	2	0	0.89	0.89	0.93	0.93	879	24.01	2.39	GTTCTGCGACGACTACATCG	GTCTTCATSGAGACCTTGGC	Valine--tRNA ligase	'0/0	0	'0/0	157	147	131	116	95	70	40	25
573.8-16.30-30	'573	'8-16	'30	265	265	265	93	254	0.35	96	249	1	0	0.89	0.89	0.87	0.89	889	20.53	2.17	GATCGAYGACGGCAAGGT	CTGCGGCTTCTCGATCTT	Pyruvate kinase	'0/0	0	'0/0	70	61	56	38	28	15	10	8
573.8-16.32-32	'573	'8-16	'32	265	265	265	93	254	0.35					0.89	0.89	0.87	0.89	889	20.53	2.17	GATCGAYGACGGCAAGGT	CCTGCGGCTTCTCGATCTT	Pyruvate kinase				70	61	56	38	28	15	10	8
633.23-34.126-126	'633	'23-34	'126	425	424	425	102	227	0.35	105	242	0	0	0.89	0.89	0.9	0.92	871	19.04	2.14	CSCTGAACTCCTACCACCGT	TCAGATGTGGAAGTASAGCTCG	Glutamine synthetase 1	'0/0	0	'0/0	111	103	84	53	37	22	16	10
237.11-20.14-14	'237	'11-20	'14	419	419	419	95	249	0.35	102	266	0	0	0.88	0.88	0.92	0.93	883	18.98	2.14	GTCCAAGACCCAGATGTTCG	CAGGTTCGGCTGGTARCC	ATP synthase subunit beta	'0/0	0	'0/0	86	66	55	46	39	21	10	7
237.11-21.16-16	'237	'11-21	'16	456	456	456	95	248	0.35	95	255	0	0	0.88	0.88	0.92	0.93	883	19.04	2.14	GTCCAAGACCCAGATGTTCG	AGGTGATGCGCTCCTGSA	ATP synthase subunit beta	'0/0	0	'0/0	94	74	60	51	41	24	14	7
237.12-20.24-24	'237	'12-20	'24	350	350	350	93	254	0.35	100	271	0	0	0.88	0.88	0.91	0.92	886	19.44	2.15	CAAGATCGGTCTGTTCGGY	AGGTTCGGCTGGTARCCC	ATP synthase subunit beta	'0/0	0	'0/0	72	60	50	41	36	22	12	7
237.12-21.25-25	'237	'12-21	'25	388	388	388	94	254	0.35	95	262	0	0	0.88	0.88	0.91	0.92	888	19.52	2.15	CAAGATCGGTCTGTTCGGY	AGGTGATGCGCTCCTGSA	ATP synthase subunit beta	'0/0	0	'0/0	83	67	57	47	38	24	14	8
237.12-21.26-26	'237	'12-21	'26	387	387	387	94	254	0.35					0.88	0.88	0.91	0.92	888	19.53	2.15	AAGATCGGTCTGTTCGGYG	AGGTGATGCGCTCCTGSA	ATP synthase subunit beta				83	67	57	47	38	24	14	8
633.8-19.77-77	'633	'8-19	'77	405	405	405	97	243	0.35	104	258	0	0	0.88	0.88	0.9	0.91	884	19.87	2.16	TCTTCATCTTCGACAAGGTGC	GTCCTTCCACAGGGACTGGT	Glutamine synthetase 1	'0/0	0	'0/0	100	92	79	57	48	30	21	13
227.34-41.69-69	'227	'34-41	'69	320	314	320	95	253	0.35	100	268	2	0	0.87	0.87	0.91	0.92	890	21.14	2.19	SACCCCGCAGATCGTGAC	GRCGGCCGATCTTCATCT	Valine--tRNA ligase	'0/0	0	'0/0	114	96	81	74	61	36	23	11
237.12-20.22-22	'237	'12-20	'22	351	351	351	94	256	0.35	102	274	0	0	0.87	0.87	0.91	0.92	890	19.44	2.15	CAAGATCGGTCTGTTCGGY	CAGGTTCGGCTGGTARCC	ATP synthase subunit beta	'0/0	0	'0/0	73	59	49	42	35	22	10	7
237.12-20.23-23	'237	'12-20	'23	350	350	350	94	256	0.35					0.87	0.87	0.91	0.92	890	19.45	2.15	AAGATCGGTCTGTTCGGYG	CAGGTTCGGCTGGTARCC	ATP synthase subunit beta				73	59	49	42	35	22	10	7
608.32-45.91-91	'608	'32-45	'91	447	447	447	100	238	0.35	107	259	0	0	0.87	0.87	0.94	0.94	879	20.02	2.16	GAGTTCCCSTACGCCATCC	CTGGTTGATCATCTTGCCCT	Polyribonucleotide nucleotidyltransferase	'0/0	0	'0/0	126	111	92	77	64	40	24	16
608.32-45.92-92	'608	'32-45	'92	446	446	446	100	238	0.35					0.87	0.87	0.94	0.94	879	20.03	2.16	GAGTTCCCSTACGCCATCC	TGGTTGATCATCTTGCCCTT	Polyribonucleotide nucleotidyltransferase				126	111	92	77	64	40	24	16
117.9-19.102-102	'117	'9-19	'102	318	318	318	93	255	0.35					0.86	0.86	0.89	0.9	895	19.13	2.14	GTCATCGAAGCCGTCAAGG	GGTGGTCGATGTGCTTCC	30S ribosomal protein S1				66	54	48	40	24	14	12	7
608.29-39.74-74	'608	'29-39	'74	327	327	327	99	241	0.35					0.86	0.86	0.9	0.91	881	20.71	2.18	CACAACTACGAGATGCCGC	SACCTTGAAGTCCATGTCGC	Polyribonucleotide nucleotidyltransferase				91	74	61	52	47	28	17	13
237.15-22.37-37	'237	'15-22	'37	319	319	319	93	255	0.35					0.85	0.85	0.89	0.9	892	19.81	2.16	GTACCCGTGAGGGYAACG	GGCACGTARATGGCCTGC	ATP synthase subunit beta				71	58	43	37	28	21	15	8
237.15-22.38-38	'237	'15-22	'38	318	318	318	93	255	0.35					0.85	0.85	0.89	0.9	892	19.83	2.16	GTACCCGTGAGGGYAACGA	GGCACGTARATGGCCTGC	ATP synthase subunit beta				71	58	43	37	28	21	15	8
237.15-22.39-39	'237	'15-22	'39	318	318	318	93	255	0.35					0.85	0.85	0.89	0.9	892	19.83	2.16	TACCCGTGAGGGYAACGA	GGCACGTARATGGCCTGC	ATP synthase subunit beta				71	58	43	37	28	21	15	8
608.29-39.75-75	'608	'29-39	'75	328	328	328	98	239	0.35					0.85	0.85	0.9	0.91	877	20.55	2.17	GCACAACTACGAGATGCCG	SACCTTGAAGTCCATGTCGC	Polyribonucleotide nucleotidyltransferase				90	75	59	53	47	26	16	12
595.25-35.106-106	'595	'25-35	'106	296	296	296	95	254	0.35					0.84	0.84	0.86	0.86	895	20.32	2.16	ACACCTCGGCCATCCAGTA	TGCATGTAGTGGATGATGTTCA	Formate acetyltransferase 1				81	73	61	46	37	25	17	13
595.25-35.107-107	'595	'25-35	'107	296	296	296	95	254	0.35					0.84	0.84	0.86	0.86	895	20.32	2.16	CACCTCGGCCATCCAGTA	TGCATGTAGTGGATGATGTTCA	Formate acetyltransferase 1				81	73	61	46	37	25	17	13
608.29-40.78-78	'608	'29-40	'78	377	377	377	99	243	0.35					0.84	0.84	0.91	0.91	882	20.32	2.17	GCACAACTACGAGATGCCG	AGCTTGGTGTCGAGCTGC	Polyribonucleotide nucleotidyltransferase				95	84	68	59	52	30	17	11
510.28-35.43-43	'510	'28-35	'43	432	429	432	103	231	0.35					0.83	0.83	0.87	0.88	882	20.14	2.16	GCCGCTACATCATCTCCTTC	GAAGATGACCTCGCCCTG	Phosphoenolpyruvate carboxylase				147	136	112	90	59	33	20	10
510.28-35.44-44	'510	'28-35	'44	433	430	433	103	230	0.35					0.83	0.83	0.87	0.88	880	20.14	2.16	GCCGCTACATCATCTCCTTC	CGAAGATGACCTCGCCCT	Phosphoenolpyruvate carboxylase				147	136	111	90	58	33	20	10
510.28-35.45-45	'510	'28-35	'45	431	428	431	103	231	0.35					0.83	0.83	0.87	0.88	882	20.15	2.16	CCGCTACATCATCTCCTTCA	GAAGATGACCTCGCCCTG	Phosphoenolpyruvate carboxylase				147	136	112	90	59	33	20	10
595.25-35.105-105	'595	'25-35	'105	306	306	306	94	251	0.35					0.82	0.82	0.85	0.86	889	19.97	2.15	ATCTCCATCGACACCTCGG	TGCATGTAGTGGATGATGTTCA	Formate acetyltransferase 1				83	72	63	47	39	26	17	13
148.3-15.9-9	'148	'3-15	'9	435	433	433	98	245	0.35					0.78	0.78	0.94	0.92	885	20.83	2.18	GTTCCCGATCGACAACGC	TCGAAGAARTCGAACACGAT	Elongation factor 4				160	143	119	102	82	48	33	24
324.9-20.37-37	'324	'9-20	'37	359	359	359	93	260	0.35					0.78	0.78	0.89	0.89	899	20.04	2.16	TGAACAAGTGCGAYATGGT	CTTGTGGAAGGTCTCGATGG	Elongation factor Tu				101	83	65	55	41	21	8	6
324.9-21.39-39	'324	'9-21	'39	403	403	403	92	257	0.35					0.78	0.78	0.88	0.88	895	19.65	2.15	TGAACAAGTGCGAYATGGT	CAGCAGACCGGTGTTGTC	Elongation factor Tu				110	93	73	61	44	18	8	6
324.9-21.40-40	'324	'9-21	'40	403	403	403	92	257	0.35					0.78	0.78	0.88	0.88	895	19.65	2.15	TGAACAAGTGCGAYATGGT	GCAGCAGACCGGTGTTGTC	Elongation factor Tu				110	93	73	61	44	18	8	6
621.11-19.28-28	'621	'11-19	'28	338	338	338	100	236	0.35					0.75	0.75	0.84	0.83	876	20.8	2.17	SGACGGCCAGATCATCAC	CCAGRTCGATGGCCTTGT	Chaperone protein ClpB				101	91	83	63	47	27	16	12
621.11-19.30-30	'621	'11-19	'30	338	338	338	100	236	0.35					0.75	0.75	0.84	0.83	876	20.8	2.17	CSGACGGCCAGATCATCAC	CCAGRTCGATGGCCTTGT	Chaperone protein ClpB				101	91	83	63	47	27	16	12
123.15-26.12-12	'123	'15-26	'12	460	457	460	98	238	0.35					0.74	0.74	0.89	0.89	878	20.65	2.19	ACATCTCCGCCAAGCAGR	CCTTGATGACGATRTTGAGC	Translation initiation factor IF-2				151	137	131	116	97	52	31	20
123.15-26.13-13	'123	'15-26	'13	461	458	461	98	238	0.35					0.74	0.74	0.89	0.89	878	20.65	2.19	ACATCTCCGCCAAGCAGR	CCCTTGATGACGATRTTGAG	Translation initiation factor IF-2				151	137	131	116	97	52	31	20
324.6-17.32-32	'324	'6-17	'32	386	386	386	94	251	0.35					0.71	0.71	0.87	0.87	887	19.38	2.14	GCCGACTTCGTGAAGAACAT	GGCCGGAGATGGTGAAGA	Elongation factor Tu				91	72	58	47	32	14	8	6
324.6-17.33-33	'324	'6-17	'33	387	387	387	94	251	0.35					0.71	0.71	0.87	0.87	887	19.36	2.14	GCCGACTTCGTGAAGAACA	GGCCGGAGATGGTGAAGA	Elongation factor Tu				91	72	58	47	32	14	8	6
595.8-19.34-34	'595	'8-19	'34	410	410	410	95	242	0.34					0.96	0.96	0.91	0.93	881	19.68	2.15	GCATCATCGGCGACTACC	CGTAGTCCTTGGTRCGCAG	Formate acetyltransferase 1				131	114	90	73	52	27	13	7
595.8-19.36-36	'595	'8-19	'36	410	410	410	95	242	0.34					0.96	0.96	0.91	0.93	881	19.68	2.15	GCATCATCGGCGACTACC	TCGTAGTCCTTGGTRCGCAG	Formate acetyltransferase 1				131	114	90	73	52	27	13	7
370.2-13.1-1	'370	'2-13	'1	452	449	452	99	232	0.34					0.95	0.95	0.91	0.92	867	21.31	2.2	GACCTGTTCGARAAGCTGCC	GGCGGATGAACAGGTGSA	NADPH-ferredoxin reductase FprA				169	154	140	111	84	58	39	28
370.2-13.2-2	'370	'2-13	'2	452	449	452	99	232	0.34					0.95	0.95	0.91	0.92	867	21.31	2.2	CCTGTTCGARAAGCTGCC	GGCGGATGAACAGGTGSA	NADPH-ferredoxin reductase FprA				169	154	140	111	84	58	39	28
549.9-19.18-18	'549	'9-19	'18	413	413	413	91	252	0.34					0.95	0.95	0.91	0.93	886	20.97	2.19	CCGCTTCTACTTCCTGCG	CGAGCATCTCCTGYTCCA	Serine--tRNA ligase				138	124	99	80	59	29	18	10
570.5-15.12-12	'570	'5-15	'12	436	434	434	97	238	0.34					0.95	0.95	0.96	0.96	874	21.3	2.23	CAGATCATCGCCAAGGAAC	GCAGACGACCACGACGTT	Carbamoyl-phosphate synthase large chain				159	141	125	96	75	52	36	22
573.11-23.42-42	'573	'11-23	'42	441	441	441	97	238	0.34					0.95	0.95	0.9	0.93	870	19.98	2.16	ACAAGGGCATCAACCTGC	GTCTCGTTGGAGGTCATGG	Pyruvate kinase				124	104	91	68	43	23	15	7
573.11-23.44-44	'573	'11-23	'44	443	443	443	97	237	0.34					0.95	0.95	0.9	0.92	868	20.01	2.16	CCACAAGGGCATCAACCT	GTCTCGTTGGAGGTCATGG	Pyruvate kinase				123	104	91	68	43	23	15	8
210.26-35.19-19	'210	'26-35	'19	369	368	369	96	237	0.34					0.94	0.94	0.95	0.96	876	20.57	2.18	ACTTCCCGCTGTTCAAGC	CTTCGGGAAGGCGATGAC	Aspartate--tRNA ligase				121	112	100	83	64	38	24	13
401.11-18.39-39	'401	'11-18	'39	286	286	286	94	243	0.34					0.94	0.94	0.91	0.92	877	20.65	2.19	YTTCGTCGGCTCCAACAT	CTTGTCGGGGAACCACAG	Phenylalanine--tRNA ligase alpha subunit				88	76	67	56	40	25	16	13
573.11-20.39-39	'573	'11-20	'39	321	321	321	95	245	0.34					0.94	0.94	0.88	0.9	881	19.78	2.15	ACAAGGGCATCAACCTGC	ATGACCGGCTTGGCGTACT	Pyruvate kinase				88	79	70	48	31	14	8	5
629.40-45.65-65	'629	'40-45	'65	375	372	372	100	224	0.34					0.94	0.94	0.92	0.93	865	20.65	2.21	GCCAGAAGAACACCTGCC	ASCGTACGGTTGACGTTGC	Glutamate synthase [NADPH] large chain				159	140	116	86	67	45	32	25
787.9-15.24-24	'787	'9-15	'24	397	386	392	98	234	0.34					0.94	0.94	0.88	0.9	868	22.52	2.27	TGGACCCAGTGGATCTTCTC	CTGCATGAGCTTGACCTTCT	Leucine--tRNA ligase				183	161	144	119	102	66	42	30
140.12-20.29-29	'140	'12-20	'29	376	376	376	90	254	0.34					0.93	0.93	0.9	0.92	890	21.11	2.21	CGAGCAGGTSTGCTTCGT	ACATCCAGTTGTGCGGRTC	Branched-chain-amino-acid aminotransferase				149	124	106	79	57	34	20	14
140.12-20.30-30	'140	'12-20	'30	376	376	376	90	254	0.34					0.93	0.93	0.9	0.92	890	21.11	2.21	CGAGCAGGTSTGCTTCGT	CATCCAGTTGTGCGGRTC	Branched-chain-amino-acid aminotransferase				149	124	106	79	57	34	20	14
283.6-16.22-22	'283	'6-16	'22	449	449	449	92	249	0.34					0.93	0.93	0.89	0.91	889	19.32	2.15	AGGTCATCGGCATGGAYG	GATGCCGATCTGCTTGCC	Enolase				106	84	68	58	43	24	15	9
283.6-16.23-23	'283	'6-16	'23	449	449	449	92	249	0.34					0.93	0.93	0.89	0.91	889	19.32	2.15	AAGGTCATCGGCATGGAYG	GATGCCGATCTGCTTGCC	Enolase				106	84	68	58	43	24	15	9
358.15-25.7-7	'358	'15-25	'7	458	437	458	97	234	0.34					0.93	0.93	0.91	0.92	874	19.79	2.15	GTTCACCACGCACATGAAC	CGTAGAAGTGCTCCCACAGG	Lysine--tRNA ligase				158	146	130	92	66	36	23	15
498.14-22.9-9	'498	'14-22	'9	316	316	316	99	228	0.34					0.93	0.93	0.92	0.93	875	20.72	2.18	CCTYGAGGATCCGTGGAA	CCAGCGCTTGTCGATGTC	Argininosuccinate synthase				98	70	56	45	41	25	20	11
498.19-24.25-25	'498	'19-24	'25	241	241	241	97	239	0.34					0.93	0.93	0.91	0.92	880	20.37	2.17	AGGCCATCGARGAGATGAAC	CTGGGTGTCCTCGATGAASG	Argininosuccinate synthase				78	67	57	43	30	17	13	10
572.27-39.83-83	'572	'27-39	'83	429	425	428	94	242	0.34					0.93	0.93	0.89	0.91	879	19.58	2.16	GTCCGTTCTACCCGATGMT	GACGGTTGGAAGCGGTCT	Xylulose-5-phosphate/fructose-6-phosphate phosphoketolase				130	116	103	71	51	25	11	8
706.5-13.6-6	'706	'5-13	'6	444	437	443	108	203	0.34					0.93	0.93	0.85	0.86	853	21.48	2.27	GGCATCTTCCCGATYGAC	GAGGTCTTGACCCACGGC	Aconitate hydratase				180	135	111	90	71	51	28	16
117.10-22.121-121	'117	'10-22	'121	404	404	404	94	247	0.34					0.92	0.92	0.92	0.93	887	19.04	2.14	TCGTCGACATCGGTCTGC	CTGCCACGGATCCTCCTG	30S ribosomal protein S1				84	68	56	45	29	19	13	8
283.11-22.64-64	'283	'11-22	'64	431	428	431	91	252	0.34					0.92	0.92	0.83	0.86	888	19.78	2.16	CGTYGAGGTCTACCACACCC	AGCTTGACCAGCAGGGAGTT	Enolase				134	93	81	66	50	27	20	10
283.11-22.65-65	'283	'11-22	'65	431	428	431	91	252	0.34					0.92	0.92	0.83	0.86	888	19.78	2.16	CGTYGAGGTCTACCACACCC	GCTTGACCAGCAGGGAGTT	Enolase				134	93	81	66	50	27	20	10
358.17-25.12-12	'358	'17-25	'12	361	340	361	96	240	0.34					0.92	0.92	0.89	0.9	881	20.47	2.17	GTTCGARATCAACCGCGA	TCGTAGAAGTGCTCCCACAG	Lysine--tRNA ligase				138	125	111	80	57	29	18	14
401.10-18.33-33	'401	'10-18	'33	338	338	338	98	231	0.34					0.92	0.92	0.92	0.93	871	20.91	2.19	CCAGATGCAGGACACCTTCT	CTTGTCGGGGAACCACAG	Phenylalanine--tRNA ligase alpha subunit				116	92	81	66	55	31	20	13
498.19-24.27-27	'498	'19-24	'27	239	239	239	97	240	0.34					0.92	0.92	0.91	0.92	882	20.14	2.16	AGGCCATCGARGAGATGAAC	GTGTCCTCGATGAASGCG	Argininosuccinate synthase				78	68	55	45	29	16	14	10
633.24-34.129-129	'633	'24-34	'129	369	368	369	99	227	0.34					0.92	0.92	0.9	0.93	869	19.86	2.17	ACTCCGCYCGTAACCGTTC	TCAGATGTGGAAGTASAGCTCG	Glutamine synthetase 1				99	91	77	49	37	20	14	9
633.24-34.130-130	'633	'24-34	'130	368	367	368	101	229	0.34					0.92	0.92	0.9	0.93	873	20.04	2.17	ACTCCGCYCGTAACCGTTC	TCAGATGTGGAAGTASAGCTCGT	Glutamine synthetase 1				102	91	79	50	37	20	15	9
633.24-34.131-131	'633	'24-34	'131	369	368	369	99	227	0.34					0.92	0.92	0.9	0.93	869	19.86	2.17	CTCCGCYCGTAACCGTTC	TCAGATGTGGAAGTASAGCTCG	Glutamine synthetase 1				99	91	77	49	37	20	14	9
706.5-13.4-4	'706	'5-13	'4	445	436	442	109	206	0.34					0.92	0.92	0.85	0.86	858	21.5	2.26	GGCATCTTCCCGATYGAC	AGGTCTTGACCCACGGCT	Aconitate hydratase				185	140	112	90	73	51	28	16
706.5-13.5-5	'706	'5-13	'5	445	436	442	109	206	0.34					0.92	0.92	0.85	0.86	858	21.5	2.26	GGCATCTTCCCGATYGAC	GAGGTCTTGACCCACGGCT	Aconitate hydratase				185	140	112	90	73	51	28	16
283.14-24.73-73	'283	'14-24	'73	429	426	429	92	249	0.34					0.91	0.91	0.86	0.88	888	19.47	2.15	CYCCGAAGATGAAGTCCAAC	AAACCATGGAGGTGWAGCC	Enolase				124	90	76	65	50	24	18	10
356.1-13.10-10	'356	'1-13	'10	445	445	445	94	244	0.34					0.91	0.91	0.84	0.87	880	20.2	2.18	AACCCGTCCATCTTCCAGA	ACGCGGGASACGAAGAAG	Transaldolase				122	108	94	59	38	18	12	6
356.1-13.12-12	'356	'1-13	'12	447	447	447	94	244	0.34					0.91	0.91	0.84	0.87	880	20.18	2.18	CAACCCGTCCATCTTCCA	ACGCGGGASACGAAGAAG	Transaldolase				122	108	94	59	38	18	12	6
507.12-21.12-12	'507	'12-21	'12	454	448	451	97	236	0.34					0.91	0.91	0.89	0.89	877	20.81	2.22	CTCCTCGCTCGACCAGAT	GATGATRCGGCGCTTGAC	Glutamyl-tRNA(Gln) amidotransferase subunit A				174	141	117	84	58	34	27	14
545.1-10.9-9	'545	'1-10	'9	1306	457	1306	101	221	0.34					0.91	0.91	0.91	0.91	860	19.98	2.16	ACGTGACCCTGAGCTTCCT	CTCGTCGAGCAGCAGCAG	putative ABC transporter ATP-binding protein/MT2552				149	122	102	85	62	43	33	20
227.38-47.86-86	'227	'38-47	'86	363	362	362	95	240	0.34					0.9	0.9	0.95	0.95	872	21.51	2.23	AAGATGTCGAAGTCCAAGGG	YTCGATGTAGTCGTCGCAGA	Valine--tRNA ligase				136	120	104	93	76	48	31	24
572.39-46.108-108	'572	'39-46	'108	325	322	325	91	256	0.34					0.9	0.9	0.84	0.86	894	19.39	2.15	CTTCGGACCGGAYGAGAC	AGAAGCCGTTGTGRTCCTG	Xylulose-5-phosphate/fructose-6-phosphate phosphoketolase				82	65	56	42	30	15	9	8
572.39-46.110-110	'572	'39-46	'110	325	322	325	91	256	0.34					0.9	0.9	0.84	0.86	894	19.39	2.15	ATCTTCGGACCGGAYGAGAC	AGAAGCCGTTGTGRTCCTG	Xylulose-5-phosphate/fructose-6-phosphate phosphoketolase				82	65	56	42	30	15	9	8
573.8-16.31-31	'573	'8-16	'31	266	266	266	92	252	0.34					0.89	0.89	0.87	0.89	885	20.35	2.16	GATCGAYGACGGCAAGGT	CCTGCGGCTTCTCGATCT	Pyruvate kinase				70	61	55	37	28	15	10	8
608.27-40.67-67	'608	'27-40	'67	441	441	441	97	235	0.34					0.89	0.89	0.92	0.93	868	19.98	2.17	SCTGAACATGCTCAAGATGGA	AGCTTGGTGTCGAGCTGC	Polyribonucleotide nucleotidyltransferase				113	92	77	61	53	30	17	11
633.26-34.136-136	'633	'26-34	'136	270	269	270	94	248	0.34					0.89	0.89	0.89	0.91	887	20.75	2.18	ACCCGTTCCTSGCCTTCT	TCAGATGTGGAAGTASAGCTCGT	Glutamine synthetase 1				83	71	63	44	29	16	12	7
942.24-35.37-37	'942	'24-35	'37	449	449	449	99	230	0.34					0.89	0.89	0.91	0.91	874	20.36	2.18	GCAGTTCGAAGGCCAGAC	GACCTTGTGGTAGCGSACCT	DNA gyrase subunit B				133	112	102	80	50	34	17	9
608.32-44.90-90	'608	'32-44	'90	420	420	420	97	236	0.34					0.88	0.88	0.94	0.95	872	19.98	2.16	GAGTTCCCSTACGCCATCC	ATGACCTCGCCGATCTTST	Polyribonucleotide nucleotidyltransferase				119	105	89	74	62	37	24	16
227.26-34.56-56	'227	'26-34	'56	386	386	386	97	240	0.34					0.87	0.87	0.91	0.91	879	20.79	2.19	TCTACGAGAAGGGCGACAAG	GTCACGATCTGCGGGGTS	Valine--tRNA ligase				134	115	101	83	59	39	17	8
421.5-14.2-2	'421	'5-14	'2	349	349	349	91	251	0.34					0.87	0.87	0.94	0.93	891	20.99	2.19	GCAGTACCCGGTCGARGT	ACGATGTCCGGCTTGATGTA	Vegetative protein 296				132	122	106	89	70	43	30	19
237.12-22.30-30	'237	'12-22	'30	438	438	438	94	249	0.34					0.86	0.86	0.92	0.93	884	19.2	2.14	CGGCAAGATCGGTCTGTT	GGCACGTARATGGCCTGC	ATP synthase subunit beta				88	76	63	54	43	25	15	8
227.34-42.72-72	'227	'34-42	'72	348	342	348	92	248	0.34					0.85	0.85	0.92	0.92	881	20.84	2.18	SACCCCGCAGATCGTGAC	GTGGCGTTSAGCAGCTTG	Valine--tRNA ligase				114	98	86	78	65	37	22	11
123.24-35.31-31	'123	'24-35	'31	421	419	421	94	243	0.34					0.84	0.84	0.93	0.93	880	18.9	2.14	GCCAGATYGCCGAGAAGC	GGATCTCGGAGTGGGAGGT	Translation initiation factor IF-2				108	90	79	68	47	25	13	9
169.8-17.13-13	'169	'8-17	'13	402	399	402	102	225	0.34					0.84	0.84	0.76	0.78	870	21.15	2.21	AGGCCTACGGCTGGTACAC	TCGAKGGCCTTGTCGAAG	Transketolase				166	130	93	65	52	32	16	8
169.8-17.14-14	'169	'8-17	'14	403	400	403	102	225	0.34					0.84	0.84	0.76	0.78	870	21.15	2.21	AGGCCTACGGCTGGTACA	TCGAKGGCCTTGTCGAAG	Transketolase				166	130	93	65	52	32	16	8
169.8-17.15-15	'169	'8-17	'15	402	399	402	102	225	0.34					0.84	0.84	0.76	0.78	870	21.15	2.21	GGCCTACGGCTGGTACAC	TCGAKGGCCTTGTCGAAG	Transketolase				166	130	93	65	52	32	16	8
545.16-31.49-49	'545	'16-31	'49	427	427	427	99	230	0.34					0.84	0.84	0.9	0.89	865	20.02	2.15	AGGCCAAGCGTMTGGAGAT	CACAGGTTCTTGTTCGGRTC	putative ABC transporter ATP-binding protein/MT2552				125	105	86	70	55	30	18	14
545.16-31.50-50	'545	'16-31	'50	427	427	427	99	230	0.34					0.84	0.84	0.9	0.89	865	20.02	2.15	GGCCAAGCGTMTGGAGAT	CACAGGTTCTTGTTCGGRTC	putative ABC transporter ATP-binding protein/MT2552				125	105	86	70	55	30	18	14
633.8-16.70-70	'633	'8-16	'70	263	263	263	91	252	0.34					0.84	0.84	0.86	0.87	887	20.05	2.16	CCGAGTTCTTCATCTTCGACA	AGGGWGTTGAAGCGGTAGTT	Glutamine synthetase 1				75	70	59	44	35	23	15	7
633.8-16.72-72	'633	'8-16	'72	252	252	252	91	253	0.34					0.84	0.84	0.86	0.87	888	20.33	2.17	CCGAGTTCTTCATCTTCGACA	GCGGTAGTTGATCTCCTGCT	Glutamine synthetase 1				76	70	60	44	36	23	16	7
953.18-25.22-22	'953	'18-25	'22	376	376	376	101	229	0.34					0.84	0.84	0.94	0.94	869	20.88	2.2	GAGAACCTGCTCAACGCSAT	GTGCGGTACAGSGTCTGCTT	Polyphosphate kinase				139	125	110	91	69	41	27	16
953.18-25.24-24	'953	'18-25	'24	375	375	375	101	229	0.34					0.84	0.84	0.94	0.94	869	20.88	2.2	GAGAACCTGCTCAACGCSAT	GCGGTACAGSGTCTGCTTG	Polyphosphate kinase				139	125	110	91	69	41	27	16
210.22-26.11-11	'210	'22-26	'11	351	348	351	95	241	0.34					0.82	0.82	0.95	0.95	876	21.34	2.21	TCAAGAACACGCCGTTCC	GCTTGAACAGCGGGAAGT	Aspartate--tRNA ligase				128	123	110	91	78	50	35	23
210.22-26.12-12	'210	'22-26	'12	351	348	351	95	241	0.34					0.82	0.82	0.95	0.95	876	21.34	2.21	TTCAAGAACACGCCGTTCC	GCTTGAACAGCGGGAAGT	Aspartate--tRNA ligase				128	123	110	91	78	50	35	23
324.10-24.47-47	'324	'10-24	'47	425	425	425	91	251	0.34					0.82	0.82	0.89	0.89	885	19.71	2.15	ACGAGAACGGCTTCGAYC	TAGACTTCGCCCTCGAACTT	Elongation factor Tu				129	106	88	70	52	25	8	5
545.19-31.57-57	'545	'19-31	'57	332	332	332	96	240	0.34					0.82	0.82	0.9	0.9	878	20.28	2.17	GTCAGGCCAAGAACAAGGC	CCACAGGTTCTTGTTCGGRT	putative ABC transporter ATP-binding protein/MT2552				102	83	72	62	48	27	17	13
633.16-26.107-107	'633	'16-26	'107	429	429	429	96	242	0.34					0.82	0.82	0.89	0.9	883	19.31	2.15	GCAGGAGATCAACTACCGCT	AGAAGGCSAGGAACGGGT	Glutamine synthetase 1				94	84	72	55	41	28	15	12
148.4-15.20-20	'148	'4-15	'20	387	385	385	94	243	0.34					0.8	0.8	0.94	0.93	879	20.98	2.19	GACAAGCTCAAGCTCAACGA	TCGAAGAARTCGAACACGAT	Elongation factor 4				148	126	112	94	76	45	28	22
123.24-34.28-28	'123	'24-34	'28	394	392	394	95	246	0.34					0.79	0.79	0.92	0.92	885	19	2.14	GCCAGATYGCCGAGAAGC	CYTCGTATTCCGGCTTGAG	Translation initiation factor IF-2				103	85	76	66	45	26	13	9
324.9-21.38-38	'324	'9-21	'38	402	402	402	90	254	0.34					0.79	0.79	0.89	0.88	889	19.58	2.15	TGAACAAGTGCGAYATGGT	AGCAGACCGGTGTTGTCG	Elongation factor Tu				107	94	73	61	43	18	8	6
673.4-10.27-27	'673	'4-10	'27	367	367	367	92	248	0.34					0.78	0.78	0.79	0.79	884	20.76	2.2	CAAGGARGAGGCCATCCA	GCRCCGGTATCGATGTTCTT	Alanine--tRNA ligase				137	122	110	90	63	38	27	20
621.11-19.29-29	'621	'11-19	'29	339	339	339	98	233	0.34					0.75	0.75	0.84	0.83	870	20.63	2.17	SGACGGCCAGATCATCAC	ACCAGRTCGATGGCCTTG	Chaperone protein ClpB				101	90	83	61	47	27	16	12
123.15-26.11-11	'123	'15-26	'11	461	458	461	96	236	0.34					0.74	0.74	0.89	0.88	874	20.53	2.19	GACATCTCCGCCAAGCAG	CCTTGATGACGATRTTGAGC	Translation initiation factor IF-2				152	139	133	117	98	51	31	20
324.6-17.31-31	'324	'6-17	'31	378	378	378	92	254	0.34					0.73	0.73	0.87	0.87	889	19.68	2.15	CGTGAAGAACATGATCACCG	GGCCGGAGATGGTGAAGA	Elongation factor Tu				91	75	58	47	33	15	9	7
117.16-30.175-175	'117	'16-30	'175	449	449	449	90	246	0.33					0.96	0.96	0.92	0.95	877	18.93	2.14	AGAAGGGCCAGATCCGYG	GGAGTCGTTGGCCTGCTT	30S ribosomal protein S1				89	75	63	45	26	16	10	6
706.5-11.1-1	'706	'5-11	'1	357	346	352	98	226	0.33					0.96	0.96	0.87	0.88	866	20.9	2.23	GGCATCTTCCCGATYGAC	GTGTTGGTGCABGAGGTGA	Aconitate hydratase				148	129	123	101	71	51	32	22
706.5-11.3-3	'706	'5-11	'3	357	346	352	98	226	0.33					0.96	0.96	0.87	0.88	866	20.9	2.23	GGCATCTTCCCGATYGAC	TGTTGGTGCABGAGGTGA	Aconitate hydratase				148	129	123	101	71	51	32	22
117.16-24.159-159	'117	'16-24	'159	263	263	263	86	260	0.33					0.95	0.95	0.89	0.92	890	19.38	2.15	AGCTCAAGAAGGGCCAGAT	ACGATCTTGGTGACCTTGC	30S ribosomal protein S1				58	47	40	30	20	10	9	4
117.18-30.200-200	'117	'18-30	'200	368	368	368	89	255	0.33					0.95	0.95	0.91	0.94	885	18.89	2.14	CCTGATCCACGTYTCCGA	AGTCGTTGGCCTGCTTGA	30S ribosomal protein S1				79	65	49	39	20	11	6	4
117.18-30.201-201	'117	'18-30	'201	369	369	369	89	255	0.33					0.95	0.95	0.91	0.94	885	18.88	2.14	CCTGATCCACGTYTCCGA	GAGTCGTTGGCCTGCTTG	30S ribosomal protein S1				79	65	49	39	20	11	6	4
283.6-14.21-21	'283	'6-14	'21	377	377	377	90	248	0.33					0.95	0.95	0.9	0.93	883	19.59	2.16	GAAGGTCATCGGCATGGA	GTTGGACTTCATCTTCGGRG	Enolase				93	73	61	52	40	24	13	8
595.14-25.63-63	'595	'14-25	'63	395	395	395	92	242	0.33					0.95	0.95	0.92	0.93	886	19.83	2.16	TGGACCTACATGGGCTACCT	TACTGGATGGCCGAGGTGT	Formate acetyltransferase 1				113	97	81	66	47	28	16	9
595.14-25.65-65	'595	'14-25	'65	396	396	396	92	241	0.33					0.95	0.95	0.92	0.93	885	19.81	2.16	GTGGACCTACATGGGCTACC	TACTGGATGGCCGAGGTGT	Formate acetyltransferase 1				113	97	81	66	47	28	16	9
629.21-30.15-15	'629	'21-30	'15	358	358	358	92	240	0.33					0.95	0.95	0.92	0.94	873	20.49	2.19	TGAGCTACGGYTCCATCTC	CTTCGGRTTGGCCATCTT	Glutamate synthase [NADPH] large chain				114	100	91	65	50	33	18	15
227.42-49.90-90	'227	'42-49	'90	375	374	374	94	236	0.33					0.94	0.94	0.95	0.95	869	21.28	2.2	ATCAAGCTGCTSAACGCCAC	CATCCAGCTCCACACYTCTT	Valine--tRNA ligase				159	140	125	103	86	51	38	29
227.42-49.91-91	'227	'42-49	'91	375	374	374	94	236	0.33					0.94	0.94	0.95	0.95	869	21.28	2.2	CAAGCTGCTSAACGCCAC	CATCCAGCTCCACACYTCTT	Valine--tRNA ligase				159	140	125	103	86	51	38	29
283.6-14.19-19	'283	'6-14	'19	376	376	376	90	248	0.33					0.94	0.94	0.9	0.93	883	19.45	2.15	GAAGGTCATCGGCATGGAY	GTTGGACTTCATCTTCGGRG	Enolase				90	72	59	50	39	23	13	8
283.6-14.20-20	'283	'6-14	'20	376	376	376	90	248	0.33					0.94	0.94	0.9	0.93	883	19.45	2.15	AAGGTCATCGGCATGGAY	GTTGGACTTCATCTTCGGRG	Enolase				90	72	59	50	39	23	13	8
411.4-12.1-1	'411	'4-12	'1	350	347	350	88	255	0.33					0.94	0.94	0.93	0.94	885	20.96	2.2	GAYTGCCTGGTTGCATGG	GTCGCCGATGATGAGCTG	ATP synthase subunit alpha				115	99	86	66	55	35	26	17
411.4-12.3-3	'411	'4-12	'3	334	331	334	89	256	0.33					0.94	0.94	0.93	0.94	887	21.25	2.21	GGCCAAYGAGCTGCTGAC	GTCGCCGATGATGAGCTG	ATP synthase subunit alpha				112	97	85	65	54	38	29	17
629.31-41.55-55	'629	'31-41	'55	401	401	401	101	215	0.33					0.94	0.94	0.91	0.94	852	20.54	2.19	ACGTCAAGCTCGTYTCCG	RGCGATGAACATGAAGAAGTT	Glutamate synthase [NADPH] large chain				117	95	75	61	43	31	24	19
629.31-41.57-57	'629	'31-41	'57	402	402	402	101	215	0.33					0.94	0.94	0.91	0.94	852	20.52	2.18	ACGTCAAGCTCGTYTCCG	RGCGATGAACATGAAGAAGT	Glutamate synthase [NADPH] large chain				117	95	75	61	43	31	24	19
751.15-22.41-41	'751	'15-22	'41	428	415	424	91	244	0.33					0.94	0.94	0.87	0.89	876	20.42	2.19	CACCTTCCTCAAGGCCAA	GTGGAGATGTGSGAGAAGCC	Phosphoglycerate kinase				159	140	121	86	52	29	15	8
787.4-11.8-8	'787	'4-11	'8	440	433	439	98	228	0.33					0.94	0.94	0.9	0.91	869	21.44	2.23	AGAACGTSCTGCACGCCAT	GACCTCCTCGTTGGCSAG	Leucine--tRNA ligase				195	173	152	126	105	63	44	28
787.4-11.9-9	'787	'4-11	'9	440	433	439	98	228	0.33					0.94	0.94	0.9	0.91	869	21.44	2.23	GAACGTSCTGCACGCCAT	GACCTCCTCGTTGGCSAG	Leucine--tRNA ligase				195	173	152	126	105	63	44	28
210.7-16.6-6	'210	'7-16	'6	335	335	335	91	243	0.33					0.93	0.93	0.89	0.91	877	20.53	2.18	AGTCCGAGAACAAGCTGCC	CATRTCGAGCTGGGTGAACT	Aspartate--tRNA ligase				117	103	88	61	44	29	18	12
283.16-26.90-90	'283	'16-26	'90	436	433	436	91	248	0.33					0.93	0.93	0.88	0.91	885	19.59	2.15	GCAGATCGGCATCTSCCT	GGCACCGGTCTTGATCTG	Enolase				118	95	80	68	55	28	21	12
283.16-26.91-91	'283	'16-26	'91	437	434	437	90	247	0.33					0.93	0.93	0.88	0.9	883	19.53	2.15	GCAGATCGGCATCTSCCT	GGGCACCGGTCTTGATCT	Enolase				115	94	79	66	55	27	21	12
283.20-27.120-120	'283	'20-27	'120	334	334	334	88	254	0.33					0.93	0.93	0.89	0.91	894	19.98	2.16	GTCTCCATCGAGGAYCCGT	GAGCAGGCGGTTGTACTTG	Enolase				96	77	65	53	44	22	15	8
283.20-27.121-121	'283	'20-27	'121	334	334	334	88	254	0.33					0.93	0.93	0.89	0.91	894	19.98	2.16	TCTCCATCGAGGAYCCGT	GAGCAGGCGGTTGTACTTG	Enolase				96	77	65	53	44	22	15	8
305.4-16.11-11	'305	'4-16	'11	400	400	400	89	252	0.33					0.93	0.93	0.95	0.96	882	19.9	2.16	CGTCGTCTCCATGGGYGT	CTCCTTGAAGGGGAAGCC	50S ribosomal protein L5				104	89	80	55	43	26	15	8
582.4-9.11-11	'582	'4-9	'11	278	275	275	92	246	0.33					0.93	0.93	0.85	0.86	877	21.93	2.28	GGCAACAACTGCGARTACG	CTTGAYGAGCGCCTGGAA	Phosphoribosylformylglycinamidine synthase				98	84	78	65	49	33	20	10
787.9-11.13-13	'787	'9-11	'13	251	241	247	93	241	0.33					0.93	0.93	0.88	0.88	873	23.65	2.35	TGGACCCAGTGGATCTTCTC	GACCTCCTCGTTGGCSAG	Leucine--tRNA ligase				136	126	111	91	80	52	38	27
787.9-13.19-19	'787	'9-13	'19	328	317	323	94	235	0.33					0.93	0.93	0.88	0.89	865	23.4	2.31	TGGACCCAGTGGATCTTCTC	GTGATGCGCATSGACCACT	Leucine--tRNA ligase				159	145	126	104	87	57	41	28
787.9-13.21-21	'787	'9-13	'21	328	317	323	94	235	0.33					0.93	0.93	0.88	0.89	865	23.4	2.31	TGGACCCAGTGGATCTTCTC	TGATGCGCATSGACCACT	Leucine--tRNA ligase				159	145	126	104	87	57	41	28
117.12-22.128-128	'117	'12-22	'128	299	299	299	89	255	0.33					0.92	0.92	0.92	0.93	892	19.01	2.14	CCTYGAGCTCGACAAGAACC	CTGCCACGGATCCTCCTG	30S ribosomal protein S1				62	51	41	32	21	11	10	5
117.12-22.129-129	'117	'12-22	'129	301	301	301	89	255	0.33					0.92	0.92	0.92	0.93	892	19.01	2.14	GATCCTYGAGCTCGACAAGAA	CTGCCACGGATCCTCCTG	30S ribosomal protein S1				62	51	41	32	21	11	10	5
117.12-22.130-130	'117	'12-22	'130	298	298	298	89	255	0.33					0.92	0.92	0.92	0.93	892	19.02	2.14	CTYGAGCTCGACAAGAACCG	CTGCCACGGATCCTCCTG	30S ribosomal protein S1				62	51	41	32	21	11	10	5
158.30-39.44-44	'158	'30-39	'44	347	347	347	97	228	0.33					0.92	0.92	0.88	0.88	866	20.79	2.19	AGCTCCGGCATGAGCTTC	CGGCGTACACCTTGTAGATG	Phosphoglucomutase				130	111	101	78	54	26	18	9
633.23-34.125-125	'633	'23-34	'125	417	416	417	100	216	0.33					0.92	0.92	0.89	0.91	858	19.77	2.16	CTCCTACCACCGTCTGGTYC	TCAGATGTGGAAGTASAGCTCGT	Glutamine synthetase 1				109	94	84	61	38	20	14	9
356.1-13.11-11	'356	'1-13	'11	441	441	441	93	242	0.33					0.91	0.91	0.84	0.87	876	20.12	2.17	CGTCCATCTTCCAGAAGGC	ACGCGGGASACGAAGAAG	Transaldolase				120	107	92	56	37	18	12	5
510.18-23.28-28	'510	'18-23	'28	243	240	243	91	249	0.33					0.91	0.91	0.89	0.91	888	21.77	2.23	AGAAGGARATGAGCGAGCG	GACGGAACTCCATCTCSACC	Phosphoenolpyruvate carboxylase				108	91	72	55	36	20	10	6
942.19-29.25-25	'942	'19-29	'25	439	439	439	95	231	0.33					0.91	0.91	0.93	0.93	865	20.35	2.18	GCACACCTTCGCGAACAC	CCCTCSACGATGAACAGCTC	DNA gyrase subunit B				135	118	109	88	58	33	19	9
283.14-23.70-70	'283	'14-23	'70	393	390	393	90	252	0.33					0.9	0.9	0.85	0.87	887	19.68	2.15	CYCCGAAGATGAAGTCCAAC	GATGGCGTCGAGGGTCTC	Enolase				119	86	74	60	46	23	18	10
572.39-46.109-109	'572	'39-46	'109	323	320	323	88	252	0.33					0.9	0.9	0.83	0.86	886	19.33	2.15	CTTCGGACCGGAYGAGAC	AAGCCGTTGTGRTCCTGAC	Xylulose-5-phosphate/fructose-6-phosphate phosphoketolase				78	64	56	42	30	14	10	6
573.7-16.26-26	'573	'7-16	'26	321	321	321	90	248	0.33					0.9	0.9	0.88	0.9	877	20.12	2.16	TCACCTCCACCACSTTCAAG	CTGCGGCTTCTCGATCTT	Pyruvate kinase				85	75	67	49	34	16	11	9
573.7-16.27-27	'573	'7-16	'27	322	322	322	91	250	0.33					0.9	0.9	0.88	0.9	881	20.11	2.16	ATCACCTCCACCACSTTCAA	CTGCGGCTTCTCGATCTT	Pyruvate kinase				86	75	68	49	35	16	11	9
582.6-17.16-16	'582	'6-17	'16	443	442	443	93	238	0.33					0.9	0.9	0.9	0.9	871	20.53	2.2	AAGTTCATCACCGCGTTCTT	RCCCATCTTGCCGAACAC	Phosphoribosylformylglycinamidine synthase				149	124	106	84	59	32	18	12
625.9-13.49-49	'625	'9-13	'49	281	269	278	92	242	0.33					0.9	0.9	0.92	0.93	877	21.47	2.22	CTCCCCGTCGATGAACMT	CGTGGTGAGCTTGTTCTGRT	Trehalose import ATP-binding protein SugC				102	90	83	60	49	34	22	15
625.9-13.50-50	'625	'9-13	'50	276	264	273	92	243	0.33					0.9	0.9	0.93	0.93	878	21.64	2.24	CTCCCCGTCGATGAACMT	TGAGCTTGTTCTGRTCGGAC	Trehalose import ATP-binding protein SugC				101	91	84	60	51	35	23	15
117.9-20.103-103	'117	'9-20	'103	361	361	361	93	243	0.33					0.89	0.89	0.9	0.91	880	19.11	2.14	CGTCATCGAAGCCGTCAAG	ACCTCGACGGTGACCTTGT	30S ribosomal protein S1				75	59	50	41	25	16	11	7
117.9-20.104-104	'117	'9-20	'104	362	362	362	93	243	0.33					0.89	0.89	0.9	0.91	880	19.11	2.14	CGTCATCGAAGCCGTCAA	ACCTCGACGGTGACCTTGT	30S ribosomal protein S1				75	59	50	41	25	16	11	7
572.40-46.114-114	'572	'40-46	'114	276	273	276	88	257	0.33					0.89	0.89	0.83	0.85	890	19.26	2.14	ARGTCACCAACAAGCAGTGG	AGAAGCCGTTGTGRTCCTG	Xylulose-5-phosphate/fructose-6-phosphate phosphoketolase				69	55	47	34	23	10	7	5
572.40-46.116-116	'572	'40-46	'116	278	275	278	88	257	0.33					0.89	0.89	0.83	0.85	890	19.24	2.14	CGARGTCACCAACAAGCAGT	AGAAGCCGTTGTGRTCCTG	Xylulose-5-phosphate/fructose-6-phosphate phosphoketolase				69	55	47	34	23	10	7	5
619.8-20.22-22	'619	'8-20	'22	425	425	425	95	238	0.33					0.89	0.89	0.94	0.94	873	19.98	2.16	AAGGAGATCGAGGTSGGCTT	CGTTCGGCGTGGTCATYT	2-isopropylmalate synthase				146	123	108	86	69	37	25	17
619.8-20.23-23	'619	'8-20	'23	426	426	426	95	238	0.33					0.89	0.89	0.94	0.94	873	19.98	2.16	AAGGAGATCGAGGTSGGCTT	ACGTTCGGCGTGGTCATY	2-isopropylmalate synthase				146	123	108	86	69	37	25	17
633.26-34.134-134	'633	'26-34	'134	271	270	271	92	246	0.33					0.89	0.89	0.89	0.91	883	20.54	2.18	ACCCGTTCCTSGCCTTCT	TCAGATGTGGAAGTASAGCTCG	Glutamine synthetase 1				82	71	63	44	29	15	12	7
737.19-29.19-19	'737	'19-29	'19	440	440	440	92	241	0.33					0.89	0.89	0.84	0.87	874	20.89	2.2	CGAGCGYAACGACATGGT	GCACATGTGSGTGTGGATCT	5-methyltetrahydropteroyltriglutamate-- homocysteine methyltransferase				148	124	99	84	64	28	21	11
608.14-21.32-32	'608	'14-21	'32	216	213	216	93	239	0.33					0.88	0.88	0.89	0.9	872	21.18	2.21	GCCAAGCCGTTCATCAAG	TCGTCCATRTCGGTGAACTC	Polyribonucleotide nucleotidyltransferase				84	76	70	51	36	25	16	12
608.32-44.88-88	'608	'32-44	'88	420	420	420	96	235	0.33					0.88	0.88	0.94	0.95	870	19.93	2.16	GAGTTCCCSTACGCCATCC	GATGACCTCGCCGATCTTST	Polyribonucleotide nucleotidyltransferase				119	103	89	74	62	36	23	16
608.32-44.89-89	'608	'32-44	'89	421	421	421	95	234	0.33					0.88	0.88	0.94	0.95	868	19.91	2.16	GAGTTCCCSTACGCCATCC	GATGACCTCGCCGATCTTS	Polyribonucleotide nucleotidyltransferase				118	102	89	74	62	36	23	17
633.1-13.14-14	'633	'1-13	'14	445	445	445	91	243	0.33					0.88	0.88	0.88	0.89	875	19.83	2.16	GCGTTCAGCAGCACTTCA	GGAACCGGGAAGTAGCCS	Glutamine synthetase 1				122	109	93	66	58	36	25	15
633.3-14.25-25	'633	'3-14	'25	405	405	405	92	246	0.33					0.88	0.88	0.87	0.88	885	19.95	2.16	CAGGCCATCAACGARTCC	CTTCTGCAGGTTGGCGAC	Glutamine synthetase 1				112	95	86	63	52	35	25	12
633.3-14.27-27	'633	'3-14	'27	408	408	408	92	246	0.33					0.88	0.88	0.87	0.88	885	19.93	2.16	CAGGCCATCAACGARTCC	GACCTTCTGCAGGTTGGC	Glutamine synthetase 1				112	95	86	63	52	35	25	12
227.47-50.92-92	'227	'47-50	'92	385	302	362	95	237	0.33					0.87	0.87	0.93	0.92	873	21.85	2.26	GCAGTTCTGCGACGACTACA	GTCTTCATSGAGACCTTGGC	Valine--tRNA ligase				151	138	126	110	97	61	35	24
545.12-27.40-40	'545	'12-27	'40	421	421	421	95	233	0.33					0.87	0.87	0.89	0.89	865	19.79	2.15	TCACCCACGAYCGTTACTTC	CTTGAACAGCGTGGACTTRC	putative ABC transporter ATP-binding protein/MT2552				116	95	75	60	46	23	15	11
545.12-27.42-42	'545	'12-27	'42	422	422	422	95	233	0.33					0.87	0.87	0.89	0.89	865	19.78	2.15	TCACCCACGAYCGTTACTTC	TCTTGAACAGCGTGGACTTR	putative ABC transporter ATP-binding protein/MT2552				116	95	75	60	46	23	15	11
595.25-36.110-110	'595	'25-36	'110	332	332	332	92	245	0.33					0.87	0.87	0.87	0.88	880	19.54	2.15	ACACCTCGGCCATCCAGTA	GCCATCTCGATGGACTCGT	Formate acetyltransferase 1				84	77	65	50	39	24	18	14
621.4-13.10-10	'621	'4-13	'10	397	397	397	100	223	0.33					0.87	0.87	0.93	0.92	862	20.39	2.18	CAAGCTCGACCCGGTSAT	GGTAYTCGTCCAGCGTGGT	Chaperone protein ClpB				116	106	99	81	61	29	18	9
621.4-13.11-11	'621	'4-13	'11	396	396	396	99	222	0.33					0.87	0.87	0.93	0.92	860	20.32	2.17	AAGCTCGACCCGGTSATC	GGTAYTCGTCCAGCGTGGT	Chaperone protein ClpB				116	106	98	81	60	28	18	9
621.4-13.12-12	'621	'4-13	'12	396	396	396	99	222	0.33					0.87	0.87	0.93	0.92	860	20.32	2.17	CAAGCTCGACCCGGTSATC	GGTAYTCGTCCAGCGTGGT	Chaperone protein ClpB				116	106	98	81	60	28	18	9
633.5-16.53-53	'633	'5-16	'53	391	391	391	93	242	0.33					0.87	0.87	0.87	0.88	879	19.58	2.15	CTTCTCCATCGTCGACCC	AGGGWGTTGAAGCGGTAGTT	Glutamine synthetase 1				103	93	78	56	46	30	19	12
227.34-42.73-73	'227	'34-42	'73	343	337	343	91	245	0.33					0.86	0.86	0.91	0.92	875	21.03	2.19	SACCCCGCAGATCGTGAC	CGTTSAGCAGCTTGATGGC	Valine--tRNA ligase				112	100	87	75	64	35	20	11
595.25-36.108-108	'595	'25-36	'108	342	342	342	91	242	0.33					0.86	0.86	0.87	0.88	874	19.28	2.14	ATCTCCATCGACACCTCGG	GCCATCTCGATGGACTCGT	Formate acetyltransferase 1				85	76	68	51	39	23	18	14
625.1-8.6-6	'625	'1-8	'6	386	386	386	93	236	0.33					0.86	0.86	0.86	0.87	867	18.86	2.14	GAACTACGCTCTGTACCCGC	ATCGTACAGCTCGGTCGG	Trehalose import ATP-binding protein SugC				66	57	48	39	26	14	6	4
942.25-35.45-45	'942	'25-35	'45	439	439	439	98	226	0.33					0.86	0.86	0.91	0.91	866	19.94	2.17	AGACCAAGCTCGGCAACTC	GCCATGATGATGACCTTGTG	DNA gyrase subunit B				126	112	101	73	50	30	17	8
324.16-27.75-75	'324	'16-27	'75	420	420	420	87	255	0.33					0.85	0.85	0.86	0.87	882	19.11	2.14	SGACAAGCCGTTCCTGATG	GAAGGTAGCGTGRTCGCC	Elongation factor Tu				101	84	71	59	43	15	5	4
324.16-27.76-76	'324	'16-27	'76	419	419	419	87	255	0.33					0.85	0.85	0.86	0.87	882	19.11	2.14	ACAAGCCGTTCCTGATGC	GAAGGTAGCGTGRTCGCC	Elongation factor Tu				101	84	71	59	43	15	5	4
595.23-35.100-100	'595	'23-35	'100	355	355	355	92	247	0.33					0.85	0.85	0.86	0.87	882	19.7	2.15	TTCTGGGATCCGAAGCTG	TGCATGTAGTGGATGATGTTCA	Formate acetyltransferase 1				92	84	71	53	41	25	17	13
595.23-35.101-101	'595	'23-35	'101	355	355	355	92	247	0.33					0.85	0.85	0.86	0.87	882	19.7	2.15	TCTTCTGGGATCCGAAGCTG	TGCATGTAGTGGATGATGTTCA	Formate acetyltransferase 1				92	84	71	53	41	25	17	13
953.18-25.23-23	'953	'18-25	'23	371	371	371	97	224	0.33					0.85	0.85	0.94	0.94	859	20.66	2.2	GAGAACCTGCTCAACGCSAT	GGTACAGSGTCTGCTTGATGG	Polyphosphate kinase				137	126	112	91	67	41	26	17
117.7-16.63-63	'117	'7-16	'63	325	325	325	87	260	0.33					0.84	0.84	0.88	0.88	894	19.4	2.15	CGTCACCAAGGAAGACAAGG	GATCTGGCCCTTCTTGAGC	30S ribosomal protein S1				71	56	49	39	24	14	9	7
545.14-27.44-44	'545	'14-27	'44	352	352	352	95	235	0.33					0.84	0.84	0.89	0.89	866	19.95	2.16	ACCCGTACAAGGGCAACTAC	CTTGAACAGCGTGGACTTRC	putative ABC transporter ATP-binding protein/MT2552				99	84	66	53	45	23	14	11
210.22-26.10-10	'210	'22-26	'10	353	350	353	94	240	0.33					0.82	0.82	0.95	0.95	874	21.27	2.21	ACTTCAAGAACACGCCGTT	GCTTGAACAGCGGGAAGT	Aspartate--tRNA ligase				128	123	110	91	77	47	35	23
633.18-26.112-112	'633	'18-26	'112	335	335	335	92	247	0.33					0.82	0.82	0.87	0.89	886	19.69	2.16	CAAGGCYGCGACCTTCAT	AGAAGGCSAGGAACGGGT	Glutamine synthetase 1				84	70	57	49	35	19	11	8
633.18-26.114-114	'633	'18-26	'114	335	335	335	92	247	0.33					0.82	0.82	0.87	0.89	886	19.69	2.16	CAAGGCYGCGACCTTCAT	GAGAAGGCSAGGAACGGGT	Glutamine synthetase 1				84	70	57	49	35	19	11	8
123.24-33.25-25	'123	'24-33	'25	319	317	319	90	248	0.33					0.81	0.81	0.92	0.91	882	19.16	2.14	GCCAGATYGCCGAGAAGC	TACTTGATCTCCACGCCYTC	Translation initiation factor IF-2				85	70	63	56	39	23	11	6
123.24-33.26-26	'123	'24-33	'26	319	317	319	90	248	0.33					0.81	0.81	0.92	0.91	882	19.16	2.14	GCCAGATYGCCGAGAAGC	GTACTTGATCTCCACGCCYTC	Translation initiation factor IF-2				85	70	63	56	39	23	11	6
123.24-33.27-27	'123	'24-33	'27	321	319	321	90	248	0.33					0.81	0.81	0.92	0.91	882	19.14	2.14	GCCAGATYGCCGAGAAGC	AGTACTTGATCTCCACGCCY	Translation initiation factor IF-2				85	70	63	56	39	23	11	6
123.24-34.29-29	'123	'24-34	'29	396	394	396	92	241	0.33					0.8	0.8	0.93	0.92	875	18.91	2.14	GCCAGATYGCCGAGAAGC	CTCYTCGTATTCCGGCTTG	Translation initiation factor IF-2				103	86	76	65	47	25	12	10
148.4-15.21-21	'148	'4-15	'21	389	387	387	92	241	0.33					0.8	0.8	0.94	0.93	875	20.74	2.19	TCGACAAGCTCAAGCTCAAC	TCGAAGAARTCGAACACGAT	Elongation factor 4				146	126	112	93	75	45	27	22
148.4-15.22-22	'148	'4-15	'22	388	386	386	93	242	0.33					0.78	0.78	0.94	0.93	877	20.7	2.18	GACAAGCTCAAGCTCAACGA	TCGAAGAARTCGAACACGA	Elongation factor 4				146	124	110	91	76	42	27	22
324.9-20.36-36	'324	'9-20	'36	360	360	360	89	254	0.33					0.77	0.77	0.89	0.89	887	19.79	2.15	TGAACAAGTGCGAYATGGT	KCTTGTGGAAGGTCTCGATG	Elongation factor Tu				100	83	63	55	41	18	7	5
673.1-8.4-4	'673	'1-8	'4	387	387	387	91	244	0.33					0.77	0.77	0.79	0.79	879	20.44	2.18	AACCAGAAGTGCGTGCGY	CGAACACGAGRTCCCAGAT	Alanine--tRNA ligase				137	120	109	89	58	39	23	17
673.1-8.5-5	'673	'1-8	'5	387	387	387	91	244	0.33					0.77	0.77	0.79	0.79	879	20.44	2.18	AACCAGAAGTGCGTGCGY	TCGAACACGAGRTCCCAGAT	Alanine--tRNA ligase				137	120	109	89	58	39	23	17
673.1-8.6-6	'673	'1-8	'6	388	388	388	91	244	0.33					0.77	0.77	0.79	0.79	879	20.42	2.18	AACCAGAAGTGCGTGCGY	CGAACACGAGRTCCCAGA	Alanine--tRNA ligase				137	120	109	89	58	39	23	17
673.4-10.25-25	'673	'4-10	'25	371	371	371	90	246	0.33					0.77	0.77	0.79	0.79	880	20.55	2.19	ACTTCAAGGARGAGGCCAT	GCRCCGGTATCGATGTTCT	Alanine--tRNA ligase				137	122	110	90	63	38	27	19
673.4-10.26-26	'673	'4-10	'26	370	370	370	91	247	0.33					0.77	0.77	0.79	0.79	882	20.57	2.19	ACTTCAAGGARGAGGCCAT	GCRCCGGTATCGATGTTCTT	Alanine--tRNA ligase				138	122	110	90	63	38	27	19
324.6-15.25-25	'324	'6-15	'25	322	322	322	91	246	0.33					0.71	0.71	0.88	0.87	880	19.46	2.15	GCCGACTTCGTGAAGAACAT	GGGTCGGGATGTASTCGTC	Elongation factor Tu				76	65	51	41	30	15	9	6
324.6-15.26-26	'324	'6-15	'26	323	323	323	91	246	0.33					0.71	0.71	0.88	0.87	880	19.44	2.15	GCCGACTTCGTGAAGAACA	GGGTCGGGATGTASTCGTC	Elongation factor Tu				76	65	51	41	30	15	9	6
623.10-19.27-27	'623	'10-19	'27	415	412	415	91	244	0.33					0.71	0.71	0.87	0.86	876	20.61	2.19	GTCAGGCYGACAAGTACGG	CTGMACGCCCTTGTCCTT	Elongation factor G				178	163	145	127	113	65	38	25
117.12-27.142-142	'117	'12-27	'142	462	462	462	90	245	0.32					0.96	0.96	0.93	0.95	876	18.6	2.13	CCTYGAGCTCGACAAGAACC	GCTTGACCACGGTCTCCG	30S ribosomal protein S1				90	75	62	46	27	14	7	5
117.16-28.172-172	'117	'16-28	'172	402	402	402	87	251	0.32					0.96	0.96	0.92	0.95	880	19.06	2.14	AGCTCAAGAAGGGCCAGAT	GACGTCGATCACCTTGACG	30S ribosomal protein S1				89	71	56	45	30	16	10	6
706.5-11.2-2	'706	'5-11	'2	370	356	362	96	225	0.32					0.96	0.96	0.87	0.88	864	20.76	2.22	CTCCACCTGCGGCATCTT	GTGTTGGTGCABGAGGTGA	Aconitate hydratase				150	132	122	104	73	49	32	18
630.4-13.1-1	'630	'4-13	'1	325	322	325	91	241	0.32					0.95	0.95	0.88	0.9	875	20.22	2.18	ACACCGGCATGCTSTACTC	AGTTCATCGAGTTGGCGGT	Dihydroxy-acid dehydratase				108	93	79	62	46	25	16	11
117.18-30.202-202	'117	'18-30	'202	367	367	367	87	251	0.32					0.94	0.94	0.91	0.93	877	18.86	2.14	CCTGATCCACGTYTCCGAG	AGTCGTTGGCCTGCTTGA	30S ribosomal protein S1				77	64	49	37	19	11	6	4
117.19-30.210-210	'117	'19-30	'210	341	341	341	85	256	0.32					0.94	0.94	0.9	0.93	883	18.96	2.14	GAAGCACATCGACCACCC	AGTCGTTGGCCTGCTTGA	30S ribosomal protein S1				76	61	47	38	22	11	5	4
123.33-42.55-55	'123	'33-42	'55	323	323	323	86	251	0.32					0.94	0.94	0.9	0.92	879	19.36	2.14	GARGGCGTGGAGATCAAGTA	GAAGGTCTCGATGATGTCGC	Translation initiation factor IF-2				85	73	59	42	27	12	9	7
549.9-19.17-17	'549	'9-19	'17	410	410	410	87	247	0.32					0.94	0.94	0.9	0.92	876	20.86	2.19	GCTTCTACTTCCTGCGYGG	CGAGCATCTCCTGYTCCA	Serine--tRNA ligase				134	117	98	77	58	29	17	10
608.9-23.28-28	'608	'9-23	'28	454	454	454	97	216	0.32					0.94	0.94	0.92	0.94	848	19.36	2.15	CCGTGTTCGAGATYGTGGT	TAGTCCTSGGTCAGGATGCG	Polyribonucleotide nucleotidyltransferase				138	122	106	78	62	32	22	16
629.20-30.9-9	'629	'20-30	'9	385	385	385	90	237	0.32					0.94	0.94	0.92	0.94	867	20.22	2.18	CGTCAAGCGCTTCTCCAC	CTTCGGRTTGGCCATCTT	Glutamate synthase [NADPH] large chain				119	105	94	71	54	31	20	14
629.25-37.21-21	'629	'25-37	'21	409	409	409	97	215	0.32					0.94	0.94	0.9	0.92	851	20.13	2.17	YCTGCAGATCAAGCTCGC	GGTCTTGAGCTCGCCGTC	Glutamate synthase [NADPH] large chain				108	85	65	52	33	27	17	12
751.15-22.39-39	'751	'15-22	'39	427	414	423	89	240	0.32					0.94	0.94	0.87	0.89	868	20.23	2.19	CACCTTCCTCAAGGCCAAG	GTGGAGATGTGSGAGAAGCC	Phosphoglycerate kinase				157	140	120	83	49	27	15	7
751.15-22.40-40	'751	'15-22	'40	428	415	424	89	240	0.32					0.94	0.94	0.87	0.89	868	20.23	2.19	CACCTTCCTCAAGGCCAAG	GGTGGAGATGTGSGAGAAGC	Phosphoglycerate kinase				157	140	120	83	49	27	15	7
229.1-9.7-7	'229	'1-9	'7	268	268	268	84	259	0.32					0.93	0.93	0.89	0.91	884	20.08	2.16	GACAGAGCGCATGGAAYAA	AGCATGAACTTCTCGTCRCC	2,3-bisphosphoglycerate-dependent phosphoglycerate mutase				80	67	57	52	34	21	12	8
229.1-9.8-8	'229	'1-9	'8	266	266	266	85	260	0.32					0.93	0.93	0.89	0.91	886	20.23	2.17	GACAGAGCGCATGGAAYAA	CATGAACTTCTCGTCRCCGT	2,3-bisphosphoglycerate-dependent phosphoglycerate mutase				82	67	57	52	34	21	12	8
229.1-9.9-9	'229	'1-9	'9	275	275	275	85	259	0.32					0.93	0.93	0.89	0.91	885	20.14	2.16	GACAGAGCGCATGGAAYAA	CGCCACAGCATGAACTTCT	2,3-bisphosphoglycerate-dependent phosphoglycerate mutase				82	69	58	53	35	21	12	8
283.16-26.89-89	'283	'16-26	'89	435	432	435	88	244	0.32					0.93	0.93	0.88	0.91	877	19.31	2.15	GCAGATCGGCATCTSCCT	GCACCGGTCTTGATCTGG	Enolase				113	94	77	65	53	26	20	11
608.40-50.112-112	'608	'40-50	'112	408	408	408	93	229	0.32					0.93	0.93	0.95	0.96	863	19.96	2.16	GCTCGACACCAAGCTCGAC	ATCTGSGAGATGTGCAGCAG	Polyribonucleotide nucleotidyltransferase				114	102	90	75	55	31	19	11
283.14-24.74-74	'283	'14-24	'74	433	430	433	90	244	0.32					0.92	0.92	0.86	0.88	878	19.48	2.15	CYCCGAAGATGAAGTCCAAC	GGGAAACCATGGAGGTGW	Enolase				123	90	73	63	48	25	15	10
283.20-26.118-118	'283	'20-26	'118	292	292	292	85	253	0.32					0.92	0.92	0.88	0.91	889	19.78	2.15	GTCTCCATCGAGGAYCCGT	GCACCGGTCTTGATCTGG	Enolase				87	69	59	48	41	22	16	8
305.4-16.10-10	'305	'4-16	'10	406	406	406	88	250	0.32					0.92	0.92	0.95	0.96	878	19.78	2.16	AGAAGGTCGTCGTCTCCAT	CTCCTTGAAGGGGAAGCC	50S ribosomal protein L5				104	89	78	56	44	23	15	8
356.13-24.47-47	'356	'13-24	'47	385	382	385	89	241	0.32					0.92	0.92	0.87	0.89	872	20.62	2.19	CTTCTTCGTSTCCCGCGT	AGCTTGTCGGTGACRTCCTT	Transaldolase				141	112	90	68	51	33	18	9
356.13-24.48-48	'356	'13-24	'48	385	382	385	89	241	0.32					0.92	0.92	0.87	0.89	872	20.62	2.19	CTTCTTCGTSTCCCGCGT	GCTTGTCGGTGACRTCCTT	Transaldolase				141	112	90	68	51	33	18	9
356.13-24.49-49	'356	'13-24	'49	386	383	386	89	241	0.32					0.92	0.92	0.87	0.89	872	20.6	2.19	CTTCTTCGTSTCCCGCGT	AGCTTGTCGGTGACRTCCT	Transaldolase				141	112	90	68	51	33	18	9
358.17-25.10-10	'358	'17-25	'10	360	339	360	91	234	0.32					0.92	0.92	0.89	0.9	869	20.01	2.16	GTTCGARATCAACCGCGA	CGTAGAAGTGCTCCCACAGG	Lysine--tRNA ligase				135	125	111	79	56	29	18	14
401.8-18.24-24	'401	'8-18	'24	433	433	433	100	205	0.32					0.92	0.92	0.94	0.95	842	20.45	2.19	CTCCATGGGCTGGCAGAT	CTTGTCGGGGAACCACAG	Phenylalanine--tRNA ligase alpha subunit				119	105	88	76	57	34	19	10
498.15-22.18-18	'498	'15-22	'18	271	271	271	94	224	0.32					0.92	0.92	0.93	0.93	863	20.33	2.18	TGCTACTCCTACACCGACGA	GTCGATGTCGCGCTTGAT	Argininosuccinate synthase				78	64	52	44	39	24	18	10
573.20-29.60-60	'573	'20-29	'60	379	379	379	90	241	0.32					0.92	0.92	0.92	0.93	869	20.77	2.2	AGTACGCCAAGCCGGTCAT	AGCCAGTGGTAGGTGTGCTC	Pyruvate kinase				116	102	84	73	54	40	26	18
573.20-29.61-61	'573	'20-29	'61	379	379	379	90	241	0.32					0.92	0.92	0.92	0.93	869	20.77	2.2	GTACGCCAAGCCGGTCAT	AGCCAGTGGTAGGTGTGCTC	Pyruvate kinase				116	102	84	73	54	40	26	18
633.23-34.124-124	'633	'23-34	'124	418	417	418	98	214	0.32					0.92	0.92	0.89	0.91	854	19.59	2.16	CTCCTACCACCGTCTGGTYC	TCAGATGTGGAAGTASAGCTCG	Glutamine synthetase 1				108	93	84	62	37	20	14	9
305.4-15.9-9	'305	'4-15	'9	341	341	341	85	256	0.32					0.91	0.91	0.94	0.95	880	19.85	2.16	AGAAGGTCGTCGTCTCCAT	GTCACCACRGTGATGTCCA	50S ribosomal protein L5				83	69	62	45	35	18	12	7
356.1-11.5-5	'356	'1-11	'5	354	354	354	88	248	0.32					0.91	0.91	0.87	0.89	881	20.29	2.18	AACCCGTCCATCTTCCAGA	GTCGATGACCTGCTCGTARC	Transaldolase				95	84	76	51	31	16	9	6
389.1-13.7-7	'389	'1-13	'7	451	274	451	84	258	0.32					0.91	0.91	0.94	0.95	883	21.75	2.24	TCGCATATTGGTAAGCTCCC	MGTACTTGATGCCCTTGCC	50S ribosomal protein L6				210	177	155	129	109	83	47	29
389.1-13.8-8	'389	'1-13	'8	449	449	449	84	258	0.32					0.91	0.91	0.95	0.95	883	21.78	2.24	TCGCATATTGGTAAGCTCCC	GTACTTGATGCCCTTGCCCT	50S ribosomal protein L6				199	168	145	122	104	67	36	24
389.1-13.9-9	'389	'1-13	'9	450	273	450	84	258	0.32					0.91	0.91	0.95	0.95	883	21.79	2.24	TCGCATATTGGTAAGCTCCC	GTACTTGATGCCCTTGCCC	50S ribosomal protein L6				210	177	154	129	109	85	50	30
510.18-23.29-29	'510	'18-23	'29	241	238	241	89	245	0.32					0.91	0.91	0.89	0.91	880	21.45	2.22	AGAAGGARATGAGCGAGCG	CGGAACTCCATCTCSACCAT	Phosphoenolpyruvate carboxylase				106	87	71	54	35	20	9	6
510.18-23.30-30	'510	'18-23	'30	232	229	232	89	247	0.32					0.91	0.91	0.89	0.91	884	21.82	2.24	AGAAGGARATGAGCGAGCG	ATCTCSACCATGTGGAAGCC	Phosphoenolpyruvate carboxylase				106	87	72	55	34	20	10	6
595.44-51.152-152	'595	'44-51	'152	278	278	278	88	248	0.32					0.91	0.91	0.83	0.86	880	19.9	2.16	TCCATCCTGACSATCACCTC	TGCGCAGMACGTTGATGT	Formate acetyltransferase 1				71	58	44	36	27	17	6	3
595.44-52.154-154	'595	'44-52	'154	328	328	328	90	245	0.32					0.91	0.91	0.86	0.88	878	19.62	2.15	TCCATCCTGACSATCACCTC	GTCAGGTGCGGGTACTTYTC	Formate acetyltransferase 1				87	69	56	43	34	20	9	5
595.44-52.155-155	'595	'44-52	'155	328	328	328	90	245	0.32					0.91	0.91	0.86	0.88	878	19.62	2.15	GTCCATCCTGACSATCACCTC	GTCAGGTGCGGGTACTTYTC	Formate acetyltransferase 1				87	69	56	43	34	20	9	5
595.44-52.156-156	'595	'44-52	'156	329	329	329	89	244	0.32					0.91	0.91	0.86	0.88	876	19.47	2.15	TCCATCCTGACSATCACCTC	GGTCAGGTGCGGGTACTTYT	Formate acetyltransferase 1				87	69	56	43	34	20	8	5
608.27-39.64-64	'608	'27-39	'64	404	404	404	93	227	0.32					0.91	0.91	0.91	0.93	855	19.98	2.16	GCGTCACCACSCTGAACAT	SACCTTGAAGTCCATGTCGC	Polyribonucleotide nucleotidyltransferase				113	84	68	58	47	28	17	12
621.23-34.34-34	'621	'23-34	'34	445	445	445	96	218	0.32					0.91	0.91	0.94	0.95	848	20.05	2.17	CTGATGCAGGGCGARAAC	GTTCTTGAAGTCCACGGTCC	Chaperone protein ClpB				137	118	90	77	58	30	21	13
629.12-21.4-4	'629	'12-21	'4	369	368	369	97	221	0.32					0.91	0.91	0.93	0.94	853	20.84	2.21	ACGARTACTTCACCGGCAC	GAGATGGARCCGTAGCTCA	Glutamate synthase [NADPH] large chain				135	117	97	80	68	37	26	16
942.19-29.26-26	'942	'19-29	'26	438	438	438	94	230	0.32					0.91	0.91	0.93	0.93	863	20.31	2.18	GCACACCTTCGCGAACAC	CCTCSACGATGAACAGCTCG	DNA gyrase subunit B				135	118	109	88	58	32	18	10
227.36-41.81-81	'227	'36-41	'81	230	230	230	91	237	0.32					0.9	0.9	0.89	0.9	870	21.71	2.21	AGGGTCAGGACATCATCCG	GRCGGCCGATCTTCATCT	Valine--tRNA ligase				80	65	56	50	42	20	15	8
227.38-47.88-88	'227	'38-47	'88	361	360	360	92	236	0.32					0.9	0.9	0.95	0.95	864	21.23	2.21	AAGATGTCGAAGTCCAAGGG	CGATGTAGTCGTCGCAGAAC	Valine--tRNA ligase				137	120	103	92	75	45	30	23
573.9-16.33-33	'573	'9-16	'33	244	244	244	87	248	0.32					0.9	0.9	0.88	0.89	874	20.15	2.16	GTCTYGAGGTCACCAAGGTC	CCTGCGGCTTCTCGATCT	Pyruvate kinase				65	57	50	34	25	13	9	7
582.6-17.17-17	'582	'6-17	'17	442	441	442	92	237	0.32					0.9	0.9	0.9	0.9	869	20.52	2.2	AGTTCATCACCGCGTTCTTC	RCCCATCTTGCCGAACAC	Phosphoribosylformylglycinamidine synthase				151	124	106	84	59	33	18	12
621.23-34.35-35	'621	'23-34	'35	438	438	438	96	218	0.32					0.9	0.9	0.95	0.95	848	19.75	2.16	AGGGCGARAACGAGAAGC	GTTCTTGAAGTCCACGGTCC	Chaperone protein ClpB				136	118	92	77	58	29	21	13
633.1-12.12-12	'633	'1-12	'12	415	415	415	90	243	0.32					0.9	0.9	0.88	0.9	872	20	2.16	GCGTTCAGCAGCACTTCAC	CGGTTCTTGAARCCGATGTT	Glutamine synthetase 1				118	103	87	69	56	37	28	17
942.19-29.27-27	'942	'19-29	'27	437	437	437	93	228	0.32					0.9	0.9	0.93	0.93	859	19.98	2.16	GCACACCTTCGCGAACAC	CTCSACGATGAACAGCTCGC	DNA gyrase subunit B				130	116	109	87	56	32	18	10
117.10-20.118-118	'117	'10-20	'118	333	333	333	88	245	0.32					0.89	0.89	0.91	0.91	877	19.07	2.15	TCGTCGACATCGGTCTGC	ACCTCGACGGTGACCTTGT	30S ribosomal protein S1				69	57	47	40	25	17	12	7
117.10-20.119-119	'117	'10-20	'119	333	333	333	88	245	0.32					0.89	0.89	0.91	0.91	877	19.07	2.15	TCGTCGACATCGGTCTGC	CCTCGACGGTGACCTTGT	30S ribosomal protein S1				69	57	47	40	25	17	12	7
572.18-28.72-72	'572	'18-28	'72	313	310	312	84	258	0.32					0.89	0.89	0.88	0.9	885	19.18	2.14	GTCCAACAAGCTCGTSAACC	CTTCTTGCCGTCGATGWACT	Xylulose-5-phosphate/fructose-6-phosphate phosphoketolase				67	55	50	38	28	8	3	1
572.18-28.73-73	'572	'18-28	'73	313	310	312	84	258	0.32					0.89	0.89	0.88	0.9	885	19.18	2.14	AGTCCAACAAGCTCGTSAACC	CTTCTTGCCGTCGATGWACT	Xylulose-5-phosphate/fructose-6-phosphate phosphoketolase				67	55	50	38	28	8	3	1
572.18-28.74-74	'572	'18-28	'74	312	309	311	84	258	0.32					0.89	0.89	0.88	0.9	885	19.19	2.14	GTCCAACAAGCTCGTSAACC	TCTTGCCGTCGATGWACTT	Xylulose-5-phosphate/fructose-6-phosphate phosphoketolase				67	55	50	38	28	8	3	1
572.40-46.115-115	'572	'40-46	'115	274	271	274	85	253	0.32					0.89	0.89	0.82	0.84	882	19.21	2.14	ARGTCACCAACAAGCAGTGG	AAGCCGTTGTGRTCCTGAC	Xylulose-5-phosphate/fructose-6-phosphate phosphoketolase				66	53	47	34	24	10	7	3
573.7-16.25-25	'573	'7-16	'25	325	325	325	88	244	0.32					0.89	0.89	0.88	0.89	869	19.76	2.15	CACATCACCTCCACCACSTT	CTGCGGCTTCTCGATCTT	Pyruvate kinase				84	74	65	47	34	14	11	9
582.8-17.20-20	'582	'8-17	'20	368	367	368	89	240	0.32					0.89	0.89	0.88	0.89	868	21.18	2.26	GATGCTCGGCATCTGCAA	GRCCCATCTTGCCGAACA	Phosphoribosylformylglycinamidine synthase				134	110	95	75	51	28	16	12
595.19-31.89-89	'595	'19-31	'89	400	400	400	92	231	0.32					0.89	0.89	0.85	0.87	863	18.94	2.14	TCCTGCGYACCAAGGACTA	CCTTGTCGATGACCTGCAT	Formate acetyltransferase 1				90	77	66	48	35	23	17	12
625.9-13.51-51	'625	'9-13	'51	283	271	280	91	240	0.32					0.89	0.89	0.93	0.93	873	21.24	2.21	CTCCCCGTCGATGAACMT	ATCGTGGTGAGCTTGTTCTG	Trehalose import ATP-binding protein SugC				98	90	84	61	51	34	22	15
230.12-20.4-4	'230	'12-20	'4	402	384	396	87	247	0.32					0.88	0.88	0.92	0.93	877	21.09	2.21	SAAGGTCAAGGTCAACTCCG	TCGGATCCATGCCGTACT	Trigger factor				176	158	140	108	81	54	33	18
582.8-17.19-19	'582	'8-17	'19	367	366	367	89	240	0.32					0.88	0.88	0.88	0.89	868	20.98	2.25	GATGCTCGGCATCTGCAA	RCCCATCTTGCCGAACAC	Phosphoribosylformylglycinamidine synthase				132	109	94	75	50	28	16	12
595.19-29.86-86	'595	'19-29	'86	312	312	312	90	244	0.32					0.88	0.88	0.83	0.85	881	19.52	2.15	TCCTGCGYACCAAGGACTA	CGAAGAACTGCATCTGCTTG	Formate acetyltransferase 1				79	70	57	41	32	23	15	10
595.23-36.102-102	'595	'23-36	'102	391	391	391	91	241	0.32					0.88	0.88	0.87	0.88	873	19.17	2.14	TTCTGGGATCCGAAGCTG	GCCATCTCGATGGACTCGT	Formate acetyltransferase 1				95	88	75	57	41	23	18	14
595.23-36.104-104	'595	'23-36	'104	391	391	391	91	241	0.32					0.88	0.88	0.87	0.88	873	19.17	2.14	TCTTCTGGGATCCGAAGCTG	GCCATCTCGATGGACTCGT	Formate acetyltransferase 1				95	88	75	57	41	23	18	14
608.27-40.68-68	'608	'27-40	'68	453	453	453	94	231	0.32					0.88	0.88	0.92	0.93	860	19.63	2.16	GCGTCACCACSCTGAACAT	AGCTTGGTGTCGAGCTGC	Polyribonucleotide nucleotidyltransferase				113	92	78	60	54	29	17	11
235.18-27.1-1	'235	'18-27	'1	463	463	463	96	221	0.32					0.87	0.87	0.95	0.94	861	20.91	2.2	GTGCGCGACATCTTCAAC	GTGACYTCGGCCACCTGAT	Ribonuclease G				164	134	120	104	83	41	27	16
235.18-27.2-2	'235	'18-27	'2	462	462	462	96	221	0.32					0.87	0.87	0.95	0.94	861	20.9	2.2	GTGCGCGACATCTTCAAC	GACYTCGGCCACCTGATG	Ribonuclease G				164	134	120	104	83	41	27	16
235.18-27.3-3	'235	'18-27	'3	463	463	463	96	221	0.32					0.87	0.87	0.95	0.94	861	20.91	2.2	GTGCGCGACATCTTCAAC	TGACYTCGGCCACCTGAT	Ribonuclease G				164	134	120	104	83	41	27	16
507.12-19.11-11	'507	'12-19	'11	349	343	346	92	234	0.32					0.87	0.87	0.88	0.88	868	21.09	2.24	CTCCTCGCTCGACCAGAT	GTAGCGCATGCCRTCGTA	Glutamyl-tRNA(Gln) amidotransferase subunit A				147	120	99	70	50	31	25	14
545.11-27.35-35	'545	'11-27	'35	461	461	461	95	227	0.32					0.87	0.87	0.91	0.91	857	19.31	2.14	GARCAGTTCCTGCACCAGTA	TTGAACAGCGTGGACTTRC	putative ABC transporter ATP-binding protein/MT2552				123	97	78	63	46	19	15	9
545.11-27.36-36	'545	'11-27	'36	462	462	462	95	227	0.32					0.87	0.87	0.91	0.91	857	19.3	2.14	GARCAGTTCCTGCACCAGT	TTGAACAGCGTGGACTTRC	putative ABC transporter ATP-binding protein/MT2552				123	97	78	63	46	19	15	9
595.21-36.99-99	'595	'21-36	'99	455	455	455	91	235	0.32					0.87	0.87	0.86	0.87	869	18.97	2.14	TCCGTCTGCTCAACACSCT	GCCATCTCGATGGACTCGT	Formate acetyltransferase 1				109	99	79	59	47	29	22	16
621.4-15.18-18	'621	'4-15	'18	449	449	449	98	215	0.32					0.87	0.87	0.93	0.92	854	20.11	2.17	CAAGCTCGACCCGGTSAT	AACACCTGCTGGAAACGRC	Chaperone protein ClpB				124	116	108	90	67	28	18	12
625.1-9.9-9	'625	'1-9	'9	438	438	438	94	228	0.32					0.87	0.87	0.87	0.88	859	18.63	2.13	AACTACGCTCTGTACCCGCA	AKGTTCATCGACGGGGAG	Trehalose import ATP-binding protein SugC				73	60	52	38	27	12	6	3
117.7-18.67-67	'117	'7-18	'67	387	387	387	87	246	0.32					0.86	0.86	0.9	0.9	880	19	2.14	CCGTCTGATYCTGTCCAAGA	GCTCGGARACGTGGATCA	30S ribosomal protein S1				79	65	58	45	28	15	12	9
117.7-18.68-68	'117	'7-18	'68	387	387	387	87	246	0.32					0.86	0.86	0.9	0.9	880	19	2.14	CCGTCTGATYCTGTCCAAGA	AGCTCGGARACGTGGATCA	30S ribosomal protein S1				79	65	58	45	28	15	12	9
227.36-41.80-80	'227	'36-41	'80	227	227	227	87	254	0.32					0.86	0.86	0.88	0.89	881	21.61	2.21	GTCAGGACATCATCCGCAC	GRCGGCCGATCTTCATCT	Valine--tRNA ligase				80	63	54	50	42	22	16	8
324.16-27.74-74	'324	'16-27	'74	421	421	421	86	253	0.32					0.85	0.85	0.86	0.87	878	18.96	2.14	TSGACAAGCCGTTCCTGAT	GAAGGTAGCGTGRTCGCC	Elongation factor Tu				99	83	73	59	42	15	5	4
633.8-16.71-71	'633	'8-16	'71	257	257	257	87	247	0.32					0.85	0.85	0.86	0.87	877	19.88	2.16	TCTTCATCTTCGACAAGGTGC	AGGGWGTTGAAGCGGTAGTT	Glutamine synthetase 1				73	68	57	40	34	22	12	7
123.24-36.35-35	'123	'24-36	'35	459	457	459	96	218	0.32					0.84	0.84	0.93	0.93	855	18.89	2.14	GCCAGATYGCCGAGAAGC	GCGATGTTGCCGAACTTG	Translation initiation factor IF-2				111	87	72	57	51	23	13	10
227.34-42.71-71	'227	'34-42	'71	346	340	346	89	244	0.32					0.84	0.84	0.91	0.91	873	20.76	2.19	SACCCCGCAGATCGTGAC	GTGGCGTTSAGCAGCTTGAT	Valine--tRNA ligase				112	97	87	76	63	37	22	11
324.15-27.63-63	'324	'15-27	'63	454	454	454	87	247	0.32					0.84	0.84	0.87	0.88	874	19.2	2.14	TCGACGASTACATCCCGAC	GAAGGTAGCGTGRTCGCC	Elongation factor Tu				109	90	76	62	51	19	6	3
324.15-27.64-64	'324	'15-27	'64	455	455	455	87	247	0.32					0.84	0.84	0.87	0.88	874	19.2	2.14	GTCGACGASTACATCCCGA	GAAGGTAGCGTGRTCGCC	Elongation factor Tu				109	90	76	62	51	19	6	3
324.16-25.70-70	'324	'16-25	'70	322	322	322	85	257	0.32					0.84	0.84	0.86	0.87	884	19.48	2.15	SGACAAGCCGTTCCTGATG	GTAGTTGGAGAAGAACGGCG	Elongation factor Tu				92	75	63	52	40	13	4	3
633.16-26.108-108	'633	'16-26	'108	437	437	437	92	234	0.32					0.84	0.84	0.88	0.89	868	19.32	2.15	GCAGGAGATCAACTACCGCT	CTGAGCGGAGAAGGCSAG	Glutamine synthetase 1				100	86	74	60	43	27	14	12
210.22-28.14-14	'210	'22-28	'14	403	400	403	92	234	0.32					0.83	0.83	0.96	0.96	868	20.18	2.17	TCAAGAACACGCCGTTCC	GTCCACTTGGAGTGGCCG	Aspartate--tRNA ligase				139	135	119	98	77	45	36	23
210.22-28.15-15	'210	'22-28	'15	403	400	403	92	234	0.32					0.83	0.83	0.96	0.96	868	20.18	2.17	TTCAAGAACACGCCGTTCC	GTCCACTTGGAGTGGCCG	Aspartate--tRNA ligase				139	135	119	98	77	45	36	23
545.16-31.51-51	'545	'16-31	'51	428	428	428	95	226	0.32					0.82	0.82	0.9	0.89	857	19.53	2.15	AGGCCAAGCGTMTGGAGAT	CCACAGGTTCTTGTTCGGRT	putative ABC transporter ATP-binding protein/MT2552				121	101	84	70	53	29	18	14
169.7-17.12-12	'169	'7-17	'12	425	422	425	99	214	0.32					0.81	0.81	0.72	0.72	853	20.04	2.17	GAGGACGTGCTCAAGCGY	TCGAKGGCCTTGTCGAAG	Transketolase				164	110	85	60	48	28	12	8
623.34-45.111-111	'623	'34-45	'111	452	452	452	87	251	0.32					0.8	0.8	0.9	0.9	879	19.43	2.15	ACSCACAAGAAGCAGACCG	CCGATGTAGCCGAACATCTC	Elongation factor G				136	120	103	83	70	36	22	14
324.10-21.45-45	'324	'10-21	'45	332	332	332	86	257	0.32					0.78	0.78	0.88	0.88	886	19.78	2.15	ACGAGAACGGCTTCGAYC	CAGCAGACCGGTGTTGTC	Elongation factor Tu				97	81	65	53	38	16	6	4
438.10-18.6-6	'438	'10-18	'6	425	395	425	98	218	0.32					0.78	0.78	0.93	0.91	857	21.63	2.22	AGCAGATCAACCGCTTCG	CTTGTCGTCGCCRTGCTT	Arginine--tRNA ligase				207	193	177	160	139	85	52	33
438.10-18.7-7	'438	'10-18	'7	425	395	425	98	218	0.32					0.78	0.78	0.93	0.91	857	21.63	2.22	GAGCAGATCAACCGCTTCG	CTTGTCGTCGCCRTGCTT	Arginine--tRNA ligase				207	193	177	160	139	85	52	33
148.3-11.1-1	'148	'3-11	'1	301	301	301	89	242	0.32					0.77	0.77	0.94	0.93	873	21.13	2.19	GTTCCCGATCGACAACGC	CCTTSGGCGTGATGATGTC	Elongation factor 4				116	102	87	74	55	35	23	16
148.3-11.2-2	'148	'3-11	'2	302	302	302	89	242	0.32					0.77	0.77	0.94	0.93	873	21.13	2.19	GTTCCCGATCGACAACGC	TCCTTSGGCGTGATGATGT	Elongation factor 4				116	102	87	74	55	35	23	16
148.3-11.3-3	'148	'3-11	'3	301	301	301	89	242	0.32					0.77	0.77	0.94	0.93	873	21.13	2.19	GTTCCCGATCGACAACGC	TCCTTSGGCGTGATGATGTC	Elongation factor 4				116	102	87	74	55	35	23	16
673.4-8.20-20	'673	'4-8	'20	283	283	283	88	246	0.32					0.71	0.71	0.77	0.76	878	20.99	2.2	CAAGGARGAGGCCATCCA	CGAACACGAGRTCCCAGAT	Alanine--tRNA ligase				113	101	94	77	53	35	22	17
942.29-41.78-78	'942	'29-41	'78	455	455	455	98	220	0.32					0.7	0.7	0.86	0.85	856	20	2.17	GAGCTGTTCATCGTSGAGGG	GTAGCTCATCTCGCCCAGAC	DNA gyrase subunit B				133	115	94	70	48	31	14	10
942.29-41.79-79	'942	'29-41	'79	455	455	455	98	220	0.32					0.7	0.7	0.86	0.85	856	20	2.17	AGCTGTTCATCGTSGAGGG	GTAGCTCATCTCGCCCAGAC	DNA gyrase subunit B				133	115	94	70	48	31	14	10
623.10-19.25-25	'623	'10-19	'25	413	410	413	90	243	0.32					0.69	0.69	0.87	0.85	874	20.56	2.19	CGTCAGGCYGACAAGTACG	MACGCCCTTGTCCTTGAA	Elongation factor G				178	163	145	125	113	68	39	26
623.10-19.26-26	'623	'10-19	'26	413	410	413	90	243	0.32					0.69	0.69	0.87	0.85	874	20.56	2.19	CGTCAGGCYGACAAGTACG	GMACGCCCTTGTCCTTGAA	Elongation factor G				178	163	145	125	113	68	39	26
324.5-16.20-20	'324	'5-16	'20	397	397	397	88	243	0.32					0.68	0.68	0.86	0.85	873	19	2.14	AGACCGMGAAGCGTCACTAC	ATCAGGAACGGCTTGTCSA	Elongation factor Tu				80	65	54	40	31	14	8	6
117.17-30.190-190	'117	'17-30	'190	409	409	409	87	239	0.31					0.96	0.96	0.91	0.94	868	18.87	2.14	GTCAACTTCGGCGCTTTC	AGTCGTTGGCCTGCTTGA	30S ribosomal protein S1				83	72	54	44	23	13	9	4
117.16-26.165-165	'117	'16-26	'165	330	330	330	84	251	0.31					0.95	0.95	0.9	0.93	878	18.83	2.13	CTCAAGAAGGGCCAGATCC	TGGCSAGCTCGGAGATGT	30S ribosomal protein S1				66	55	45	33	18	11	8	4
117.16-26.166-166	'117	'16-26	'166	330	330	330	84	251	0.31					0.95	0.95	0.9	0.93	878	18.83	2.13	CTCAAGAAGGGCCAGATCC	GTTGGCSAGCTCGGAGATGT	30S ribosomal protein S1				66	55	45	33	18	11	8	4
117.16-28.171-171	'117	'16-28	'171	401	401	401	86	246	0.31					0.95	0.95	0.92	0.95	872	18.87	2.14	CTCAAGAAGGGCCAGATCC	CGACGTCGATCACCTTGAC	30S ribosomal protein S1				83	67	56	41	27	15	9	6
312.4-16.19-19	'312	'4-16	'19	462	462	462	90	235	0.31					0.95	0.95	0.95	0.96	859	20.13	2.18	GACATGGTCGTCATCACCG	GACATGSCGATGGCGTAGT	L-lactate dehydrogenase 2				143	126	113	89	74	46	25	18
312.4-16.20-20	'312	'4-16	'20	462	462	462	90	235	0.31					0.95	0.95	0.95	0.96	859	20.13	2.18	ACATGGTCGTCATCACCG	GACATGSCGATGGCGTAGT	L-lactate dehydrogenase 2				143	126	113	89	74	46	25	18
312.4-16.21-21	'312	'4-16	'21	463	463	463	90	235	0.31					0.95	0.95	0.95	0.96	859	20.12	2.18	GACATGGTCGTCATCACCG	GACATGSCGATGGCGTAG	L-lactate dehydrogenase 2				143	126	113	89	74	46	25	18
595.14-26.66-66	'595	'14-26	'66	416	416	416	88	236	0.31					0.95	0.95	0.91	0.93	874	19.51	2.15	TGGACCTACATGGGCTACCT	CGGATYTCCTTGTCGGACT	Formate acetyltransferase 1				115	101	79	66	50	29	17	10
595.14-26.67-67	'595	'14-26	'67	417	417	417	88	235	0.31					0.95	0.95	0.91	0.93	873	19.5	2.15	GTGGACCTACATGGGCTACC	CGGATYTCCTTGTCGGACT	Formate acetyltransferase 1				115	101	79	67	50	29	17	10
595.14-26.68-68	'595	'14-26	'68	416	416	416	88	236	0.31					0.95	0.95	0.91	0.93	874	19.51	2.15	GTGGACCTACATGGGCTACCT	CGGATYTCCTTGTCGGACT	Formate acetyltransferase 1				115	101	79	66	50	29	17	10
629.31-41.56-56	'629	'31-41	'56	400	400	400	97	209	0.31					0.95	0.95	0.91	0.94	840	20.4	2.18	ACGTCAAGCTCGTYTCCG	GCGATGAACATGAAGAAGTTG	Glutamate synthase [NADPH] large chain				116	95	71	61	43	29	25	17
117.19-30.211-211	'117	'19-30	'211	342	342	342	84	254	0.31					0.94	0.94	0.91	0.93	879	18.88	2.14	GGAAGCACATCGACCACC	AGTCGTTGGCCTGCTTGA	30S ribosomal protein S1				75	58	46	38	20	11	5	4
545.10-22.30-30	'545	'10-22	'30	345	345	345	91	233	0.31					0.94	0.94	0.87	0.89	860	19.36	2.15	CTCGACGAGCCCACCAAC	CTGRATCTCGGAGAAGTCGAG	putative ABC transporter ATP-binding protein/MT2552				98	78	61	47	32	14	7	6
545.10-22.31-31	'545	'10-22	'31	345	345	345	91	233	0.31					0.94	0.94	0.87	0.89	860	19.36	2.15	CTCGACGAGCCCACCAAC	TGRATCTCGGAGAAGTCGAG	putative ABC transporter ATP-binding protein/MT2552				98	78	61	47	32	14	7	6
572.27-40.84-84	'572	'27-40	'84	459	455	458	90	232	0.31					0.94	0.94	0.89	0.91	863	19.46	2.16	GTCCGTTCTACCCGATGMT	CTGCTTGTTGGTGACYTCGT	Xylulose-5-phosphate/fructose-6-phosphate phosphoketolase				135	124	111	83	52	26	11	9
572.27-40.85-85	'572	'27-40	'85	460	456	459	90	232	0.31					0.94	0.94	0.89	0.91	863	19.45	2.16	GTCCGTTCTACCCGATGMT	ACTGCTTGTTGGTGACYTCG	Xylulose-5-phosphate/fructose-6-phosphate phosphoketolase				135	124	111	83	52	26	11	9
572.27-40.86-86	'572	'27-40	'86	460	456	459	90	232	0.31					0.94	0.94	0.89	0.91	863	19.45	2.16	GTCCGTTCTACCCGATGMT	CTGCTTGTTGGTGACYTCG	Xylulose-5-phosphate/fructose-6-phosphate phosphoketolase				135	124	111	83	52	26	11	9
582.4-11.13-13	'582	'4-11	'13	343	342	342	90	232	0.31					0.94	0.94	0.86	0.87	858	20.66	2.23	GGCAACAACTGCGARTACG	GTGTTGAASGTCAGCGTCG	Phosphoribosylformylglycinamidine synthase				108	99	84	70	51	31	20	10
582.4-11.15-15	'582	'4-11	'15	342	341	341	90	232	0.31					0.94	0.94	0.86	0.87	858	20.68	2.23	GGCAACAACTGCGARTACGA	GTGTTGAASGTCAGCGTCG	Phosphoribosylformylglycinamidine synthase				108	99	84	70	51	31	20	10
608.8-21.17-17	'608	'8-21	'17	426	426	426	96	212	0.31					0.94	0.94	0.93	0.95	845	19.46	2.15	SCTGATCGACGGCCAGTG	CATCGTCCATRTCGGTGAAC	Polyribonucleotide nucleotidyltransferase				136	120	102	77	54	32	20	16
630.24-33.20-20	'630	'24-33	'20	360	360	360	94	222	0.31					0.94	0.94	0.89	0.91	860	21.62	2.24	CGAYTGGGACATCATGCG	AGCATYTCCTGCATGCCC	Dihydroxy-acid dehydratase				139	125	105	89	67	38	22	12
961.20-32.60-60	'961	'20-32	'60	401	395	395	93	219	0.31					0.94	0.94	0.88	0.91	847	21.15	2.22	GATYCTGCAGGAGACCCG	AGCTTGTCGTTGAGCTTGC	Aspartyl/glutamyl-tRNA(Asn/Gln) amidotransferase subunit B				149	121	99	79	57	29	13	7
210.7-14.3-3	'210	'7-14	'3	292	292	292	87	242	0.31					0.93	0.93	0.88	0.9	870	20.54	2.19	AGTCCGAGAACAAGCTGCC	CTCRTCACGGTAGCAGCG	Aspartate--tRNA ligase				109	96	81	60	42	27	19	10
283.20-26.117-117	'283	'20-26	'117	292	292	292	84	253	0.31					0.93	0.93	0.89	0.91	889	19.9	2.16	CTCCATCGAGGAYCCGTT	GGCACCGGTCTTGATCTG	Enolase				88	70	59	49	41	22	15	8
625.9-16.52-52	'625	'9-16	'52	389	380	386	91	230	0.31					0.93	0.93	0.93	0.94	859	20.04	2.18	CTCCCCGTCGATGAACMT	AGTTCAGACGCAGCTCGG	Trehalose import ATP-binding protein SugC				132	117	107	78	59	36	24	16
629.38-45.61-61	'629	'38-45	'61	435	433	433	95	212	0.31					0.93	0.93	0.92	0.94	844	20.07	2.2	GAGGAATTCGGCTTCGCY	ASCGTACGGTTGACGTTGC	Glutamate synthase [NADPH] large chain				167	150	126	95	73	45	31	26
629.38-45.62-62	'629	'38-45	'62	434	431	431	95	213	0.31					0.93	0.93	0.92	0.94	846	20.4	2.23	GAGGAATTCGGCTTCGCY	GTACGGTTGACGTTGCGR	Glutamate synthase [NADPH] large chain				167	151	129	96	75	46	31	27
629.38-45.63-63	'629	'38-45	'63	435	433	433	95	212	0.31					0.93	0.93	0.92	0.94	844	20.07	2.2	GAGGAATTCGGCTTCGCY	SCGTACGGTTGACGTTGC	Glutamate synthase [NADPH] large chain				167	150	126	95	73	45	31	26
337.6-16.14-14	'337	'6-16	'14	377	377	377	84	251	0.31					0.92	0.92	0.93	0.93	869	20.58	2.18	GCTCCGACCATCACCAAC	CCGAAGCGGTTGTTGTCY	60 kDa chaperonin 1				110	97	79	59	49	38	27	17
337.6-16.15-15	'337	'6-16	'15	375	375	375	84	251	0.31					0.92	0.92	0.93	0.93	869	20.61	2.18	CTCCGACCATCACCAACG	CGAAGCGGTTGTTGTCYT	60 kDa chaperonin 1				110	97	79	59	49	38	27	17
358.6-15.4-4	'358	'6-15	'4	346	346	346	91	230	0.31					0.92	0.92	0.94	0.94	859	20.01	2.18	CCAAGAAGGAGATYGGCG	GTTCATGTGCGTGGTGAAC	Lysine--tRNA ligase				107	91	78	69	55	32	18	11
358.6-15.6-6	'358	'6-15	'6	346	346	346	90	228	0.31					0.92	0.92	0.94	0.94	855	19.9	2.17	TCCAAGAAGGAGATYGGCG	GTTCATGTGCGTGGTGAAC	Lysine--tRNA ligase				106	91	78	69	55	32	18	12
401.8-18.22-22	'401	'8-18	'22	435	435	435	99	203	0.31					0.92	0.92	0.94	0.94	838	20.32	2.19	CTCCATGGGCTGGCAGAT	CTTCTTGTCGGGGAACCAC	Phenylalanine--tRNA ligase alpha subunit				119	100	87	75	55	32	17	10
401.8-18.23-23	'401	'8-18	'23	434	434	434	98	205	0.31					0.92	0.92	0.94	0.94	840	20.38	2.19	TCCATGGGCTGGCAGATY	CTTCTTGTCGGGGAACCAC	Phenylalanine--tRNA ligase alpha subunit				123	99	87	76	56	32	17	10
410.15-26.10-10	'410	'15-26	'10	450	444	444	86	242	0.31					0.92	0.92	0.97	0.96	872	20.8	2.19	TGCAGAACTGGTCGAACAAC	CKCGGCTCATCAGGTAGAA	FeS cluster assembly protein SufB				159	138	126	107	83	53	31	18
475.33-45.40-40	'475	'33-45	'40	464	464	464	90	227	0.31					0.92	0.92	0.92	0.93	852	19.75	2.15	GTTCGTTCATCTTCGCCG	ACGGTTCAGGAACTCSGG	ATP-dependent Clp protease ATP-binding subunit ClpC1				135	116	92	77	57	32	20	12
573.20-29.62-62	'573	'20-29	'62	382	382	382	89	238	0.31					0.92	0.92	0.93	0.94	864	20.13	2.16	AGTACGCCAAGCCGGTCAT	CCAGCCAGTGGTAGGTGTG	Pyruvate kinase				114	99	85	69	52	39	26	18
608.9-23.29-29	'608	'9-23	'29	454	454	454	96	210	0.31					0.92	0.92	0.92	0.93	842	19.43	2.15	GTGTTCGAGATYGTGGTCGC	CGGTAGTCCTSGGTCAGGAT	Polyribonucleotide nucleotidyltransferase				133	123	101	74	54	28	20	15
608.9-23.30-30	'608	'9-23	'30	454	454	454	96	210	0.31					0.92	0.92	0.92	0.93	842	19.43	2.15	TGTTCGAGATYGTGGTCGC	CGGTAGTCCTSGGTCAGGAT	Polyribonucleotide nucleotidyltransferase				133	123	101	74	54	28	20	15
743.2-8.1-1	'743	'2-8	'1	446	446	446	93	226	0.31					0.92	0.92	0.93	0.93	860	20.04	2.19	ATCACCAACGAYGTGGACG	CATGAACGCCACGATCAC	putative ABC transporter ATP-binding protein				187	168	150	123	94	59	36	22
743.2-8.2-2	'743	'2-8	'2	446	446	446	93	226	0.31					0.92	0.92	0.93	0.93	860	20.04	2.19	TCACCAACGAYGTGGACG	CATGAACGCCACGATCAC	putative ABC transporter ATP-binding protein				187	168	150	123	94	59	36	22
961.19-32.53-53	'961	'19-32	'53	442	439	439	93	219	0.31					0.92	0.92	0.89	0.9	848	20.35	2.18	GTACGAGATYCGCCGTCAG	GAGCTTGTCGTTGAGCTTGC	Aspartyl/glutamyl-tRNA(Asn/Gln) amidotransferase subunit B				155	127	114	91	65	31	17	7
227.38-47.87-87	'227	'38-47	'87	367	366	366	91	231	0.31					0.91	0.91	0.95	0.95	856	21.14	2.21	AAGATGTCGAAGTCCAAGGG	CCAGYTCGATGTAGTCGTCG	Valine--tRNA ligase				136	116	101	88	76	47	27	23
229.9-16.53-53	'229	'9-16	'53	248	248	248	84	254	0.31					0.91	0.91	0.91	0.92	875	20.99	2.2	AGAAGTTCATGCTGTGGCG	GATGTTGACCTTGGCGATCT	2,3-bisphosphoglycerate-dependent phosphoglycerate mutase				94	78	70	56	35	16	9	6
475.19-28.6-6	'475	'19-28	'6	447	447	447	88	234	0.31					0.91	0.91	0.96	0.95	868	21.45	2.22	TGCTGTTCATCGACGAGATY	CGAAGTCCTGGYCCTTGAT	ATP-dependent Clp protease ATP-binding subunit ClpC1				156	137	127	108	83	57	40	24
507.12-21.13-13	'507	'12-21	'13	451	445	448	92	225	0.31					0.91	0.91	0.89	0.89	859	20.61	2.21	CTCCTCGCTCGACCAGAT	GATRCGGCGCTTGACCTC	Glutamyl-tRNA(Gln) amidotransferase subunit A				169	138	115	84	57	31	23	14
629.12-21.2-2	'629	'12-21	'2	369	368	369	95	219	0.31					0.91	0.91	0.93	0.94	849	20.77	2.21	GACGARTACTTCACCGGCAC	GAGATGGARCCGTAGCTCA	Glutamate synthase [NADPH] large chain				136	117	97	80	69	38	26	15
629.12-21.3-3	'629	'12-21	'3	370	369	370	95	219	0.31					0.91	0.91	0.93	0.94	849	20.77	2.21	GACGARTACTTCACCGGCA	GAGATGGARCCGTAGCTCA	Glutamate synthase [NADPH] large chain				136	117	97	80	69	38	26	15
545.2-10.14-14	'545	'2-10	'14	1235	386	1235	90	227	0.31					0.9	0.9	0.9	0.9	852	20.04	2.17	TGCTSAAGATCATGGCCG	CTCGTCGAGCAGCAGCAG	putative ABC transporter ATP-binding protein/MT2552				118	110	95	78	60	38	30	23
573.5-13.18-18	'573	'5-13	'18	328	328	328	88	240	0.31					0.9	0.9	0.92	0.93	862	20.28	2.17	GCGGYTGGTTCAAGAAGAAC	GAAGGACATGGCGATGATGT	Pyruvate kinase				90	84	71	57	45	20	15	10
619.8-20.24-24	'619	'8-20	'24	424	424	424	91	233	0.31					0.9	0.9	0.94	0.95	863	19.96	2.16	AGGAGATCGAGGTSGGCTTC	CGTTCGGCGTGGTCATYT	2-isopropylmalate synthase				146	123	108	87	71	36	26	15
625.5-12.36-36	'625	'5-12	'36	404	404	404	95	218	0.31					0.9	0.9	0.94	0.95	848	19.33	2.15	CAAGCTCCGTGTSCAGACC	CGTAGATGTAGCCRTCGGAG	Trehalose import ATP-binding protein SugC				100	91	84	66	50	31	19	16
737.19-29.21-21	'737	'19-29	'21	441	441	441	89	238	0.31					0.9	0.9	0.85	0.87	868	20.69	2.2	TCGAGCGYAACGACATGG	GCACATGTGSGTGTGGATCT	5-methyltetrahydropteroyltriglutamate-- homocysteine methyltransferase				147	120	100	84	63	28	20	10
123.26-35.40-40	'123	'26-35	'40	300	300	300	83	250	0.31					0.89	0.89	0.94	0.94	878	19.1	2.14	TCAAYATCGTCATCAAGGGC	GGATCTCGGAGTGGGAGGT	Translation initiation factor IF-2				76	62	49	42	28	18	11	8
123.26-35.42-42	'123	'26-35	'42	299	299	299	84	251	0.31					0.89	0.89	0.94	0.94	880	19.16	2.14	AAYATCGTCATCAAGGGCG	GGATCTCGGAGTGGGAGGT	Translation initiation factor IF-2				76	62	51	42	28	18	11	8
227.25-30.51-51	'227	'25-30	'51	256	256	256	87	243	0.31					0.89	0.89	0.88	0.89	866	19.94	2.17	CAAGACCACGTTCTCCGC	RCGGGAGATCAGCCAGTC	Valine--tRNA ligase				77	66	55	47	34	20	10	5
227.25-30.52-52	'227	'25-30	'52	257	257	257	87	243	0.31					0.89	0.89	0.88	0.89	866	19.94	2.17	GCAAGACCACGTTCTCCG	RCGGGAGATCAGCCAGTC	Valine--tRNA ligase				77	66	55	47	34	20	10	5
256.3-9.14-14	'256	'3-9	'14	370	370	370	87	239	0.31					0.89	0.89	0.91	0.92	868	19.39	2.16	CAAGGTCCTCGTGTTCGC	GTARCGGCCCTTCACGGT	50S ribosomal protein L1				94	78	71	59	50	23	10	6
283.14-22.68-68	'283	'14-22	'68	351	348	351	85	250	0.31					0.89	0.89	0.84	0.86	879	19.62	2.15	CYCCGAAGATGAAGTCCAAC	AGCTTGACCAGCAGGGAGTT	Enolase				102	76	66	57	44	23	18	10
283.14-22.69-69	'283	'14-22	'69	351	348	351	85	250	0.31					0.89	0.89	0.84	0.86	879	19.62	2.15	CYCCGAAGATGAAGTCCAAC	GCTTGACCAGCAGGGAGTT	Enolase				102	76	66	57	44	23	18	10
411.13-25.35-35	'411	'13-25	'35	422	422	422	89	238	0.31					0.89	0.89	0.95	0.96	867	19.48	2.15	TCGATACSATCATCAACCAGAA	ACRTCGTTCGCCTTGGTCT	ATP synthase subunit alpha				106	92	75	63	51	26	13	11
471.12-20.28-28	'471	'12-20	'28	336	336	336	87	243	0.31					0.89	0.89	0.87	0.88	872	20.49	2.18	ATGGACCTGTTCTCCTTCCC	ACGGTGCCGAACTCGAAS	Threonine--tRNA ligase 1				99	80	69	52	45	26	17	12
471.12-20.29-29	'471	'12-20	'29	335	335	335	87	243	0.31					0.89	0.89	0.87	0.88	872	20.52	2.18	ATGGACCTGTTCTCCTTCCC	CGGTGCCGAACTCGAASA	Threonine--tRNA ligase 1				99	80	69	52	45	26	17	12
471.12-20.30-30	'471	'12-20	'30	336	336	336	87	243	0.31					0.89	0.89	0.87	0.88	872	20.49	2.18	TGGACCTGTTCTCCTTCCC	ACGGTGCCGAACTCGAAS	Threonine--tRNA ligase 1				99	80	69	52	45	26	17	12
582.6-17.18-18	'582	'6-17	'18	444	443	444	90	231	0.31					0.89	0.89	0.91	0.92	858	19.88	2.17	CAAGTTCATCACCGCGTTCT	RCCCATCTTGCCGAACAC	Phosphoribosylformylglycinamidine synthase				138	119	102	81	56	29	17	12
633.1-8.6-6	'633	'1-8	'6	293	293	293	85	251	0.31					0.89	0.89	0.88	0.89	876	20.39	2.18	GCGTTCAGCAGCACTTCA	TCGAAGATGAAGAACTCGGC	Glutamine synthetase 1				90	75	64	48	38	26	18	11
633.3-13.24-24	'633	'3-13	'24	352	352	352	85	245	0.31					0.89	0.89	0.86	0.88	874	19.84	2.16	CTTCCAGGCCATCAACGART	GGAACCGGGAAGTAGCCS	Glutamine synthetase 1				94	81	73	53	44	27	22	11
117.12-20.125-125	'117	'12-20	'125	228	228	228	82	254	0.31					0.88	0.88	0.89	0.9	883	19.02	2.14	CCTYGAGCTCGACAAGAACC	ACCTCGACGGTGACCTTGT	30S ribosomal protein S1				46	38	30	25	19	10	7	4
117.12-20.126-126	'117	'12-20	'126	228	228	228	82	254	0.31					0.88	0.88	0.89	0.9	883	19.02	2.14	CCTYGAGCTCGACAAGAACC	CCTCGACGGTGACCTTGT	30S ribosomal protein S1				46	38	30	25	19	10	7	4
227.34-41.70-70	'227	'34-41	'70	323	317	323	87	240	0.31					0.88	0.88	0.91	0.92	864	21.14	2.2	GCTSACCCCGCAGATCGT	GRCGGCCGATCTTCATCT	Valine--tRNA ligase				104	92	82	74	60	35	19	11
237.11-18.12-12	'237	'11-18	'12	344	344	344	84	251	0.31					0.88	0.88	0.89	0.91	873	19.11	2.14	GTCCAAGACCCAGATGTTCG	AAGCGGAAGATGTTGTCGAT	ATP synthase subunit beta				71	55	43	35	30	12	7	5
370.9-16.6-6	'370	'9-16	'6	261	261	261	87	237	0.31					0.88	0.88	0.9	0.89	865	20.66	2.19	CAACGTGGCCATGGAYGT	GAACAGCTCCTCGACCATC	NADPH-ferredoxin reductase FprA				86	74	67	52	38	23	16	9
545.2-10.16-16	'545	'2-10	'16	1264	303	1257	94	219	0.31					0.88	0.88	0.86	0.81	849	20.94	2.37	AACGGCATGGGYAAGTCC	CTCGTCGAGCAGCAGCAG	putative ABC transporter ATP-binding protein/MT2552				135	115	97	82	69	47	31	25
633.3-13.23-23	'633	'3-13	'23	352	352	352	86	247	0.31					0.88	0.88	0.86	0.88	878	20.02	2.17	TCCAGGCCATCAACGART	GGAACCGGGAAGTAGCCS	Glutamine synthetase 1				95	82	73	52	44	29	21	11
237.12-18.19-19	'237	'12-18	'19	276	276	276	82	259	0.31					0.87	0.87	0.88	0.89	877	19.64	2.15	CAAGATCGGTCTGTTCGGY	AAGCGGAAGATGTTGTCGAT	ATP synthase subunit beta				59	48	40	32	26	13	8	5
237.12-18.20-20	'237	'12-18	'20	273	273	273	81	259	0.31					0.87	0.87	0.88	0.89	876	19.68	2.15	CAAGATCGGTCTGTTCGGY	CGGAAGATGTTGTCGATGAA	ATP synthase subunit beta				59	48	40	32	26	13	8	5
237.12-18.21-21	'237	'12-18	'21	275	275	275	82	259	0.31					0.87	0.87	0.88	0.89	877	19.64	2.15	AAGATCGGTCTGTTCGGYG	AAGCGGAAGATGTTGTCGAT	ATP synthase subunit beta				59	48	40	32	26	13	8	5
237.20-30.55-55	'237	'20-30	'55	284	284	284	82	254	0.31					0.87	0.87	0.88	0.9	880	20.3	2.17	GYTACCAGCCGAACCTGG	ATGTCCTGCAGCTCCTTGTT	ATP synthase subunit beta				73	62	45	41	30	18	12	7
237.20-30.57-57	'237	'20-30	'57	287	287	287	83	256	0.31					0.87	0.87	0.87	0.88	884	20.48	2.17	GYTACCAGCCGAACCTGG	ATGATGTCCTGCAGCTCCTT	ATP synthase subunit beta				76	62	47	41	30	18	12	7
475.13-22.2-2	'475	'13-22	'2	328	328	328	88	238	0.31					0.87	0.87	0.95	0.93	864	20.39	2.17	AGAACAAYCCGGTGCTGAT	TACTTGCGGTACTCGTCGGT	ATP-dependent Clp protease ATP-binding subunit ClpC1				100	92	82	71	58	34	23	16
595.21-35.96-96	'595	'21-35	'96	431	431	431	89	234	0.31					0.87	0.87	0.86	0.88	864	19.65	2.15	ACCAAGACCTCGTTCCGTCT	TGCATGTAGTGGATGATGTTCA	Formate acetyltransferase 1				108	96	80	61	47	32	24	16
608.1-8.1-1	'608	'1-8	'1	288	288	288	87	240	0.31					0.87	0.87	0.89	0.91	856	20.2	2.16	GAACTACGACTTCTTCCCGC	ACTGGCCGTCGATCAGSG	Polyribonucleotide nucleotidyltransferase				89	70	58	40	32	22	13	7
608.1-8.2-2	'608	'1-8	'2	287	287	287	87	240	0.31					0.87	0.87	0.89	0.91	856	20.23	2.16	GAACTACGACTTCTTCCCGCT	ACTGGCCGTCGATCAGSG	Polyribonucleotide nucleotidyltransferase				89	70	58	40	32	22	13	7
608.1-8.3-3	'608	'1-8	'3	288	288	288	87	240	0.31					0.87	0.87	0.89	0.91	856	20.2	2.16	AGAACTACGACTTCTTCCCGC	ACTGGCCGTCGATCAGSG	Polyribonucleotide nucleotidyltransferase				89	70	58	40	32	22	13	7
608.27-40.69-69	'608	'27-40	'69	444	444	444	91	227	0.31					0.87	0.87	0.92	0.93	852	19.54	2.16	SCTGAACATGCTCAAGATGGA	GTCGAGCTTGGTGTCGAGC	Polyribonucleotide nucleotidyltransferase				105	89	73	60	53	31	17	11
621.4-15.16-16	'621	'4-15	'16	450	450	450	97	214	0.31					0.87	0.87	0.93	0.92	852	20.09	2.17	CAAGCTCGACCCGGTSAT	GAACACCTGCTGGAAACGR	Chaperone protein ClpB				124	116	108	90	66	28	18	12
621.4-15.17-17	'621	'4-15	'17	449	449	449	96	213	0.31					0.87	0.87	0.93	0.92	850	20	2.16	AAGCTCGACCCGGTSATC	GAACACCTGCTGGAAACGR	Chaperone protein ClpB				124	116	107	90	66	28	18	12
625.1-9.7-7	'625	'1-9	'7	439	439	439	92	224	0.31					0.87	0.87	0.87	0.88	852	18.48	2.13	GAACTACGCTCTGTACCCGC	AKGTTCATCGACGGGGAG	Trehalose import ATP-binding protein SugC				73	58	53	37	27	11	6	3
625.1-9.8-8	'625	'1-9	'8	437	437	437	92	225	0.31					0.87	0.87	0.88	0.89	853	18.46	2.13	ACTACGCTCTGTACCCGCAC	AKGTTCATCGACGGGGAG	Trehalose import ATP-binding protein SugC				72	58	52	37	27	12	6	3
942.24-32.34-34	'942	'24-32	'34	365	365	365	90	229	0.31					0.87	0.87	0.9	0.9	860	20.3	2.17	GCAGTTCGAAGGCCAGAC	GACTTCATCATGCGGTCSA	DNA gyrase subunit B				105	92	81	63	42	27	13	5
123.26-34.37-37	'123	'26-34	'37	273	273	273	84	255	0.31					0.86	0.86	0.92	0.92	887	19.24	2.15	TCAAYATCGTCATCAAGGGC	CYTCGTATTCCGGCTTGAG	Translation initiation factor IF-2				71	61	49	40	31	19	11	8
237.15-20.31-31	'237	'15-20	'31	236	236	236	83	254	0.31					0.86	0.86	0.88	0.89	878	19.37	2.15	GTACCCGTGAGGGYAACG	CAGGTTCGGCTGGTARCC	ATP synthase subunit beta				49	38	29	25	21	16	8	6
237.15-20.32-32	'237	'15-20	'32	235	235	235	83	254	0.31					0.86	0.86	0.88	0.89	878	19.39	2.15	GTACCCGTGAGGGYAACGA	CAGGTTCGGCTGGTARCC	ATP synthase subunit beta				49	38	29	25	21	16	8	6
237.15-20.33-33	'237	'15-20	'33	235	235	235	83	254	0.31					0.86	0.86	0.88	0.89	878	19.39	2.15	TACCCGTGAGGGYAACGA	CAGGTTCGGCTGGTARCC	ATP synthase subunit beta				49	38	29	25	21	16	8	6
237.15-21.34-34	'237	'15-21	'34	273	273	273	84	252	0.31					0.86	0.86	0.88	0.89	877	19.47	2.15	GTACCCGTGAGGGYAACG	AGGTGATGCGCTCCTGSA	ATP synthase subunit beta				57	46	36	30	24	18	12	7
237.15-21.35-35	'237	'15-21	'35	272	272	272	84	252	0.31					0.86	0.86	0.88	0.89	877	19.49	2.15	GTACCCGTGAGGGYAACGA	AGGTGATGCGCTCCTGSA	ATP synthase subunit beta				57	46	36	30	24	18	12	7
237.15-21.36-36	'237	'15-21	'36	272	272	272	84	252	0.31					0.86	0.86	0.88	0.89	877	19.49	2.15	TACCCGTGAGGGYAACGA	AGGTGATGCGCTCCTGSA	ATP synthase subunit beta				57	46	36	30	24	18	12	7
625.1-7.1-1	'625	'1-7	'1	350	350	350	89	234	0.31					0.86	0.86	0.85	0.87	860	18.84	2.14	GAACTACGCTCTGTACCCGC	AGGATRCCGAGCTTGATGAC	Trehalose import ATP-binding protein SugC				61	52	43	34	23	12	6	4
625.1-7.2-2	'625	'1-7	'2	348	348	348	88	234	0.31					0.86	0.86	0.86	0.88	859	18.73	2.13	ACTACGCTCTGTACCCGCAC	AGGATRCCGAGCTTGATGAC	Trehalose import ATP-binding protein SugC				61	50	43	32	22	10	6	5
625.1-8.5-5	'625	'1-8	'5	386	386	386	89	232	0.31					0.86	0.86	0.87	0.88	858	18.59	2.13	ACTACGCTCTGTACCCGCAC	RCGATCGTACAGCTCGGTC	Trehalose import ATP-binding protein SugC				62	54	47	35	26	11	6	4
227.35-41.74-74	'227	'35-41	'74	257	257	257	85	250	0.31					0.85	0.85	0.88	0.89	877	21.02	2.19	CCACSTTCCCGATGGATCT	GRCGGCCGATCTTCATCT	Valine--tRNA ligase				83	67	56	51	43	22	15	7
471.12-18.25-25	'471	'12-18	'25	274	274	274	82	254	0.31					0.85	0.85	0.86	0.87	877	20.58	2.18	ATGGACCTGTTCTCCTTCCC	AAGATSAGGTTGTGCATCGG	Threonine--tRNA ligase 1				83	69	61	50	41	22	16	9
545.12-27.41-41	'545	'12-27	'41	420	420	420	91	227	0.31					0.85	0.85	0.89	0.89	853	19.41	2.15	CACCCACGAYCGTTACTTCA	CTTGAACAGCGTGGACTTRC	putative ABC transporter ATP-binding protein/MT2552				113	89	67	58	42	20	13	9
633.5-14.50-50	'633	'5-14	'50	313	313	313	87	244	0.31					0.85	0.85	0.86	0.87	874	19.74	2.15	CTTCTCCATCGTCGACCC	CTTCTGCAGGTTGGCGAC	Glutamine synthetase 1				83	76	65	49	40	26	19	12
117.9-17.96-96	'117	'9-17	'96	251	251	251	82	254	0.31					0.84	0.84	0.87	0.88	879	19.33	2.15	GTCATCGAAGCCGTCAAGG	GAAAGCGCCGAAGTTGAC	30S ribosomal protein S1				53	44	38	33	20	12	8	6
117.9-18.99-99	'117	'9-18	'99	293	293	293	84	252	0.31					0.84	0.84	0.89	0.9	880	18.93	2.14	GTCATCGAAGCCGTCAAGG	AGCTCGGARACGTGGATCAG	30S ribosomal protein S1				60	50	44	36	21	13	10	8
324.16-25.68-68	'324	'16-25	'68	329	329	329	84	255	0.31					0.84	0.84	0.86	0.87	880	19.28	2.14	TSGACAAGCCGTTCCTGAT	CGGACGGTAGTTGGAGAAGA	Elongation factor Tu				90	74	60	52	38	13	4	3
324.16-25.69-69	'324	'16-25	'69	341	341	341	84	255	0.31					0.84	0.84	0.86	0.87	880	19.14	2.14	TSGACAAGCCGTTCCTGAT	GAAGTAGAACTGCGGACGGT	Elongation factor Tu				91	75	61	53	38	13	4	3
595.21-35.94-94	'595	'21-35	'94	416	416	416	89	234	0.31					0.84	0.84	0.85	0.86	865	19.42	2.15	CGTCTGCTCAACACSCTGAC	TGCATGTAGTGGATGATGTTCA	Formate acetyltransferase 1				102	93	72	54	45	32	22	16
633.18-26.113-113	'633	'18-26	'113	343	343	343	87	238	0.31					0.84	0.84	0.87	0.89	869	19.54	2.16	CAAGGCYGCGACCTTCAT	CTGAGCGGAGAAGGCSAG	Glutamine synthetase 1				85	70	59	48	37	20	11	8
210.22-28.13-13	'210	'22-28	'13	405	402	405	91	233	0.31					0.83	0.83	0.96	0.96	866	20.13	2.17	ACTTCAAGAACACGCCGTT	GTCCACTTGGAGTGGCCG	Aspartate--tRNA ligase				139	135	120	98	77	46	36	23
235.22-30.9-9	'235	'22-30	'9	394	394	394	89	233	0.31					0.83	0.83	0.92	0.9	858	20.01	2.17	GGCAAGGACGTGTTCGAC	AYTCCTCGGAGAACGCCT	Ribonuclease G				118	109	99	87	64	31	22	14
358.26-33.19-19	'358	'26-33	'19	303	303	303	88	234	0.31					0.83	0.83	0.79	0.81	857	20.5	2.17	ACCTTCGTGCGYGACTTC	GACCAGCGGGAAGGTGAT	Lysine--tRNA ligase				83	70	62	53	38	22	13	8
633.16-26.106-106	'633	'16-26	'106	427	427	427	89	233	0.31					0.83	0.83	0.89	0.9	864	19.07	2.14	AACTACCGCTTCAACWCCCT	CTGAGCGGAGAAGGCSAG	Glutamine synthetase 1				96	83	71	57	41	26	14	12
545.14-27.43-43	'545	'14-27	'43	355	355	355	91	228	0.31					0.82	0.82	0.89	0.88	852	19.72	2.16	TGTACCCGTACAAGGGCAAC	CTTGAACAGCGTGGACTTRC	putative ABC transporter ATP-binding protein/MT2552				96	77	64	52	39	20	13	9
545.14-27.45-45	'545	'14-27	'45	354	354	354	91	228	0.31					0.82	0.82	0.89	0.88	852	19.75	2.16	GTACCCGTACAAGGGCAACT	CTTGAACAGCGTGGACTTRC	putative ABC transporter ATP-binding protein/MT2552				96	77	64	52	39	20	13	9
623.19-29.42-42	'623	'19-29	'42	432	432	432	86	242	0.31					0.82	0.82	0.92	0.91	870	19.95	2.16	CTTCAAGGACAAGGGCGTK	CCTTGGTCTTCGGCTCSAC	Elongation factor G				142	126	108	94	78	39	27	16
633.19-32.119-119	'633	'19-32	'119	461	461	461	97	208	0.31					0.82	0.82	0.87	0.89	850	20.02	2.18	GYATGCACTGCCACCAGTC	CGGCGGTSAGGAAGTCGT	Glutamine synthetase 1				126	99	75	53	37	19	14	7
623.19-29.40-40	'623	'19-29	'40	448	448	448	86	242	0.31					0.81	0.81	0.91	0.91	870	19.88	2.16	CTTCAAGGACAAGGGCGTK	ATCTTCTCCTGRTCGGCCT	Elongation factor G				145	128	110	95	79	40	27	16
117.7-16.61-61	'117	'7-16	'61	306	306	306	83	256	0.31					0.8	0.8	0.86	0.86	885	19.29	2.15	GAAGGCCGTCTGATYCTGTC	GATCTGGCCCTTCTTGAGC	30S ribosomal protein S1				66	53	45	36	21	12	9	7
117.7-16.62-62	'117	'7-16	'62	307	307	307	83	256	0.31					0.8	0.8	0.86	0.86	885	19.28	2.15	GAAGGCCGTCTGATYCTGTC	GGATCTGGCCCTTCTTGAG	30S ribosomal protein S1				66	53	45	36	21	12	9	7
123.24-34.30-30	'123	'24-34	'30	396	396	396	88	236	0.31					0.8	0.8	0.93	0.93	865	18.83	2.14	GCCAGATYGCCGAGAAGC	ACCTCYTCGTATTCCGGCT	Translation initiation factor IF-2				100	86	76	64	48	25	13	9
324.10-21.44-44	'324	'10-21	'44	331	331	331	84	254	0.31					0.79	0.79	0.88	0.88	880	19.7	2.15	ACGAGAACGGCTTCGAYC	AGCAGACCGGTGTTGTCG	Elongation factor Tu				94	82	65	53	37	16	6	4
324.10-21.46-46	'324	'10-21	'46	331	331	331	84	254	0.31					0.79	0.79	0.88	0.88	880	19.7	2.15	GACGAGAACGGCTTCGAYC	AGCAGACCGGTGTTGTCG	Elongation factor Tu				94	82	65	53	37	16	6	4
324.1-9.2-2	'324	'1-9	'2	378	378	378	83	256	0.31					0.78	0.78	0.86	0.87	881	19.21	2.14	GTACGAGCGTACTAAGCCGC	TCGACCATRTCGCACTTGT	Elongation factor Tu				74	59	49	42	31	19	10	6
324.1-9.3-3	'324	'1-9	'3	377	377	377	83	256	0.31					0.78	0.78	0.86	0.87	881	19.22	2.14	GTACGAGCGTACTAAGCCGC	TCGACCATRTCGCACTTGTT	Elongation factor Tu				74	59	49	42	31	19	10	6
818.1-5.1-1	'818	'1-5	'1	315	315	315	85	245	0.31					0.78	0.78	0.94	0.91	874	22.79	2.29	GGCAAGAAATGGCAGGAY	ATSAGGAACTCCATGATGCC	Lysylphosphatidylglycerol biosynthesis bifunctional protein LysX				161	153	145	127	107	78	55	33
410.7-15.1-1	'410	'7-15	'1	343	343	343	87	238	0.31					0.73	0.73	0.84	0.81	866	20.17	2.18	GGCGTSATCTTCGTCGACAC	TTGTTCGACCAGTTCTGCAC	FeS cluster assembly protein SufB				125	117	102	78	59	28	22	18
410.7-15.2-2	'410	'7-15	'2	343	343	343	87	238	0.31					0.73	0.73	0.84	0.81	866	20.17	2.18	GCGTSATCTTCGTCGACAC	TTGTTCGACCAGTTCTGCAC	FeS cluster assembly protein SufB				125	117	102	78	59	28	22	18
673.4-8.19-19	'673	'4-8	'19	286	286	286	87	245	0.31					0.72	0.72	0.77	0.76	876	20.83	2.19	ACTTCAAGGARGAGGCCAT	CGAACACGAGRTCCCAGAT	Alanine--tRNA ligase				113	100	94	78	53	35	21	17
673.4-8.21-21	'673	'4-8	'21	286	286	286	87	245	0.31					0.72	0.72	0.77	0.76	876	20.83	2.19	ACTTCAAGGARGAGGCCAT	TCGAACACGAGRTCCCAGAT	Alanine--tRNA ligase				113	100	94	78	53	35	21	17
129.7-14.8-8	'129	'7-14	'8	269	269	269	88	242	0.31					0.71	0.71	0.91	0.89	867	20.31	2.17	ATGCGTTACACCGAATGCC	GGAAGTCCGGTCCCTTGAT	DNA gyrase subunit A				91	80	61	57	42	21	13	7
324.6-15.27-27	'324	'6-15	'27	313	313	313	86	244	0.31					0.71	0.71	0.88	0.87	872	19.57	2.15	CGTGAAGAACATGATCACCG	GGTCGGGATGTASTCGTCG	Elongation factor Tu				75	64	49	41	30	15	10	6
129.7-14.7-7	'129	'7-14	'7	270	270	270	87	241	0.31					0.7	0.7	0.91	0.89	865	20.14	2.17	CATGCGTTACACCGAATGC	GGAAGTCCGGTCCCTTGAT	DNA gyrase subunit A				91	79	61	57	41	21	13	6
942.29-41.80-80	'942	'29-41	'80	461	461	461	96	216	0.31					0.7	0.7	0.86	0.85	854	19.96	2.17	AGCTGTTCATCGTSGAGGG	CTCCTGGTAGCTCATCTCGC	DNA gyrase subunit B				137	112	95	71	47	26	16	11
510.32-35.46-46	'510	'32-35	'46	212	209	212	85	244	0.31					0.68	0.68	0.78	0.77	873	20.82	2.19	TCATGCTCGGCTACTCCG	GAAGATGACCTCGCCCTG	Phosphoenolpyruvate carboxylase				71	65	55	41	26	17	10	5
942.31-42.89-89	'942	'31-42	'89	401	401	401	92	222	0.31					0.67	0.67	0.86	0.84	857	19.33	2.15	CGAGGCAAGATCCTCAACAC	GRTCCATGGTGGTCTCCC	DNA gyrase subunit B				110	97	80	58	41	18	12	9
143.6-14.4-4	'143	'6-14	'4	309	309	309	87	241	0.31					0.48	0.48	0.79	0.75	868	20.79	2.19	GCATYCCGATCCTGTTCTC	ATGATCGCGCCCATCTTC	UDP-N-acetylglucosamine 1-carboxyvinyltransferase 1				100	92	83	76	62	37	25	11
143.6-14.6-6	'143	'6-14	'6	307	307	307	87	241	0.31					0.48	0.48	0.79	0.75	868	20.84	2.19	GCATYCCGATCCTGTTCTC	GATCGCGCCCATCTTCTG	UDP-N-acetylglucosamine 1-carboxyvinyltransferase 1				100	92	83	76	62	37	25	11
117.12-25.134-134	'117	'12-25	'134	386	386	386	84	240	0.3					0.96	0.96	0.92	0.94	865	18.64	2.14	CCTYGAGCTCGACAAGAACC	TCYTCGACGGAGATGAAGAC	30S ribosomal protein S1				75	63	55	42	23	14	9	5
117.12-25.135-135	'117	'12-25	'135	387	387	387	84	240	0.3					0.96	0.96	0.92	0.94	865	18.64	2.14	CCTYGAGCTCGACAAGAACC	GTCYTCGACGGAGATGAAGA	30S ribosomal protein S1				75	63	55	42	23	14	9	5
595.7-19.27-27	'595	'7-19	'27	456	456	456	88	233	0.3					0.96	0.96	0.91	0.93	863	19.5	2.15	GCCACAACAAGATYCTCACC	CGTAGTCCTTGGTRCGCAG	Formate acetyltransferase 1				133	110	99	72	53	26	11	6
117.16-26.164-164	'117	'16-26	'164	329	329	329	83	249	0.3					0.95	0.95	0.9	0.93	874	18.79	2.13	CTCAAGAAGGGCCAGATCC	GGCSAGCTCGGAGATGTG	30S ribosomal protein S1				66	55	45	32	18	11	8	4
117.16-28.170-170	'117	'16-28	'170	400	400	400	84	244	0.3					0.95	0.95	0.93	0.95	868	18.83	2.14	CTCAAGAAGGGCCAGATCC	GACGTCGATCACCTTGACG	30S ribosomal protein S1				83	67	54	42	26	15	10	6
117.18-28.198-198	'117	'18-28	'198	319	319	319	81	248	0.3					0.95	0.95	0.91	0.93	867	18.81	2.14	CCTGATCCACGTYTCCGA	CGACGTCGATCACCTTGAC	30S ribosomal protein S1				67	55	42	34	19	10	6	4
150.2-5.1-1	'150	'2-5	'1	396	393	396	86	231	0.3					0.95	0.95	0.94	0.96	859	23.98	2.35	ACGACGTGATGAACAAGCAG	ATGCCGTCCTTGAGGTARTC	preprotein translocase subunit SecA				222	194	172	151	121	84	48	26
283.1-9.4-4	'283	'1-9	'4	453	453	453	88	226	0.3					0.95	0.95	0.93	0.95	855	19.58	2.15	GGCAGYAATTGAAAGCGTGT	GTACTCCTGRATGTCGGTGG	Enolase				124	105	85	76	58	39	24	11
411.4-13.5-5	'411	'4-13	'5	381	378	381	84	242	0.3					0.95	0.95	0.92	0.94	867	21.04	2.2	GGCCAAYGAGCTGCTGAC	CTTCTGGTTGATGATSGTATCG	ATP synthase subunit alpha				126	108	92	72	59	39	27	18
411.4-13.6-6	'411	'4-13	'6	383	380	383	84	242	0.3					0.95	0.95	0.92	0.94	867	21.03	2.2	ATGGCCAAYGAGCTGCTG	CTTCTGGTTGATGATSGTATCG	ATP synthase subunit alpha				126	108	92	72	59	39	27	18
595.14-25.64-64	'595	'14-25	'64	396	396	396	90	220	0.3					0.95	0.95	0.91	0.93	861	19.66	2.15	TGGACCTACATGGGCTACCT	TACTGGATGGCCGAGGTG	Formate acetyltransferase 1				109	87	72	58	43	20	11	9
619.29-37.62-62	'619	'29-37	'62	285	285	285	84	244	0.3					0.95	0.95	0.9	0.92	873	21.17	2.21	ATCAGGACGCCATCAAGAAG	GGCAGGTACTCGTCCTTGAA	2-isopropylmalate synthase				108	85	75	62	48	28	13	7
751.15-23.44-44	'751	'15-23	'44	457	444	453	87	236	0.3					0.95	0.95	0.87	0.89	860	19.85	2.17	CACCTTCCTCAAGGCCAAG	GAGGAACTCGAGGGARGC	Phosphoglycerate kinase				160	141	122	79	51	23	14	6
117.16-24.158-158	'117	'16-24	'158	261	261	261	81	252	0.3					0.94	0.94	0.89	0.92	875	18.96	2.14	CTCAAGAAGGGCCAGATCC	ACGATCTTGGTGACCTTGC	30S ribosomal protein S1				55	45	38	26	16	10	9	4
117.16-24.160-160	'117	'16-24	'160	261	261	261	81	252	0.3					0.94	0.94	0.89	0.92	875	18.96	2.14	CTCAAGAAGGGCCAGATCC	CGATCTTGGTGACCTTGC	30S ribosomal protein S1				55	45	38	26	16	10	9	4
117.20-30.217-217	'117	'20-30	'217	301	301	301	81	253	0.3					0.94	0.94	0.9	0.93	873	19.12	2.14	GACAAGGTCACCGTCGAG	AGTCGTTGGCCTGCTTGA	30S ribosomal protein S1				70	56	46	36	20	11	6	4
140.11-20.23-23	'140	'11-20	'23	458	458	458	84	240	0.3					0.94	0.94	0.91	0.93	868	20.03	2.17	ACYGGTTTCGCCAAGTGC	CASACCTTCCACATCCAGTTG	Branched-chain-amino-acid aminotransferase				169	142	123	92	69	42	25	16
140.11-20.24-24	'140	'11-20	'24	460	460	460	85	242	0.3					0.94	0.94	0.91	0.93	872	20.05	2.17	GCACYGGTTTCGCCAAGT	CASACCTTCCACATCCAGTTG	Branched-chain-amino-acid aminotransferase				169	142	124	91	70	43	25	16
283.20-27.119-119	'283	'20-27	'119	333	333	333	83	248	0.3					0.94	0.94	0.89	0.92	882	19.68	2.15	CTCCATCGAGGAYCCGTT	GAGCAGGCGGTTGTACTTG	Enolase				93	76	64	53	43	23	16	8
411.4-12.2-2	'411	'4-12	'2	344	341	344	82	248	0.3					0.94	0.94	0.93	0.94	870	20.82	2.2	GAYTGCCTGGTTGCATGG	GATGATGAGCTGGCGCTG	ATP synthase subunit alpha				114	98	83	65	53	32	27	15
411.4-13.4-4	'411	'4-13	'4	397	394	397	83	241	0.3					0.94	0.94	0.92	0.94	865	20.79	2.2	GAYTGCCTGGTTGCATGG	CTTCTGGTTGATGATSGTATCG	ATP synthase subunit alpha				128	109	93	71	59	39	27	18
549.5-12.4-4	'549	'5-12	'4	443	443	443	89	226	0.3					0.94	0.94	0.93	0.94	855	19.65	2.16	CAGAAGGARATCGGCAAGAA	GAGTTSAGGAAGCCGGTGC	Serine--tRNA ligase				156	145	126	101	68	44	28	17
549.5-12.5-5	'549	'5-12	'5	443	443	443	89	226	0.3					0.94	0.94	0.93	0.94	855	19.65	2.16	CAGAAGGARATCGGCAAGAA	AGTTSAGGAAGCCGGTGC	Serine--tRNA ligase				156	145	126	101	68	44	28	17
549.9-17.14-14	'549	'9-17	'14	337	337	337	83	248	0.3					0.94	0.94	0.92	0.94	872	20.91	2.19	GCTTCTACTTCCTGCGYGG	GAACATCTCCACCTTGTCGAA	Serine--tRNA ligase				104	93	80	65	50	24	15	9
573.13-23.50-50	'573	'13-23	'50	347	347	347	85	236	0.3					0.94	0.94	0.9	0.92	859	19.76	2.15	GACATCATCGCCATGTCCTT	CGGTCTCGTTGGAGGTCA	Pyruvate kinase				99	83	65	51	33	15	11	6
582.4-11.14-14	'582	'4-11	'14	351	350	350	88	230	0.3					0.94	0.94	0.86	0.87	854	20.5	2.21	GTTCCCSGGCAACAACTG	GTGTTGAASGTCAGCGTCG	Phosphoribosylformylglycinamidine synthase				110	101	83	72	50	29	20	11
630.24-35.22-22	'630	'24-35	'22	432	432	432	93	217	0.3					0.94	0.94	0.9	0.91	854	19.89	2.18	CGAYTGGGACATCATGCG	GAGTAGCGRCCGTCGGTG	Dihydroxy-acid dehydratase				153	134	115	95	75	40	19	13
737.20-29.24-24	'737	'20-29	'24	418	418	418	87	233	0.3					0.94	0.94	0.86	0.88	856	20.49	2.2	AYTTCGGCCAGAACCTCAA	TAGCACATGTGSGTGTGGAT	5-methyltetrahydropteroyltriglutamate-- homocysteine methyltransferase				128	107	95	79	59	26	20	9
961.20-32.58-58	'961	'20-32	'58	401	395	395	91	216	0.3					0.94	0.94	0.88	0.9	841	20.88	2.2	GATYCTGCAGGAGACCCG	GAGCTTGTCGTTGAGCTTGC	Aspartyl/glutamyl-tRNA(Asn/Gln) amidotransferase subunit B				143	120	99	77	54	25	12	6
961.20-32.59-59	'961	'20-32	'59	401	395	395	91	216	0.3					0.94	0.94	0.88	0.9	841	20.88	2.2	AGATYCTGCAGGAGACCCG	GAGCTTGTCGTTGAGCTTGC	Aspartyl/glutamyl-tRNA(Asn/Gln) amidotransferase subunit B				143	120	99	77	54	25	12	6
961.8-19.16-16	'961	'8-19	'16	422	422	422	90	217	0.3					0.94	0.94	0.91	0.91	844	19.58	2.15	CGCAGTACGACAAGCCSA	CTGACGGCGRATCTCGTA	Aspartyl/glutamyl-tRNA(Asn/Gln) amidotransferase subunit B				129	105	95	73	56	24	15	11
961.8-19.18-18	'961	'8-19	'18	422	422	422	90	217	0.3					0.94	0.94	0.91	0.91	844	19.58	2.15	TCGCAGTACGACAAGCCSA	CTGACGGCGRATCTCGTA	Aspartyl/glutamyl-tRNA(Asn/Gln) amidotransferase subunit B				129	105	95	73	56	24	15	11
117.20-30.215-215	'117	'20-30	'215	301	301	301	80	252	0.3					0.93	0.93	0.9	0.93	871	19.06	2.14	CGACAAGGTCACCGTCGAG	AGTCGTTGGCCTGCTTGA	30S ribosomal protein S1				69	56	46	36	20	11	6	4
117.20-30.216-216	'117	'20-30	'216	302	302	302	80	252	0.3					0.93	0.93	0.9	0.93	871	19.05	2.14	CGACAAGGTCACCGTCGAG	GAGTCGTTGGCCTGCTTG	30S ribosomal protein S1				69	56	46	36	20	11	6	4
117.3-12.17-17	'117	'3-12	'17	414	414	414	81	251	0.3					0.93	0.93	0.92	0.93	874	19	2.14	CAGTCGATTCCACCATCAAG	AGCTCRAGGATCTTGGCCTT	30S ribosomal protein S1				88	68	60	46	27	15	9	5
227.42-49.89-89	'227	'42-49	'89	380	379	379	92	211	0.3					0.93	0.93	0.95	0.95	839	21.17	2.2	GGCCATCAAGCTGCTSAAC	CATCCAGCTCCACACYTCTT	Valine--tRNA ligase				152	125	110	93	78	43	30	24
229.9-17.56-56	'229	'9-17	'56	298	298	298	83	247	0.3					0.93	0.93	0.9	0.91	868	20.41	2.18	AGAAGTTCATGCTGTGGCG	ATCGGCTTGAAGTTCTCGTC	2,3-bisphosphoglycerate-dependent phosphoglycerate mutase				98	87	75	58	38	18	11	7
283.11-22.66-66	'283	'11-22	'66	435	432	435	84	239	0.3					0.93	0.93	0.84	0.86	862	19.32	2.15	CGTYGAGGTCTACCACACCC	GTTSAGCTTGACCAGCAGGG	Enolase				123	91	72	65	46	26	17	10
283.20-26.116-116	'283	'20-26	'116	291	291	291	81	248	0.3					0.93	0.93	0.89	0.91	879	19.59	2.15	CTCCATCGAGGAYCCGTT	GCACCGGTCTTGATCTGG	Enolase				82	69	57	48	39	21	15	8
625.9-16.54-54	'625	'9-16	'54	386	377	383	89	227	0.3					0.93	0.93	0.93	0.94	853	19.68	2.17	CTCCCCGTCGATGAACMT	TCAGACGCAGCTCGGTSG	Trehalose import ATP-binding protein SugC				128	116	104	76	55	34	24	15
629.25-38.25-25	'629	'25-38	'25	464	464	464	96	204	0.3					0.93	0.93	0.89	0.92	832	20.23	2.18	YCTGCAGATCAAGCTCGC	TRGCGAAGCCGAATTCCT	Glutamate synthase [NADPH] large chain				119	89	69	55	37	30	19	15
706.18-23.29-29	'706	'18-23	'29	287	287	287	88	231	0.3					0.93	0.93	0.86	0.86	858	21.14	2.23	CCGGACGTCAAGATGAACTA	ATGCCGTCGAAGAAGGTCT	Aconitate hydratase				127	108	85	72	57	33	19	8
787.9-11.15-15	'787	'9-11	'15	257	243	249	88	233	0.3					0.93	0.93	0.87	0.88	858	23.26	2.32	TGGACCCAGTGGATCTTCTC	GTGACCTCCTCGTTGGCS	Leucine--tRNA ligase				140	126	109	93	75	46	37	27
787.9-13.20-20	'787	'9-13	'20	329	318	324	89	227	0.3					0.93	0.93	0.87	0.88	849	22.78	2.28	TGGACCCAGTGGATCTTCTC	GTGATGCGCATSGACCAC	Leucine--tRNA ligase				155	142	121	102	83	54	39	27
961.19-32.54-54	'961	'19-32	'54	443	440	440	91	216	0.3					0.93	0.93	0.88	0.9	842	20.17	2.18	AGTACGAGATYCGCCGTCA	GAGCTTGTCGTTGAGCTTGC	Aspartyl/glutamyl-tRNA(Asn/Gln) amidotransferase subunit B				151	126	115	91	63	31	16	7
158.31-39.47-47	'158	'31-39	'47	276	276	276	87	228	0.3					0.92	0.92	0.86	0.87	852	20.38	2.19	CTGATYCCCGACCTGCTG	CTTGTAGATGTTCTCGGTGCC	Phosphoglucomutase				105	94	84	56	42	24	15	7
210.28-35.22-22	'210	'28-35	'22	314	313	314	93	213	0.3					0.92	0.92	0.96	0.96	846	19.85	2.16	GCCACTCCAAGTGGACCTC	CTTCGGGAAGGCGATGAC	Aspartate--tRNA ligase				103	91	77	61	47	21	11	5
210.28-35.23-23	'210	'28-35	'23	315	314	315	93	213	0.3					0.92	0.92	0.96	0.96	846	19.85	2.16	GCCACTCCAAGTGGACCT	CTTCGGGAAGGCGATGAC	Aspartate--tRNA ligase				103	91	77	61	47	21	11	5
210.28-35.24-24	'210	'28-35	'24	315	314	315	93	213	0.3					0.92	0.92	0.96	0.96	846	19.85	2.16	GGCCACTCCAAGTGGACCT	CTTCGGGAAGGCGATGAC	Aspartate--tRNA ligase				103	91	77	61	47	21	11	5
229.9-17.55-55	'229	'9-17	'55	295	295	295	83	243	0.3					0.92	0.92	0.91	0.92	860	20.11	2.17	AGAAGTTCATGCTGTGGCG	GGCTTGAAGTTCTCGTCCAG	2,3-bisphosphoglycerate-dependent phosphoglycerate mutase				101	84	72	56	38	18	11	7
283.14-24.75-75	'283	'14-24	'75	434	431	434	86	235	0.3					0.92	0.92	0.85	0.88	862	19.34	2.15	CYCCGAAGATGAAGTCCAAC	GTGGGAAACCATGGAGGTG	Enolase				124	91	72	62	48	24	13	9
283.8-17.28-28	'283	'8-17	'28	275	275	275	79	255	0.3					0.92	0.92	0.79	0.81	875	20.16	2.19	ATGAACATCATGAACGGYGG	CCTTGTTGTAGAACTCGGAGG	Enolase				69	52	42	36	25	11	9	3
401.10-18.32-32	'401	'10-18	'32	328	328	328	87	229	0.3					0.92	0.92	0.93	0.93	853	20.04	2.17	CACCTTCTAYGTCAAGGGCA	CTTCTTGTCGGGGAACCAC	Phenylalanine--tRNA ligase alpha subunit				92	84	76	58	47	25	16	12
401.11-18.37-37	'401	'11-18	'37	288	288	288	87	233	0.3					0.92	0.92	0.93	0.93	857	20.15	2.18	YTTCGTCGGCTCCAACAT	CTTCTTGTCGGGGAACCAC	Phenylalanine--tRNA ligase alpha subunit				81	71	66	51	38	24	15	10
625.7-13.40-40	'625	'7-13	'40	378	356	365	90	221	0.3					0.92	0.92	0.93	0.94	849	19.92	2.18	GTCATCAAGCTCGGYATCCT	CGTGGTGAGCTTGTTCTGRT	Trehalose import ATP-binding protein SugC				107	100	84	65	54	38	21	15
625.7-13.41-41	'625	'7-13	'41	372	351	360	91	223	0.3					0.92	0.92	0.93	0.94	853	20.01	2.18	GTCATCAAGCTCGGYATCCT	TGAGCTTGTTCTGRTCGGAC	Trehalose import ATP-binding protein SugC				113	101	88	66	54	37	21	15
625.9-16.53-53	'625	'9-16	'53	385	376	382	88	225	0.3					0.92	0.92	0.94	0.94	850	19.43	2.16	CTCCCCGTCGATGAACMT	CAGACGCAGCTCGGTSGA	Trehalose import ATP-binding protein SugC				126	116	102	74	57	34	23	15
961.19-32.52-52	'961	'19-32	'52	442	439	439	91	216	0.3					0.92	0.92	0.88	0.9	842	20.17	2.18	AGTACGAGATYCGCCGTCAG	GAGCTTGTCGTTGAGCTTGC	Aspartyl/glutamyl-tRNA(Asn/Gln) amidotransferase subunit B				151	127	115	91	63	31	16	7
123.4-13.5-5	'123	'4-13	'5	378	375	378	87	234	0.3					0.91	0.91	0.93	0.93	866	20.16	2.17	TGCTSCAGCAGTTCGACATC	ATCGATCTTGTTGACGGC	Translation initiation factor IF-2				109	98	88	76	61	35	20	13
237.11-20.13-13	'237	'11-20	'13	429	429	429	90	221	0.3					0.91	0.91	0.93	0.94	847	18.82	2.14	AYCAGCTGGAGTCCAAGACC	CAGGTTCGGCTGGTARCC	ATP synthase subunit beta				83	63	51	42	33	17	10	5
237.11-21.17-17	'237	'11-21	'17	461	461	461	90	220	0.3					0.91	0.91	0.92	0.94	847	18.86	2.14	CTGGAGTCCAAGACCCAGAT	AGGTGATGCGCTCCTGSA	ATP synthase subunit beta				93	69	56	48	35	19	12	7
337.16-25.43-43	'337	'16-25	'43	412	412	412	81	253	0.3					0.91	0.91	0.95	0.95	867	19.86	2.16	GARGACAACAACCGCTTCG	CCTTGGAGACGATGACCTTC	60 kDa chaperonin 1				117	106	90	73	52	27	17	10
337.16-25.44-44	'337	'16-25	'44	413	413	413	81	253	0.3					0.91	0.91	0.95	0.95	867	19.86	2.16	GARGACAACAACCGCTTCG	TCCTTGGAGACGATGACCTT	60 kDa chaperonin 1				117	106	90	73	52	27	17	10
401.11-18.38-38	'401	'11-18	'38	279	279	279	86	233	0.3					0.91	0.91	0.93	0.93	857	19.87	2.17	CTCCAACATGGTGSTGCG	CTTCTTGTCGGGGAACCAC	Phenylalanine--tRNA ligase alpha subunit				79	71	65	51	44	23	14	10
570.57-63.97-97	'570	'57-63	'97	274	274	274	86	238	0.3					0.91	0.91	0.92	0.92	867	21.37	2.23	CATGGCCAACACGCTGTA	GAAGCCCATGACCTCRCC	Carbamoyl-phosphate synthase large chain				93	84	68	56	41	31	21	16
227.47-50.94-94	'227	'47-50	'94	385	294	354	93	215	0.3					0.9	0.9	0.94	0.94	848	23.36	2.34	GCGACGACTACATCGARCTG	GTCTTCATSGAGACCTTGGC	Valine--tRNA ligase				156	135	121	107	87	53	37	22
229.8-16.45-45	'229	'8-16	'45	295	295	295	82	248	0.3					0.9	0.9	0.92	0.92	864	20.23	2.17	CTCTGCAGGGCAAGAACAAG	GATGTTGACCTTGGCGATCT	2,3-bisphosphoglycerate-dependent phosphoglycerate mutase				101	82	70	59	36	16	7	5
237.11-20.15-15	'237	'11-20	'15	424	424	424	90	221	0.3					0.9	0.9	0.93	0.94	847	18.81	2.14	CTGGAGTCCAAGACCCAGAT	CAGGTTCGGCTGGTARCC	ATP synthase subunit beta				82	61	51	42	33	17	9	5
428.20-32.52-52	'428	'20-32	'52	373	373	373	83	248	0.3					0.9	0.9	0.91	0.92	874	20.38	2.17	ACATCATGATCGGCGAGAC	GTGACGGTRCCCATGTACTC	GTP-binding protein TypA/BipA				109	83	74	59	41	22	14	6
428.20-32.53-53	'428	'20-32	'53	373	373	373	83	248	0.3					0.9	0.9	0.91	0.92	874	20.38	2.17	GACATCATGATCGGCGAGAC	GTGACGGTRCCCATGTACTC	GTP-binding protein TypA/BipA				109	83	74	59	41	22	14	6
428.20-32.54-54	'428	'20-32	'54	374	374	374	83	248	0.3					0.9	0.9	0.91	0.92	874	20.39	2.17	GACATCATGATCGGCGAGA	GTGACGGTRCCCATGTACTC	GTP-binding protein TypA/BipA				109	83	74	59	41	22	14	6
572.11-22.58-58	'572	'11-22	'58	398	398	398	84	242	0.3					0.9	0.9	0.9	0.92	866	18.91	2.14	CTACCTGGACGGCACCTACA	GAAGCCRGCGACGAACTC	Xylulose-5-phosphate/fructose-6-phosphate phosphoketolase				75	70	58	40	30	11	5	2
572.11-22.59-59	'572	'11-22	'59	398	398	398	84	242	0.3					0.9	0.9	0.9	0.92	866	18.91	2.14	TACCTGGACGGCACCTACA	GAAGCCRGCGACGAACTC	Xylulose-5-phosphate/fructose-6-phosphate phosphoketolase				75	70	58	40	30	11	5	2
370.13-20.8-8	'370	'13-20	'8	389	389	389	95	201	0.3					0.89	0.89	0.86	0.88	834	20.62	2.2	TSCACCTGTTCATCCGCC	CTTGTAGCCGATGGCRTG	NADPH-ferredoxin reductase FprA				145	105	85	69	44	22	14	10
401.10-17.30-30	'401	'10-17	'30	291	291	291	85	236	0.3					0.89	0.89	0.94	0.93	859	19.77	2.15	TGCAGGACACCTTCTAYGTCA	GTGAACGGGAAGTAGCTCG	Phenylalanine--tRNA ligase alpha subunit				87	79	71	53	47	25	16	12
401.10-18.31-31	'401	'10-18	'31	340	340	340	90	219	0.3					0.89	0.89	0.93	0.93	847	20.24	2.17	CCAGATGCAGGACACCTTCT	CTTCTTGTCGGGGAACCAC	Phenylalanine--tRNA ligase alpha subunit				98	89	76	62	51	28	19	11
595.19-31.90-90	'595	'19-31	'90	398	398	398	88	224	0.3					0.89	0.89	0.85	0.87	850	18.88	2.14	CTGCGYACCAAGGACTACG	CCTTGTCGATGACCTGCAT	Formate acetyltransferase 1				89	77	64	47	34	23	18	12
633.1-13.15-15	'633	'1-13	'15	452	452	452	85	237	0.3					0.89	0.89	0.88	0.9	863	19.66	2.16	CTKATCGGCGTTCAGCAG	GGAACCGGGAAGTAGCCS	Glutamine synthetase 1				122	107	93	68	57	34	26	17
633.1-8.4-4	'633	'1-8	'4	292	292	292	83	249	0.3					0.89	0.89	0.88	0.9	872	20.03	2.16	GCGTTCAGCAGCACTTCAC	TCGAAGATGAAGAACTCGGC	Glutamine synthetase 1				88	72	63	48	38	25	18	10
726.15-27.50-50	'726	'15-27	'50	416	410	413	83	246	0.3					0.89	0.89	0.9	0.91	870	20.48	2.19	GCTTCATGACCACCATCCA	GGTGAAGCCGTACTCGTTGT	Glyceraldehyde-3-phosphate dehydrogenase				136	118	102	76	52	26	17	11
411.13-25.33-33	'411	'13-25	'33	426	426	426	86	235	0.3					0.88	0.88	0.95	0.96	858	19	2.14	TCGATACSATCATCAACCAGAA	GACACRTCGTTCGCCTTG	ATP synthase subunit alpha				106	92	70	62	50	21	14	11
411.13-25.34-34	'411	'13-25	'34	425	425	425	85	234	0.3					0.88	0.88	0.95	0.96	856	18.98	2.14	TCGATACSATCATCAACCAGAAG	GACACRTCGTTCGCCTTG	ATP synthase subunit alpha				105	92	70	60	50	21	14	11
545.2-9.12-12	'545	'2-9	'12	381	381	381	89	228	0.3					0.88	0.88	0.91	0.91	855	19.98	2.17	GAACGGCATGGGYAAGTC	TCRAGCAGCAGCTTGCAC	putative ABC transporter ATP-binding protein/MT2552				114	104	91	73	55	34	26	23
573.10-16.36-36	'573	'10-16	'36	218	218	218	83	244	0.3					0.88	0.88	0.88	0.88	865	19.89	2.15	CAACAACGTGYACACCAAGG	CTGCGGCTTCTCGATCTT	Pyruvate kinase				58	53	45	33	23	12	9	7
573.10-16.37-37	'573	'10-16	'37	219	219	219	83	244	0.3					0.88	0.88	0.88	0.88	865	19.87	2.15	GCAACAACGTGYACACCAAG	CTGCGGCTTCTCGATCTT	Pyruvate kinase				58	53	45	33	23	12	9	7
573.10-16.38-38	'573	'10-16	'38	220	220	220	83	244	0.3					0.88	0.88	0.88	0.88	865	19.86	2.15	GCAACAACGTGYACACCAA	CTGCGGCTTCTCGATCTT	Pyruvate kinase				58	53	45	33	23	12	9	7
595.19-29.87-87	'595	'19-29	'87	310	310	310	86	237	0.3					0.88	0.88	0.83	0.85	868	19.44	2.15	CTGCGYACCAAGGACTACG	CGAAGAACTGCATCTGCTTG	Formate acetyltransferase 1				77	69	58	42	31	21	14	10
123.26-34.38-38	'123	'26-34	'38	275	275	275	81	250	0.3					0.87	0.87	0.93	0.93	877	19.13	2.14	TCAAYATCGTCATCAAGGGC	CTCYTCGTATTCCGGCTTG	Translation initiation factor IF-2				72	60	49	39	30	19	11	8
237.11-21.18-18	'237	'11-21	'18	457	457	457	88	231	0.3					0.87	0.87	0.92	0.92	856	18.82	2.14	GTCCAAGACCCAGATGTTCG	GAGGTGATGCGCTCCTGS	ATP synthase subunit beta				93	74	62	51	40	24	12	9
237.16-22.41-41	'237	'16-22	'41	262	262	262	82	251	0.3					0.87	0.87	0.89	0.9	876	19.51	2.15	AGACCGCACTGGTCTTCG	GGCACGTARATGGCCTGC	ATP synthase subunit beta				59	46	34	29	22	17	13	5
428.32-45.107-107	'428	'32-45	'107	427	427	427	85	241	0.3					0.87	0.87	0.92	0.92	863	20.02	2.16	GAGTACATGGGYACCGTCAC	CRAGGCTCATCTTGATCGG	GTP-binding protein TypA/BipA				128	110	95	78	63	28	16	11
428.32-45.108-108	'428	'32-45	'108	427	427	427	85	241	0.3					0.87	0.87	0.92	0.92	863	20.02	2.16	GAGTACATGGGYACCGTCAC	TCRAGGCTCATCTTGATCGG	GTP-binding protein TypA/BipA				128	110	95	78	63	28	16	11
117.10-19.116-116	'117	'10-19	'116	291	291	291	82	248	0.3					0.86	0.86	0.9	0.9	875	19.01	2.14	TCGTCGACATCGGTCTGC	GGTGGTCGATGTGCTTCC	30S ribosomal protein S1				59	48	44	36	23	15	9	7
117.10-19.117-117	'117	'10-19	'117	292	292	292	82	248	0.3					0.86	0.86	0.9	0.9	875	19	2.14	TCGTCGACATCGGTCTGC	GGGTGGTCGATGTGCTTC	30S ribosomal protein S1				59	48	44	36	23	15	9	7
177.11-16.10-10	'177	'11-16	'10	245	245	245	80	255	0.3					0.86	0.86	0.94	0.93	883	20.42	2.18	CAAGTTCTCCACCTAYGCCA	GAACTCGGAATCGCCRTC	RNA polymerase principal sigma factor HrdB				66	60	53	47	35	23	10	6
237.12-21.27-27	'237	'12-21	'27	389	389	389	86	236	0.3					0.86	0.86	0.91	0.92	859	19.17	2.14	CAAGATCGGTCTGTTCGGY	GAGGTGATGCGCTCCTGS	ATP synthase subunit beta				82	66	57	46	37	24	13	9
621.6-13.20-20	'621	'6-13	'20	328	328	328	91	223	0.3					0.86	0.86	0.9	0.9	850	20.22	2.18	CAAGAACAACCCGGTGCT	GGTAYTCGTCCAGCGTGGT	Chaperone protein ClpB				95	87	79	66	49	22	12	7
625.1-8.4-4	'625	'1-8	'4	388	388	388	88	229	0.3					0.86	0.86	0.87	0.88	853	18.51	2.13	GAACTACGCTCTGTACCCGC	RCGATCGTACAGCTCGGTC	Trehalose import ATP-binding protein SugC				61	54	48	35	26	10	6	4
942.25-35.46-46	'942	'25-35	'46	428	428	428	91	217	0.3					0.86	0.86	0.91	0.92	848	19.65	2.16	AGACCAAGCTCGGCAACTC	GACCTTGTGGTAGCGSACCT	DNA gyrase subunit B				118	107	97	70	48	27	14	8
953.31-40.40-40	'953	'31-40	'40	379	379	379	93	216	0.3					0.86	0.86	0.94	0.94	846	19.73	2.16	GCACGTGGTSTACGGCAT	ACGATGTCGATCTTCACRCC	Polyphosphate kinase				109	98	86	69	56	31	20	13
953.31-40.41-41	'953	'31-40	'41	381	381	381	92	215	0.3					0.86	0.86	0.94	0.95	844	19.62	2.16	GTGCACGTGGTSTACGGC	ACGATGTCGATCTTCACRCC	Polyphosphate kinase				109	98	86	69	56	31	20	13
428.32-44.103-103	'428	'32-44	'103	368	368	368	83	242	0.3					0.85	0.85	0.93	0.93	861	20.14	2.17	GAGTACATGGGYACCGTCAC	CATGTTGGTCATGTGCTTGG	GTP-binding protein TypA/BipA				113	99	84	73	59	28	15	11
428.32-44.105-105	'428	'32-44	'105	369	369	369	83	242	0.3					0.85	0.85	0.93	0.93	861	20.14	2.17	GAGTACATGGGYACCGTCAC	GCATGTTGGTCATGTGCTTG	GTP-binding protein TypA/BipA				113	99	84	73	59	28	15	11
545.19-27.52-52	'545	'19-27	'52	218	218	218	85	240	0.3					0.85	0.85	0.88	0.89	863	20.41	2.17	GTCAGGCCAAGAACAAGGC	CTTGAACAGCGTGGACTTRC	putative ABC transporter ATP-binding protein/MT2552				62	57	43	38	31	17	10	7
545.19-27.53-53	'545	'19-27	'53	218	218	218	85	240	0.3					0.85	0.85	0.88	0.89	863	20.41	2.17	TCAGGCCAAGAACAAGGC	CTTGAACAGCGTGGACTTRC	putative ABC transporter ATP-binding protein/MT2552				62	57	43	38	31	17	10	7
545.19-27.54-54	'545	'19-27	'54	219	219	219	84	239	0.3					0.85	0.85	0.88	0.89	861	20.32	2.17	GTCAGGCCAAGAACAAGGC	TCTTGAACAGCGTGGACTTR	putative ABC transporter ATP-binding protein/MT2552				63	57	43	37	32	17	10	7
545.22-31.58-58	'545	'22-31	'58	260	260	260	88	230	0.3					0.85	0.85	0.9	0.9	856	20.2	2.17	GCTCGACTTCTCCGAGATYC	CACAGGTTCTTGTTCGGRTC	putative ABC transporter ATP-binding protein/MT2552				85	73	61	51	41	20	13	10
227.35-41.75-75	'227	'35-41	'75	255	255	255	85	243	0.3					0.84	0.84	0.88	0.89	869	21.21	2.2	ACSTTCCCGATGGATCTGC	GRCGGCCGATCTTCATCT	Valine--tRNA ligase				81	68	58	51	44	23	17	7
227.35-41.76-76	'227	'35-41	'76	255	255	255	85	243	0.3					0.84	0.84	0.88	0.89	869	21.21	2.2	CSTTCCCGATGGATCTGC	GRCGGCCGATCTTCATCT	Valine--tRNA ligase				81	68	58	51	44	23	17	7
471.12-18.26-26	'471	'12-18	'26	254	254	254	81	254	0.3					0.84	0.84	0.85	0.86	876	20.58	2.18	ATGGACCTGTTCTCCTTCCC	GCAGTTCATCGGCTTSAGGT	Threonine--tRNA ligase 1				79	67	57	49	39	22	15	9
117.8-16.79-79	'117	'8-16	'79	256	256	256	80	258	0.3					0.83	0.83	0.87	0.87	881	19.48	2.15	GGCGACATCGAGAAGATCA	GATCTGGCCCTTCTTGAGC	30S ribosomal protein S1				59	47	41	33	18	12	8	6
117.8-16.80-80	'117	'8-16	'80	257	257	257	80	258	0.3					0.83	0.83	0.87	0.87	881	19.47	2.15	GGCGACATCGAGAAGATCA	GGATCTGGCCCTTCTTGAG	30S ribosomal protein S1				59	47	41	33	18	12	8	6
227.35-42.78-78	'227	'35-42	'78	285	285	285	84	246	0.3					0.83	0.83	0.9	0.9	870	20.61	2.18	CCACSTTCCCGATGGATCT	GTGGCGTTSAGCAGCTTG	Valine--tRNA ligase				82	72	62	55	45	23	16	7
324.15-25.56-56	'324	'15-25	'56	354	354	354	83	246	0.3					0.83	0.83	0.86	0.87	870	19.36	2.15	GACGASTACATCCCGACCC	GTAGTTGGAGAAGAACGGCG	Elongation factor Tu				97	81	66	55	44	19	4	3
324.15-25.57-57	'324	'15-25	'57	360	360	360	83	246	0.3					0.83	0.83	0.86	0.87	870	19.33	2.15	GACGASTACATCCCGACCC	CGGACGGTAGTTGGAGAAGA	Elongation factor Tu				97	81	66	55	44	19	4	3
324.15-25.58-58	'324	'15-25	'58	356	356	356	83	246	0.3					0.83	0.83	0.86	0.87	870	19.36	2.15	GACGASTACATCCCGACCC	CGGTAGTTGGAGAAGAACGG	Elongation factor Tu				97	81	66	55	44	19	4	3
324.15-27.62-62	'324	'15-27	'62	452	452	452	84	243	0.3					0.83	0.83	0.86	0.87	866	18.96	2.14	GACGASTACATCCCGACCC	GAAGGTAGCGTGRTCGCC	Elongation factor Tu				106	89	74	63	48	19	5	3
595.23-36.103-103	'595	'23-36	'103	392	392	392	90	220	0.3					0.83	0.83	0.85	0.86	850	19.15	2.14	TTCTGGGATCCGAAGCTG	GCCATCTCGATGGACTCG	Formate acetyltransferase 1				91	79	65	52	38	24	19	14
621.6-14.22-22	'621	'6-14	'22	352	352	352	92	213	0.3					0.83	0.83	0.91	0.91	842	19.95	2.16	YACCAAGAACAACCCGGTG	CGGATCCTTYTCGATGTTCT	Chaperone protein ClpB				102	95	84	71	51	25	16	11
625.1-7.3-3	'625	'1-7	'3	299	299	299	86	235	0.3					0.83	0.83	0.83	0.84	859	18.74	2.14	GAACTACGCTCTGTACCCGC	GTCTGATCGTGGGTCACGTA	Trehalose import ATP-binding protein SugC				53	43	37	30	21	9	6	4
633.19-26.117-117	'633	'19-26	'117	284	284	284	83	248	0.3					0.83	0.83	0.86	0.87	875	19.79	2.16	GYATGCACTGCCACCAGTC	AGAAGGCSAGGAACGGGT	Glutamine synthetase 1				77	62	51	43	31	16	10	7
227.36-42.84-84	'227	'36-42	'84	255	255	255	83	247	0.3					0.82	0.82	0.9	0.9	868	20.93	2.19	GTCAGGACATCATCCGCAC	GTGGCGTTSAGCAGCTTG	Valine--tRNA ligase				78	67	58	54	43	23	14	7
595.25-36.109-109	'595	'25-36	'109	343	343	343	90	221	0.3					0.81	0.81	0.85	0.85	851	19.26	2.14	ATCTCCATCGACACCTCGG	GCCATCTCGATGGACTCG	Formate acetyltransferase 1				82	70	58	46	36	23	19	14
623.19-29.41-41	'623	'19-29	'41	456	456	456	85	240	0.3					0.81	0.81	0.92	0.91	866	19.74	2.16	CTTCAAGGACAAGGGCGTK	CGATGCYCATCTTCTCCTG	Elongation factor G				145	128	107	97	79	39	27	16
623.34-45.110-110	'623	'34-45	'110	446	446	446	83	245	0.3					0.81	0.81	0.9	0.9	867	19.26	2.14	AAGAAGCAGACCGGTGGTT	CCGATGTAGCCGAACATCTC	Elongation factor G				132	120	103	81	68	36	23	13
123.24-31.23-23	'123	'24-31	'23	254	252	254	83	248	0.3					0.8	0.8	0.91	0.9	873	19.11	2.14	GCCAGATYGCCGAGAAGC	CGATGATRACGGCCTTGT	Translation initiation factor IF-2				70	58	52	47	33	17	8	5
123.24-31.24-24	'123	'24-31	'24	254	252	254	83	248	0.3					0.8	0.8	0.91	0.9	873	19.11	2.14	GCCAGATYGCCGAGAAGC	CCGATGATRACGGCCTTGT	Translation initiation factor IF-2				70	58	52	47	33	17	8	5
438.9-18.4-4	'438	'9-18	'4	452	422	452	93	207	0.3					0.8	0.8	0.93	0.91	839	20.95	2.2	GCGCGAATACTACTTCAACG	CTTGTCGTCGCCRTGCTT	Arginine--tRNA ligase				207	188	176	160	132	78	50	32
438.9-18.5-5	'438	'9-18	'5	451	421	451	93	207	0.3					0.8	0.8	0.93	0.91	839	20.96	2.2	GCGCGAATACTACTTCAACGA	CTTGTCGTCGCCRTGCTT	Arginine--tRNA ligase				207	188	176	160	132	78	50	32
623.23-32.52-52	'623	'23-32	'52	416	416	416	82	248	0.3					0.79	0.79	0.9	0.9	871	19.22	2.15	TTCAAGATCTCSACCCACCC	CATACGGTCGACGATGATGT	Elongation factor G				109	96	79	64	55	24	15	8
324.10-20.43-43	'324	'10-20	'43	289	289	289	82	253	0.3					0.78	0.78	0.88	0.88	876	19.86	2.15	ACGAGAACGGCTTCGAYC	KCTTGTGGAAGGTCTCGATG	Elongation factor Tu				87	72	55	47	33	16	5	4
438.10-18.8-8	'438	'10-18	'8	429	396	426	94	213	0.3					0.78	0.78	0.93	0.91	848	21.33	2.21	CGAGCAGATCAACCGCTTC	CTTGTCGTCGCCRTGCTT	Arginine--tRNA ligase				206	189	175	163	138	82	52	34
623.29-40.70-70	'623	'29-40	'70	462	462	462	84	242	0.3					0.78	0.78	0.89	0.88	865	18.65	2.14	GCCGAYCAGGAGAAGATG	AAGGCCATTTCSGAGGAATC	Elongation factor G				116	110	89	73	60	28	16	9
623.29-40.71-71	'623	'29-40	'71	462	462	462	84	242	0.3					0.78	0.78	0.89	0.88	865	18.65	2.14	GGCCGAYCAGGAGAAGATG	AGGCCATTTCSGAGGAATC	Elongation factor G				116	110	89	73	60	28	16	9
623.29-40.72-72	'623	'29-40	'72	463	463	463	84	242	0.3					0.78	0.78	0.89	0.88	865	18.65	2.13	GGCCGAYCAGGAGAAGAT	AGGCCATTTCSGAGGAATC	Elongation factor G				116	110	89	73	60	28	16	9
290.2-11.11-11	'290	'2-11	'11	310	310	310	82	248	0.3					0.77	0.77	0.85	0.85	866	19.88	2.16	CGCGGYTCCAAGAACAAGTA	GCCTTGTACTGCTCGAAGAA	Inorganic pyrophosphatase				97	84	64	39	33	21	13	8
235.22-27.4-4	'235	'22-27	'4	312	312	312	85	242	0.3					0.76	0.76	0.91	0.88	865	19.99	2.16	GGACGTGTTCGACAAGTGG	YTCGGCCACCTGATGCTT	Ribonuclease G				98	90	86	73	55	24	16	10
235.22-27.5-5	'235	'22-27	'5	312	312	312	85	242	0.3					0.76	0.76	0.91	0.88	865	19.99	2.16	AGGACGTGTTCGACAAGTGG	YTCGGCCACCTGATGCTT	Ribonuclease G				98	90	86	73	55	24	16	10
324.1-9.1-1	'324	'1-9	'1	375	375	375	81	253	0.3					0.76	0.76	0.86	0.87	875	19.09	2.14	GTACGAGCGTACTAAGCCGC	GACCATRTCGCACTTGTTCA	Elongation factor Tu				71	59	48	41	31	20	9	6
290.1-11.7-7	'290	'1-11	'7	338	338	338	83	248	0.3					0.75	0.75	0.85	0.85	868	19.68	2.16	TGGCAGAAACCTTCAACG	CTGCTCGAAGAAGTGCTTGAT	Inorganic pyrophosphatase				107	95	71	48	38	21	15	9
290.1-11.8-8	'290	'1-11	'8	338	338	338	83	248	0.3					0.75	0.75	0.85	0.85	868	19.68	2.16	TGGCAGAAACCTTCAACG	TGCTCGAAGAAGTGCTTGAT	Inorganic pyrophosphatase				107	95	71	48	38	21	15	9
290.1-11.9-9	'290	'1-11	'9	337	337	337	83	248	0.3					0.75	0.75	0.85	0.85	868	19.67	2.16	TGGCAGAAACCTTCAACG	TGCTCGAAGAAGTGCTTGATY	Inorganic pyrophosphatase				106	94	70	47	37	21	15	9
324.1-10.4-4	'324	'1-10	'4	435	435	435	81	250	0.3					0.74	0.74	0.88	0.88	872	18.92	2.14	GTACGAGCGTACTAAGCCGC	GTTCTCGTCGAGGAGGTCRC	Elongation factor Tu				72	66	54	48	37	20	12	8
324.1-10.5-5	'324	'1-10	'5	435	435	435	81	250	0.3					0.74	0.74	0.88	0.88	872	18.92	2.14	GTACGAGCGTACTAAGCCGC	TTCTCGTCGAGGAGGTCRC	Elongation factor Tu				72	66	54	48	37	20	12	8
324.1-10.6-6	'324	'1-10	'6	436	436	436	81	250	0.3					0.74	0.74	0.88	0.88	872	18.92	2.14	GTACGAGCGTACTAAGCCGC	GTTCTCGTCGAGGAGGTCR	Elongation factor Tu				72	66	54	48	37	20	12	8
324.9-17.34-34	'324	'9-17	'34	239	239	239	81	254	0.3					0.73	0.73	0.86	0.86	875	19.69	2.15	TGAACAAGTGCGAYATGGT	GGCCGGAGATGGTGAAGA	Elongation factor Tu				65	53	40	32	23	9	6	5
129.7-14.9-9	'129	'7-14	'9	271	271	271	86	240	0.3					0.7	0.7	0.91	0.89	863	20.13	2.17	CATGCGTTACACCGAATGC	GGAAGTCCGGTCCCTTGA	DNA gyrase subunit A				90	78	62	57	41	21	13	6
358.27-33.22-22	'358	'27-33	'22	238	238	238	87	235	0.3					0.7	0.7	0.74	0.75	857	20.73	2.19	CGTGGTGGAGAAGTGGGA	GACCAGCGGGAAGGTGAT	Lysine--tRNA ligase				65	60	48	41	32	19	11	8
623.33-42.89-89	'623	'33-42	'89	395	395	395	82	249	0.3					0.7	0.7	0.86	0.85	872	19.34	2.15	AGGTYGCCTACCGCGAGAC	ATGACDTCGCCCATGTACT	Elongation factor G				117	102	83	70	60	32	20	11
623.33-42.90-90	'623	'33-42	'90	395	395	395	82	249	0.3					0.7	0.7	0.86	0.85	872	19.34	2.15	GGTYGCCTACCGCGAGAC	ATGACDTCGCCCATGTACT	Elongation factor G				117	102	83	70	60	32	20	11
370.17-20.14-14	'370	'17-20	'14	212	197	212	88	228	0.3					0.68	0.68	0.78	0.77	857	21.72	2.26	AGATGGCCGARGACATGG	CTTGTAGCCGATGGCRTG	NADPH-ferredoxin reductase FprA				87	73	61	49	35	20	12	6
510.32-35.47-47	'510	'32-35	'47	213	210	213	85	243	0.3					0.68	0.68	0.78	0.77	871	20.82	2.19	TCATGCTCGGCTACTCCG	CGAAGATGACCTCGCCCT	Phosphoenolpyruvate carboxylase				71	65	55	41	26	17	10	5
324.5-17.23-23	'324	'5-17	'23	430	430	430	85	237	0.3					0.66	0.66	0.87	0.85	862	18.81	2.14	AGACCGMGAAGCGTCACTAC	GGCCGGAGATGGTGAAGA	Elongation factor Tu				83	69	59	41	31	14	7	6
570.5-15.14-14	'570	'5-15	'14	438	436	436	87	219	0.29					0.96	0.96	0.96	0.97	838	20.85	2.22	AGCAGATCATCGCCAAGGA	GCAGACGACCACGACGTT	Carbamoyl-phosphate synthase large chain				155	140	122	93	73	49	32	16
117.18-28.197-197	'117	'18-28	'197	318	318	318	79	246	0.29					0.95	0.95	0.91	0.93	863	18.73	2.13	CCTGATCCACGTYTCCGA	GACGTCGATCACCTTGACG	30S ribosomal protein S1				67	55	42	34	19	10	6	4
312.7-16.25-25	'312	'7-16	'25	332	332	332	83	237	0.29					0.95	0.95	0.92	0.93	856	20.1	2.17	TACATGCTCATCACCAACCC	GACATGSCGATGGCGTAGT	L-lactate dehydrogenase 2				105	90	80	57	44	25	14	8
312.7-16.27-27	'312	'7-16	'27	332	332	332	83	237	0.29					0.95	0.95	0.92	0.93	856	20.1	2.17	ACATGCTCATCACCAACCC	GACATGSCGATGGCGTAGT	L-lactate dehydrogenase 2				105	90	80	57	44	25	14	8
471.4-12.4-4	'471	'4-12	'4	410	404	407	82	243	0.29					0.95	0.95	0.9	0.91	868	21.32	2.24	ATGCAGCGCATCATCAAGT	GGGAAGGAGAACAGGTCCAT	Threonine--tRNA ligase 1				179	161	134	106	74	46	28	22
471.4-12.5-5	'471	'4-12	'5	410	404	407	82	243	0.29					0.95	0.95	0.9	0.91	868	21.32	2.24	TGCAGCGCATCATCAAGT	GGGAAGGAGAACAGGTCCAT	Threonine--tRNA ligase 1				179	161	134	106	74	46	28	22
498.14-23.10-10	'498	'14-23	'10	349	349	349	89	219	0.29					0.95	0.95	0.92	0.93	847	19.25	2.15	CCTYGAGGATCCGTGGAA	GGAGAACCACTGCGCATC	Argininosuccinate synthase				89	82	76	58	41	23	17	13
498.14-23.11-11	'498	'14-23	'11	349	349	349	89	219	0.29					0.95	0.95	0.92	0.93	847	19.25	2.15	TCCTYGAGGATCCGTGGAA	GGAGAACCACTGCGCATC	Argininosuccinate synthase				89	82	76	58	41	23	17	13
510.18-28.31-31	'510	'18-28	'31	416	413	416	88	214	0.29					0.95	0.95	0.91	0.93	849	20.28	2.18	AGAAGGARATGAGCGAGCG	GAAGGAGATGATGTAGCGGC	Phosphoenolpyruvate carboxylase				149	121	94	72	47	27	15	9
573.7-20.28-28	'573	'7-20	'28	463	463	463	89	220	0.29					0.95	0.95	0.9	0.92	842	19.05	2.14	ACCACSTTCAAGGGCCTG	ATGACCGGCTTGGCGTACT	Pyruvate kinase				116	108	93	66	40	16	13	9
573.7-20.29-29	'573	'7-20	'29	463	463	463	89	220	0.29					0.95	0.95	0.9	0.92	842	19.05	2.14	ACCACSTTCAAGGGCCTG	TGACCGGCTTGGCGTACT	Pyruvate kinase				116	108	93	66	40	16	13	9
619.28-37.56-56	'619	'28-37	'56	319	319	319	82	240	0.29					0.95	0.95	0.92	0.93	866	20.01	2.17	CAACTTCGTGTTCACCGC	GGCAGGTACTCGTCCTTGAA	2-isopropylmalate synthase				99	84	80	59	46	25	14	6
619.28-37.57-57	'619	'28-37	'57	320	320	320	82	240	0.29					0.95	0.95	0.92	0.93	866	20.01	2.17	GCAACTTCGTGTTCACCG	GGCAGGTACTCGTCCTTGAA	2-isopropylmalate synthase				99	84	80	59	46	25	14	6
706.18-25.32-32	'706	'18-25	'32	373	373	373	87	218	0.29					0.95	0.95	0.88	0.89	842	20.39	2.22	CCGGACGTCAAGATGAACTA	GAGATGTGGTCGGTGGTGAC	Aconitate hydratase				159	137	111	90	62	37	19	8
787.4-11.7-7	'787	'4-11	'7	441	435	441	90	214	0.29					0.95	0.95	0.9	0.91	842	20.78	2.21	GAGAACGTSCTGCACGCC	GACCTCCTCGTTGGCSAG	Leucine--tRNA ligase				192	169	150	120	100	57	38	25
117.18-26.191-191	'117	'18-26	'191	252	252	252	77	255	0.29					0.94	0.94	0.86	0.9	873	18.78	2.13	ACGGCCTGATCCACGTYT	TGGCSAGCTCGGAGATGT	30S ribosomal protein S1				50	43	33	25	10	6	5	2
117.18-26.192-192	'117	'18-26	'192	252	252	252	77	255	0.29					0.94	0.94	0.86	0.9	873	18.78	2.13	ACGGCCTGATCCACGTYT	GTTGGCSAGCTCGGAGATGT	30S ribosomal protein S1				50	43	33	25	10	6	5	2
117.18-26.193-193	'117	'18-26	'193	252	252	252	77	255	0.29					0.94	0.94	0.86	0.9	873	18.78	2.13	ACGGCCTGATCCACGTYT	TTGGCSAGCTCGGAGATGT	30S ribosomal protein S1				50	43	33	25	10	6	5	2
608.9-21.25-25	'608	'9-21	'25	370	370	370	89	213	0.29					0.94	0.94	0.92	0.94	837	19.08	2.15	CCGTGTTCGAGATYGTGGT	TCGTCCATRTCGGTGAACTC	Polyribonucleotide nucleotidyltransferase				116	106	92	66	51	25	19	14
629.21-30.16-16	'629	'21-30	'16	357	357	357	84	230	0.29					0.94	0.94	0.93	0.94	853	19.87	2.17	TGAGCTACGGYTCCATCTC	CTTCGGRTTGGCCATCTTC	Glutamate synthase [NADPH] large chain				109	98	84	58	47	28	16	13
961.8-19.17-17	'961	'8-19	'17	422	422	422	89	216	0.29					0.94	0.94	0.91	0.91	842	19.45	2.15	CTCGCAGTACGACAAGCCSA	CTGACGGCGRATCTCGTA	Aspartyl/glutamyl-tRNA(Asn/Gln) amidotransferase subunit B				128	106	94	73	56	24	15	11
140.12-20.28-28	'140	'12-20	'28	384	384	384	82	244	0.29					0.93	0.93	0.91	0.93	870	20.2	2.18	CGAGCAGGTSTGCTTCGT	CASACCTTCCACATCCAGTTG	Branched-chain-amino-acid aminotransferase				144	119	105	77	56	34	20	13
146.21-32.40-40	'146	'21-32	'40	424	424	424	87	225	0.29					0.93	0.93	0.95	0.96	850	20.1	2.17	AACCTGCGCCACTACGAG	CTCGTCGTAGTCGATCATCC	Glycine--tRNA ligase				125	104	94	84	63	31	15	7
146.21-32.42-42	'146	'21-32	'42	424	424	424	87	225	0.29					0.93	0.93	0.95	0.96	850	20.1	2.17	AACCTGCGCCACTACGAG	MCTCGTCGTAGTCGATCATCC	Glycine--tRNA ligase				125	104	94	84	63	31	15	7
158.31-39.46-46	'158	'31-39	'46	287	287	287	85	225	0.29					0.93	0.93	0.85	0.86	846	20.01	2.17	CTGATYCCCGACCTGCTG	CGGCGTACACCTTGTAGATG	Phosphoglucomutase				104	94	86	55	42	24	13	8
158.31-39.48-48	'158	'31-39	'48	277	277	277	86	226	0.29					0.93	0.93	0.86	0.87	848	20.31	2.19	CTGATYCCCGACCTGCTG	CCTTGTAGATGTTCTCGGTGC	Phosphoglucomutase				104	94	83	55	43	25	13	8
227.17-25.39-39	'227	'17-25	'39	375	372	375	83	236	0.29					0.93	0.93	0.93	0.93	860	20.4	2.19	CGAATACCCSGGCTTCTACC	CGGAGAACGTGGTCTTGC	Valine--tRNA ligase				148	134	112	86	71	39	19	15
229.2-9.17-17	'229	'2-9	'17	246	246	246	77	255	0.29					0.93	0.93	0.88	0.9	869	20.07	2.16	CCAAYCAGTTCACCGGCT	CATGAACTTCTCGTCRCCGT	2,3-bisphosphoglycerate-dependent phosphoglycerate mutase				80	64	53	47	31	19	11	6
229.9-17.57-57	'229	'9-17	'57	299	299	299	81	243	0.29					0.93	0.93	0.9	0.91	860	20.33	2.18	AGAAGTTCATGCTGTGGCG	GATCGGCTTGAAGTTCTCGT	2,3-bisphosphoglycerate-dependent phosphoglycerate mutase				97	87	74	58	36	18	11	7
257.4-12.3-3	'257	'4-12	'3	405	405	405	83	240	0.29					0.93	0.93	0.95	0.94	863	19.95	2.17	TGAACCCGTTCCAGCAYG	AGCATCATCACGGARTGCT	CTP synthase				110	101	86	76	56	31	19	10
283.14-23.71-71	'283	'14-23	'71	388	388	388	81	241	0.29					0.93	0.93	0.85	0.88	865	19.38	2.15	CCGAAGATGAAGTCCAACGA	GATGGCGTCGAGGGTCTC	Enolase				112	80	68	58	46	23	15	9
283.14-23.72-72	'283	'14-23	'72	387	387	387	81	241	0.29					0.93	0.93	0.85	0.88	865	19.39	2.15	CGAAGATGAAGTCCAACGAG	GATGGCGTCGAGGGTCTC	Enolase				112	80	68	58	46	23	15	9
283.8-17.27-27	'283	'8-17	'27	276	276	276	78	253	0.29					0.93	0.93	0.8	0.81	871	20.02	2.19	CATGAACATCATGAACGGYG	CCTTGTTGTAGAACTCGGAGG	Enolase				67	51	42	36	24	11	9	3
283.8-17.29-29	'283	'8-17	'29	277	277	277	78	253	0.29					0.93	0.93	0.8	0.81	871	20.01	2.19	AACATGAACATCATGAACGGY	CCTTGTTGTAGAACTCGGAGG	Enolase				67	51	42	36	24	11	9	3
411.7-14.25-25	'411	'7-14	'25	325	322	325	82	237	0.29					0.93	0.93	0.94	0.94	856	20.39	2.18	TYGAGGAAGGCCAGGAAGT	GCAGCGSACCTGCTTCTT	ATP synthase subunit alpha				105	89	81	65	54	35	24	16
545.10-22.29-29	'545	'10-22	'29	344	344	344	86	226	0.29					0.93	0.93	0.88	0.9	846	18.97	2.14	CTCGACGAGCCCACCAAC	GRATCTCGGAGAAGTCGAGC	putative ABC transporter ATP-binding protein/MT2552				87	75	60	43	32	12	6	6
570.3-14.7-7	'570	'3-14	'7	457	455	455	89	211	0.29					0.93	0.93	0.95	0.95	834	20.51	2.2	ATGACCGAYCCGGAGATG	GAGCTCGWATTCCTTCCAG	Carbamoyl-phosphate synthase large chain				158	144	129	101	73	48	37	25
629.40-46.68-68	'629	'40-46	'68	406	403	403	91	206	0.29					0.93	0.93	0.92	0.93	832	19.81	2.17	GCCAGAAGAACACCTGCC	CGGGTGATCTCGTAGCCG	Glutamate synthase [NADPH] large chain				165	145	118	83	66	39	31	24
629.40-46.69-69	'629	'40-46	'69	405	402	402	92	207	0.29					0.93	0.93	0.92	0.93	834	19.85	2.17	CCAGAAGAACACCTGCCC	CGGGTGATCTCGTAGCCG	Glutamate synthase [NADPH] large chain				167	146	119	84	66	39	31	24
953.16-23.13-13	'953	'16-23	'13	362	361	361	91	207	0.29					0.93	0.93	0.95	0.95	831	19.85	2.16	CSGGCATGATCATCAAGGA	GGTGRTGCAGCAGGATGTC	Polyphosphate kinase				124	110	99	84	62	34	24	11
953.16-23.14-14	'953	'16-23	'14	363	362	362	91	207	0.29					0.93	0.93	0.95	0.95	831	19.85	2.16	CSGGCATGATCATCAAGGA	GGTGRTGCAGCAGGATGT	Polyphosphate kinase				124	110	99	84	62	34	24	11
961.2-12.1-1	'961	'2-12	'1	363	363	363	86	222	0.29					0.93	0.93	0.88	0.9	845	19.9	2.16	ACCAAGCTGTTCTGCCCG	TTGTAGTCGACCAGCGARTG	Aspartyl/glutamyl-tRNA(Asn/Gln) amidotransferase subunit B				102	89	78	58	38	18	12	6
961.2-12.3-3	'961	'2-12	'3	363	363	363	86	222	0.29					0.93	0.93	0.88	0.9	845	19.9	2.16	ACCAAGCTGTTCTGCCCG	TGTAGTCGACCAGCGARTG	Aspartyl/glutamyl-tRNA(Asn/Gln) amidotransferase subunit B				102	89	78	58	38	18	12	6
961.2-13.4-4	'961	'2-13	'4	405	405	405	87	220	0.29					0.93	0.93	0.88	0.9	842	19.86	2.16	ACCAAGCTGTTCTGCCCG	ATCGGCTTGGTSACGATCTC	Aspartyl/glutamyl-tRNA(Asn/Gln) amidotransferase subunit B				112	99	84	65	42	19	13	7
961.2-13.6-6	'961	'2-13	'6	405	405	405	87	220	0.29					0.93	0.93	0.88	0.9	842	19.86	2.16	ACCAAGCTGTTCTGCCCG	TCGGCTTGGTSACGATCTC	Aspartyl/glutamyl-tRNA(Asn/Gln) amidotransferase subunit B				112	99	84	65	42	19	13	7
123.34-42.59-59	'123	'34-42	'59	249	249	249	79	246	0.29					0.92	0.92	0.85	0.87	865	19.12	2.14	CTCAAGCCGGAATACGARG	GAAGGTCTCGATGATGTCGC	Translation initiation factor IF-2				66	58	47	33	16	9	5	4
146.23-32.48-48	'146	'23-32	'48	376	376	376	85	230	0.29					0.92	0.92	0.94	0.95	851	19.95	2.17	AAGCGCACCGTSGACATC	CTCGTCGTAGTCGATCATCC	Glycine--tRNA ligase				115	98	88	72	52	29	14	8
210.26-33.16-16	'210	'26-33	'16	255	255	255	83	238	0.29					0.92	0.92	0.93	0.93	861	20.18	2.17	ACTTCCCGCTGTTCAAGC	TCAAGCAGGAAGCCGAACT	Aspartate--tRNA ligase				84	78	67	56	41	20	11	9
210.26-33.17-17	'210	'26-33	'17	256	256	256	83	238	0.29					0.92	0.92	0.93	0.93	861	20.17	2.17	ACTTCCCGCTGTTCAAGC	TCAAGCAGGAAGCCGAAC	Aspartate--tRNA ligase				84	78	67	56	41	20	11	9
229.5-17.29-29	'229	'5-17	'29	458	458	458	84	232	0.29					0.92	0.92	0.91	0.93	850	19.49	2.16	TCACCTCSCTGCTGCGTC	GGCTTGAAGTTCTCGTCCAG	2,3-bisphosphoglycerate-dependent phosphoglycerate mutase				133	112	94	71	52	23	11	10
229.5-17.30-30	'229	'5-17	'30	461	461	461	84	233	0.29					0.92	0.92	0.91	0.92	852	19.57	2.16	TCACCTCSCTGCTGCGTC	ATCGGCTTGAAGTTCTCGTC	2,3-bisphosphoglycerate-dependent phosphoglycerate mutase				134	112	100	77	49	21	12	9
237.18-31.53-53	'237	'18-31	'53	442	442	442	87	222	0.29					0.92	0.92	0.91	0.92	850	19.86	2.16	TTCATCGACAACATCTTCCG	AGGAACTGCTCGATCTTRCG	ATP synthase subunit beta				115	89	74	61	48	33	16	9
283.16-24.86-86	'283	'16-24	'86	353	350	353	81	247	0.29					0.92	0.92	0.87	0.89	870	19.46	2.15	GCAGATCGGCATCTSCCT	GAAACCATGGAGGTGWAGC	Enolase				96	78	65	55	46	22	17	9
388.12-18.18-18	'388	'12-18	'18	344	332	338	83	234	0.29					0.92	0.92	0.96	0.96	858	21.08	2.22	ACAACCGCAAYTGGGTCA	TCACACGGTCGGAGAASAG	hypothetical protein				141	128	109	96	77	56	33	25
545.1-10.7-7	'545	'1-10	'7	1308	459	1308	91	206	0.29					0.92	0.92	0.91	0.91	830	19.42	2.16	AYGACGTGACCCTGAGCTTC	CTCGTCGAGCAGCAGCAG	putative ABC transporter ATP-binding protein/MT2552				161	116	96	81	59	37	27	16
545.1-10.8-8	'545	'1-10	'8	1309	460	1309	92	207	0.29					0.92	0.92	0.91	0.92	832	19.57	2.16	GAYGACGTGACCCTGAGCTT	CTCGTCGAGCAGCAGCAG	putative ABC transporter ATP-binding protein/MT2552				340	117	97	81	59	37	28	16
570.57-63.96-96	'570	'57-63	'96	277	277	277	83	234	0.29					0.92	0.92	0.93	0.93	859	21.16	2.23	CATGGCCAACACGCTGTA	GTCGAAGCCCATGACCTC	Carbamoyl-phosphate synthase large chain				89	81	68	57	42	31	20	14
573.16-23.52-52	'573	'16-23	'52	252	252	252	79	248	0.29					0.92	0.92	0.89	0.91	866	20.1	2.16	AAGATCGAGAAGCCGCAG	CGGTCTCGTTGGAGGTCAT	Pyruvate kinase				76	65	56	47	31	16	10	6
595.47-53.172-172	'595	'47-53	'172	298	298	298	82	241	0.29					0.92	0.92	0.84	0.87	866	19.12	2.15	GGAGAACGGCATGGACTC	GAGATSACGTCGAGCTGCTG	Formate acetyltransferase 1				71	57	49	36	26	14	6	3
595.47-53.173-173	'595	'47-53	'173	301	301	301	81	239	0.29					0.92	0.92	0.84	0.87	862	19.07	2.15	GGAGAACGGCATGGACTC	GGGAGATSACGTCGAGCTG	Formate acetyltransferase 1				71	57	49	36	27	14	6	3
595.7-14.19-19	'595	'7-14	'19	278	278	278	80	248	0.29					0.92	0.92	0.84	0.86	868	20.33	2.17	CCACAACAAGATYCTCACCG	GAGGCSAGGTAGCCCATGTA	Formate acetyltransferase 1				83	69	57	47	33	18	9	3
595.7-14.21-21	'595	'7-14	'21	272	272	272	80	248	0.29					0.92	0.92	0.84	0.86	868	20.39	2.18	CCACAACAAGATYCTCACCG	AGGTAGCCCATGTAGGTCCA	Formate acetyltransferase 1				82	69	57	47	33	18	9	3
623.1-11.4-4	'623	'1-11	'4	362	362	362	76	256	0.29					0.92	0.92	0.9	0.92	868	19.6	2.15	GCAAYATCGGCATCATGG	CTTGTTGATGAAGCAGATRCG	Elongation factor G				84	69	57	47	31	18	12	5
623.1-11.5-5	'623	'1-11	'5	362	362	362	76	256	0.29					0.92	0.92	0.9	0.92	868	19.6	2.15	GCAAYATCGGCATCATGG	TTGTTGATGAAGCAGATRCG	Elongation factor G				84	69	57	47	31	18	12	5
623.1-11.6-6	'623	'1-11	'6	362	362	362	76	256	0.29					0.92	0.92	0.9	0.92	868	19.6	2.15	GCAAYATCGGCATCATGG	TCTTGTTGATGAAGCAGATRCG	Elongation factor G				84	69	57	47	31	18	12	5
629.30-40.45-45	'629	'30-40	'45	355	355	355	83	234	0.29					0.92	0.92	0.9	0.92	853	19.75	2.16	TGATCAACGATGCGAAGATG	GGCAGGTGTTCTTCTGGC	Glutamate synthase [NADPH] large chain				91	78	68	61	40	22	18	15
629.30-40.46-46	'629	'30-40	'46	356	356	356	83	234	0.29					0.92	0.92	0.9	0.92	853	19.74	2.16	TGATCAACGATGCGAAGATG	GGGCAGGTGTTCTTCTGG	Glutamate synthase [NADPH] large chain				91	78	68	61	40	22	18	15
787.4-10.5-5	'787	'4-10	'5	415	409	415	92	209	0.29					0.92	0.92	0.91	0.92	846	21.32	2.22	CTACCACCGCATGAAGGG	GACCGGGGACTTGGAGAT	Leucine--tRNA ligase				184	148	126	113	84	52	23	14
229.7-16.34-34	'229	'7-16	'34	317	317	317	82	244	0.29					0.91	0.91	0.92	0.93	859	19.8	2.16	TCAACGAGCGTCACTACGG	GATGTTGACCTTGGCGATCT	2,3-bisphosphoglycerate-dependent phosphoglycerate mutase				100	85	73	60	36	15	7	5
229.7-16.35-35	'229	'7-16	'35	317	317	317	82	244	0.29					0.91	0.91	0.92	0.93	859	19.8	2.16	CAACGAGCGTCACTACGG	GATGTTGACCTTGGCGATCT	2,3-bisphosphoglycerate-dependent phosphoglycerate mutase				100	85	73	60	36	15	7	5
229.7-16.36-36	'229	'7-16	'36	313	313	313	82	244	0.29					0.91	0.91	0.92	0.93	859	19.8	2.16	TCAACGAGCGTCACTACGG	TGACCTTGGCGATCTCYTC	2,3-bisphosphoglycerate-dependent phosphoglycerate mutase				101	84	72	58	35	14	6	4
229.9-16.52-52	'229	'9-16	'52	254	254	254	80	248	0.29					0.91	0.91	0.91	0.92	863	20.29	2.18	GGYGACGAGAAGTTCATGCT	GATGTTGACCTTGGCGATCT	2,3-bisphosphoglycerate-dependent phosphoglycerate mutase				93	76	68	55	33	15	9	5
229.9-16.54-54	'229	'9-16	'54	251	251	251	80	248	0.29					0.91	0.91	0.91	0.92	863	20.27	2.17	GGYGACGAGAAGTTCATGCT	GTTGACCTTGGCGATCTCYT	2,3-bisphosphoglycerate-dependent phosphoglycerate mutase				93	75	67	54	32	14	8	4
237.17-30.46-46	'237	'17-30	'46	405	405	405	88	223	0.29					0.91	0.91	0.9	0.92	856	19.62	2.15	TGGCAGAGTACTTCCGYGAC	ATGTCCTGCAGCTCCTTGTT	ATP synthase subunit beta				96	78	58	48	38	24	18	8
237.17-30.47-47	'237	'17-30	'47	408	408	408	88	223	0.29					0.91	0.91	0.9	0.92	856	19.6	2.15	TGGCAGAGTACTTCCGYGAC	ATGATGTCCTGCAGCTCCTT	ATP synthase subunit beta				96	78	58	48	38	24	18	8
283.16-23.85-85	'283	'16-23	'85	316	313	316	79	248	0.29					0.91	0.91	0.86	0.88	866	19.6	2.15	GCAGATCGGCATCTSCCT	GATGGCGTCGAGGGTCTC	Enolase				91	73	63	54	44	22	17	9
337.16-25.42-42	'337	'16-25	'42	408	408	408	78	249	0.29					0.91	0.91	0.95	0.95	859	19.68	2.16	GARGACAACAACCGCTTCG	GGAGACGATGACCTTCTTGG	60 kDa chaperonin 1				112	105	90	71	48	25	16	10
411.18-29.55-55	'411	'18-29	'55	362	362	362	81	246	0.29					0.91	0.91	0.94	0.94	865	19.79	2.16	CACTGGATGTACAACGGCAA	GTRCCGGAGACCTTCTTCA	ATP synthase subunit alpha				93	77	66	59	46	23	11	9
411.18-29.56-56	'411	'18-29	'56	364	364	364	80	244	0.29					0.91	0.91	0.94	0.95	861	19.6	2.15	AGCACTGGATGTACAACGGC	GTRCCGGAGACCTTCTTCA	ATP synthase subunit alpha				88	76	66	59	45	21	11	9
534.14-22.21-21	'534	'14-22	'21	325	325	325	80	250	0.29					0.91	0.91	0.94	0.95	871	20.72	2.18	GACAACATCATGACVTTCCG	CTTGCCCGGCTTGTACTG	putative glutamine synthetase 2				100	81	72	61	44	26	16	10
534.14-22.22-22	'534	'14-22	'22	326	326	326	79	249	0.29					0.91	0.91	0.94	0.95	869	20.51	2.17	GACAACATCATGACVTTCCG	CCTTGCCCGGCTTGTACT	putative glutamine synthetase 2				99	81	72	61	44	26	16	10
619.20-26.34-34	'619	'20-26	'34	272	272	272	83	240	0.29					0.91	0.91	0.92	0.92	863	20.74	2.2	ARATGACCACGCCGAACG	TCTTGATCTGGTTGCAGTAYTC	2-isopropylmalate synthase				100	86	76	62	45	20	9	6
619.20-26.35-35	'619	'20-26	'35	272	272	272	83	240	0.29					0.91	0.91	0.92	0.92	863	20.74	2.2	ARATGACCACGCCGAACG	ATCTTGATCTGGTTGCAGTAYTC	2-isopropylmalate synthase				100	86	76	62	45	20	9	6
942.19-28.22-22	'942	'19-28	'22	398	398	398	88	218	0.29					0.91	0.91	0.94	0.94	842	20.24	2.18	GCACACCTTCGCGAACAC	CTGGCAGTCCTTGAGCTTGT	DNA gyrase subunit B				117	102	93	72	50	26	12	8
953.23-36.30-30	'953	'23-36	'30	425	425	425	88	222	0.29					0.91	0.91	0.96	0.96	845	20.04	2.18	CATCCTGCTGCAYCACCC	CCGGASAGCTGGTTGAACA	Polyphosphate kinase				122	108	99	85	66	41	28	21
117.22-30.218-218	'117	'22-30	'218	229	229	229	76	258	0.29					0.9	0.9	0.89	0.91	871	18.88	2.14	CAGGAGGATCCGTGGCAG	AGTCGTTGGCCTGCTTGA	30S ribosomal protein S1				51	42	34	27	15	8	4	3
117.22-30.219-219	'117	'22-30	'219	230	230	230	76	258	0.29					0.9	0.9	0.89	0.91	871	18.86	2.14	CAGGAGGATCCGTGGCAG	GAGTCGTTGGCCTGCTTG	30S ribosomal protein S1				51	42	34	27	15	8	4	3
117.8-20.91-91	'117	'8-20	'91	399	399	399	89	219	0.29					0.9	0.9	0.91	0.92	850	18.66	2.13	CGAGAAGATCAAGGAAGCYG	ACCTCGACGGTGACCTTGT	30S ribosomal protein S1				80	61	47	37	26	13	9	5
117.8-20.92-92	'117	'8-20	'92	399	399	399	89	219	0.29					0.9	0.9	0.91	0.92	850	18.66	2.13	CGAGAAGATCAAGGAAGCYG	CCTCGACGGTGACCTTGT	30S ribosomal protein S1				80	61	47	37	26	13	9	5
117.8-20.93-93	'117	'8-20	'93	400	400	400	88	218	0.29					0.9	0.9	0.91	0.92	848	18.65	2.13	TCGAGAAGATCAAGGAAGCY	ACCTCGACGGTGACCTTGT	30S ribosomal protein S1				81	61	47	37	26	13	9	5
129.38-46.66-66	'129	'38-46	'66	442	382	439	84	230	0.29					0.9	0.9	0.93	0.93	852	20.25	2.19	ACAAGGGCCGCGTSTACC	GAACTTCATGCCCTGCACR	DNA gyrase subunit A				128	109	100	76	59	37	25	9
129.38-46.67-67	'129	'38-46	'67	441	381	438	84	230	0.29					0.9	0.9	0.93	0.93	852	20.26	2.19	ACAAGGGCCGCGTSTACC	ACTTCATGCCCTGCACRC	DNA gyrase subunit A				128	109	100	76	59	37	25	9
129.38-46.68-68	'129	'38-46	'68	441	381	438	84	230	0.29					0.9	0.9	0.93	0.93	852	20.26	2.19	ACAAGGGCCGCGTSTACC	AACTTCATGCCCTGCACRC	DNA gyrase subunit A				128	109	100	76	59	37	25	9
229.5-16.26-26	'229	'5-16	'26	411	411	411	83	237	0.29					0.9	0.9	0.92	0.93	853	19.5	2.15	TCACCTCSCTGCTGCGTC	GATGTTGACCTTGGCGATCT	2,3-bisphosphoglycerate-dependent phosphoglycerate mutase				127	105	91	70	47	20	9	9
256.3-9.13-13	'256	'3-9	'13	371	371	371	83	233	0.29					0.9	0.9	0.92	0.93	856	19.05	2.16	CCAAGGTCCTCGTGTTCG	GTARCGGCCCTTCACGGT	50S ribosomal protein L1				93	76	71	57	47	21	10	5
256.3-9.15-15	'256	'3-9	'15	372	372	372	83	233	0.29					0.9	0.9	0.92	0.93	856	19.04	2.15	GCCAAGGTCCTCGTGTTC	GTARCGGCCCTTCACGGT	50S ribosomal protein L1				93	76	71	57	47	21	10	5
411.14-25.40-40	'411	'14-25	'40	374	374	374	82	237	0.29					0.9	0.9	0.95	0.96	857	19.58	2.15	AGCAGGTSCGCTGCATCTA	ACRTCGTTCGCCTTGGTCT	ATP synthase subunit alpha				96	81	66	55	46	22	10	8
600.15-25.8-8	'600	'15-25	'8	418	418	418	92	206	0.29					0.9	0.9	0.92	0.91	838	20.8	2.22	CTGTACACGGCCGACATCAC	TTCTCGGTCATSAGCACGTC	Xaa-Pro aminopeptidase 1				154	125	108	94	70	42	31	18
600.15-25.9-9	'600	'15-25	'9	418	418	418	92	206	0.29					0.9	0.9	0.92	0.91	838	20.8	2.22	TGTACACGGCCGACATCAC	TTCTCGGTCATSAGCACGTC	Xaa-Pro aminopeptidase 1				154	125	108	94	70	42	31	18
608.14-21.31-31	'608	'14-21	'31	214	211	214	86	230	0.29					0.9	0.9	0.89	0.9	854	20.85	2.2	CCAAGCCGTTCATCAAGGT	TCGTCCATRTCGGTGAACTC	Polyribonucleotide nucleotidyltransferase				82	75	70	49	36	24	15	11
475.39-45.56-56	'475	'39-45	'56	280	280	280	80	244	0.29					0.89	0.89	0.9	0.9	861	19.85	2.16	CGAGCTCACCGARAAGGT	ACGGTTCAGGAACTCSGG	ATP-dependent Clp protease ATP-binding subunit ClpC1				86	73	57	49	37	22	15	10
545.2-11.17-17	'545	'2-11	'17	435	435	435	88	223	0.29					0.89	0.89	0.91	0.9	845	20.09	2.17	TGCTSAAGATCATGGCCG	AGGAACTGYTCCAGCCACA	putative ABC transporter ATP-binding protein/MT2552				125	116	100	83	64	38	28	19
595.25-39.113-113	'595	'25-39	'113	451	451	451	88	219	0.29					0.89	0.89	0.92	0.92	846	19.3	2.14	ACACCTCGGCCATCCAGTA	GCGTCCTTGTTGTAGATCGG	Formate acetyltransferase 1				116	103	90	72	59	34	24	19
633.1-12.10-10	'633	'1-12	'10	413	413	413	84	235	0.29					0.89	0.89	0.88	0.89	856	19.56	2.16	GCGTTCAGCAGCACTTCAC	GTTCTTGAARCCGATGTTCG	Glutamine synthetase 1				116	101	87	67	53	35	26	15
726.15-27.49-49	'726	'15-27	'49	415	409	412	81	244	0.29					0.89	0.89	0.9	0.91	866	20.44	2.19	GCTTCATGACCACCATCCAC	GGTGAAGCCGTACTCGTTGT	Glyceraldehyde-3-phosphate dehydrogenase				136	117	101	76	52	26	17	12
726.15-27.51-51	'726	'15-27	'51	416	410	413	80	243	0.29					0.89	0.89	0.89	0.91	864	20.19	2.18	GCTTCATGACCACCATCCAC	AGGTGAAGCCGTACTCGTTG	Glyceraldehyde-3-phosphate dehydrogenase				135	115	101	76	51	25	16	12
737.21-29.27-27	'737	'21-29	'27	392	392	392	83	234	0.29					0.89	0.89	0.85	0.87	855	20.1	2.17	TCCTGTTCACCAAGAACGC	GCACATGTGSGTGTGGATCT	5-methyltetrahydropteroyltriglutamate-- homocysteine methyltransferase				128	107	89	78	57	26	19	10
787.15-24.31-31	'787	'15-24	'31	366	366	366	87	226	0.29					0.89	0.89	0.89	0.89	850	22.58	2.29	AGCTCATGCAGCGCAACT	CGGTGCCGTAGTCCATSA	Leucine--tRNA ligase				174	157	141	109	72	52	34	21
787.15-24.32-32	'787	'15-24	'32	366	366	366	87	226	0.29					0.89	0.89	0.89	0.89	850	22.58	2.29	AAGCTCATGCAGCGCAACT	CGGTGCCGTAGTCCATSA	Leucine--tRNA ligase				174	157	141	109	72	52	34	21
848.6-9.1-1	'848	'6-9	'1	351	272	338	89	215	0.29					0.89	0.89	0.93	0.91	840	20.57	2.22	AGGTSATCATGAGCTTCCTGC	GTCRTAGAAGCGCGGCAC	Putative multidrug export ATP-binding/permease protein				188	178	165	141	87	53	40	25
848.6-9.2-2	'848	'6-9	'2	351	272	338	89	215	0.29					0.89	0.89	0.93	0.91	840	20.57	2.22	GGTSATCATGAGCTTCCTGC	GTCRTAGAAGCGCGGCAC	Putative multidrug export ATP-binding/permease protein				188	178	165	141	87	53	40	25
848.6-9.3-3	'848	'6-9	'3	351	272	338	89	215	0.29					0.89	0.89	0.93	0.91	840	20.57	2.22	CAGGTSATCATGAGCTTCCTGC	GTCRTAGAAGCGCGGCAC	Putative multidrug export ATP-binding/permease protein				188	178	165	141	87	53	40	25
953.10-20.10-10	'953	'10-20	'10	420	420	420	91	213	0.29					0.89	0.89	0.96	0.96	835	19.47	2.15	CTACTACCGCCAGCAGGTST	CGAGCAGCTGGGAGAGGA	Polyphosphate kinase				134	123	115	91	67	42	27	17
953.23-36.28-28	'953	'23-36	'28	451	451	451	88	220	0.29					0.89	0.89	0.95	0.96	843	19.47	2.16	CATCCTGCTGCAYCACCC	GGTGGAAGCTSGACTTCGG	Polyphosphate kinase				126	113	104	87	71	38	28	20
227.6-18.19-19	'227	'6-18	'19	462	459	462	86	223	0.29					0.88	0.88	0.93	0.93	846	19.3	2.15	CTACCCGATGGGYTGGGA	RCGGGTGGTCTCGATGTAG	Valine--tRNA ligase				127	118	100	84	61	34	20	14
227.6-18.20-20	'227	'6-18	'20	462	459	462	86	223	0.29					0.88	0.88	0.93	0.93	846	19.3	2.15	CTACCCGATGGGYTGGGA	GRCGGGTGGTCTCGATGTAG	Valine--tRNA ligase				127	118	100	84	61	34	20	14
324.20-27.82-82	'324	'20-27	'82	266	266	266	78	257	0.29					0.88	0.88	0.86	0.88	873	18.93	2.14	CATCGAGACCTTCCACAAGM	GAAGGTAGCGTGRTCGCC	Elongation factor Tu				62	50	44	32	26	9	3	3
608.27-39.65-65	'608	'27-39	'65	385	385	385	88	223	0.29					0.88	0.88	0.93	0.93	847	19.88	2.16	GCTCAAGATGGAGCAGCAG	SACCTTGAAGTCCATGTCGC	Polyribonucleotide nucleotidyltransferase				99	78	67	54	49	26	16	11
621.6-13.19-19	'621	'6-13	'19	326	326	326	89	219	0.29					0.88	0.88	0.91	0.91	843	20.36	2.19	AGAACAACCCGGTGCTGA	GGTAYTCGTCCAGCGTGGT	Chaperone protein ClpB				96	87	78	65	47	21	13	7
621.6-13.21-21	'621	'6-13	'21	326	326	326	89	219	0.29					0.88	0.88	0.91	0.91	843	20.36	2.19	AAGAACAACCCGGTGCTGA	GGTAYTCGTCCAGCGTGGT	Chaperone protein ClpB				96	87	78	65	47	21	13	7
633.3-13.22-22	'633	'3-13	'22	350	350	350	82	242	0.29					0.88	0.88	0.86	0.87	868	19.77	2.16	CAGGCCATCAACGARTCC	GGAACCGGGAAGTAGCCS	Glutamine synthetase 1				94	78	72	52	44	27	20	11
227.26-34.55-55	'227	'26-34	'55	386	386	386	90	215	0.29					0.87	0.87	0.92	0.92	843	20.95	2.19	CTTCTACGAGAAGGGCGACA	CACGATCTGCGGGGTSAG	Valine--tRNA ligase				143	120	100	88	68	45	20	11
237.16-22.42-42	'237	'16-22	'42	255	255	255	79	251	0.29					0.87	0.87	0.89	0.9	873	19.52	2.15	CACTGGTCTTCGGCCAGAT	GGCACGTARATGGCCTGC	ATP synthase subunit beta				58	46	34	29	22	17	13	5
312.2-10.4-4	'312	'2-10	'4	342	342	342	82	239	0.29					0.87	0.87	0.92	0.92	862	20.49	2.19	GARGTGCTCGACATGCAG	CGTGCACGTTCTTGACGTT	L-lactate dehydrogenase 2				110	94	81	67	53	36	24	13
324.20-27.83-83	'324	'20-27	'83	267	267	267	78	257	0.29					0.87	0.87	0.86	0.87	873	18.93	2.14	CCATCGAGACCTTCCACAAG	GAAGGTAGCGTGRTCGCC	Elongation factor Tu				63	51	45	33	27	9	3	3
428.32-45.106-106	'428	'32-45	'106	428	428	428	83	239	0.29					0.87	0.87	0.93	0.92	859	19.88	2.17	GAGTACATGGGYACCGTCAC	CTCRAGGCTCATCTTGATCG	GTP-binding protein TypA/BipA				127	110	95	78	62	29	16	11
475.13-22.1-1	'475	'13-22	'1	330	330	330	84	233	0.29					0.87	0.87	0.95	0.94	854	20.12	2.16	AGAACAAYCCGGTGCTGAT	TGTACTTGCGGTACTCGTCG	ATP-dependent Clp protease ATP-binding subunit ClpC1				100	92	79	69	56	33	23	16
475.13-22.3-3	'475	'13-22	'3	329	329	329	84	233	0.29					0.87	0.87	0.95	0.94	854	20.12	2.16	AGAACAAYCCGGTGCTGAT	GTACTTGCGGTACTCGTCGG	ATP-dependent Clp protease ATP-binding subunit ClpC1				100	92	79	69	56	33	23	16
572.17-28.66-66	'572	'17-28	'66	393	390	392	81	240	0.29					0.87	0.87	0.89	0.9	859	18.75	2.14	GRACAACCCGAGCCTGTT	CTTCTTGCCGTCGATGWACT	Xylulose-5-phosphate/fructose-6-phosphate phosphoketolase				74	67	58	42	34	8	3	0
572.17-28.67-67	'572	'17-28	'67	392	389	391	81	240	0.29					0.87	0.87	0.89	0.9	859	18.76	2.14	GRACAACCCGAGCCTGTT	TCTTGCCGTCGATGWACTT	Xylulose-5-phosphate/fructose-6-phosphate phosphoketolase				74	67	58	42	34	8	3	0
572.17-28.68-68	'572	'17-28	'68	393	390	392	81	240	0.29					0.87	0.87	0.89	0.9	859	18.75	2.14	GRACAACCCGAGCCTGTT	TTCTTGCCGTCGATGWACT	Xylulose-5-phosphate/fructose-6-phosphate phosphoketolase				74	67	58	42	34	8	3	0
582.9-17.24-24	'582	'9-17	'24	349	348	349	83	232	0.29					0.87	0.87	0.88	0.89	850	20.8	2.23	CTTCCAGGCGCTCRTCAA	GTGRCCCATCTTGCCGAA	Phosphoribosylformylglycinamidine synthase				125	103	89	71	47	27	14	12
670.8-18.12-12	'670	'8-18	'12	408	405	408	83	235	0.29					0.87	0.87	0.93	0.92	860	19.95	2.17	ACAAGGTGATGCTCAAGCG	TCSACGGTCTCCCACAGC	hypothetical protein				158	143	120	101	67	37	21	13
123.24-35.32-32	'123	'24-35	'32	422	420	422	85	229	0.29					0.86	0.86	0.94	0.94	853	18.54	2.13	GCCAGATYGCCGAGAAGC	GGATCTCGGAGTGGGAGG	Translation initiation factor IF-2				103	89	76	66	49	24	13	10
292.20-31.3-3	'292	'20-31	'3	440	440	440	91	205	0.29					0.86	0.86	0.95	0.95	825	20.11	2.17	CAAGCCGATCCTGTTCGC	TCATCATCTTYGCGGCCT	Signal recognition particle protein				148	128	117	103	72	40	22	15
621.6-15.26-26	'621	'6-15	'26	379	379	379	90	213	0.29					0.86	0.86	0.92	0.92	840	19.99	2.17	AGAACAACCCGGTGCTGA	GAACACCTGCTGGAAACGR	Chaperone protein ClpB				102	97	90	74	53	23	14	11
621.6-15.27-27	'621	'6-15	'27	381	381	381	90	213	0.29					0.86	0.86	0.91	0.91	840	19.94	2.16	CAAGAACAACCCGGTGCT	GAACACCTGCTGGAAACGR	Chaperone protein ClpB				105	95	90	73	50	22	13	11
942.24-29.28-28	'942	'24-29	'28	247	247	247	84	236	0.29					0.86	0.86	0.87	0.88	860	20.5	2.19	GCAGTTCGAAGGCCAGAC	CCCTCSACGATGAACAGCTC	DNA gyrase subunit B				75	63	57	44	29	20	13	4
942.24-29.29-29	'942	'24-29	'29	246	246	246	83	235	0.29					0.86	0.86	0.87	0.88	858	20.46	2.19	GCAGTTCGAAGGCCAGAC	CCTCSACGATGAACAGCTCG	DNA gyrase subunit B				75	62	57	44	29	20	12	4
595.21-36.97-97	'595	'21-36	'97	452	452	452	87	227	0.29					0.85	0.85	0.85	0.86	854	18.87	2.14	CGTCTGCTCAACACSCTGAC	GCCATCTCGATGGACTCGT	Formate acetyltransferase 1				107	98	75	57	46	27	22	17
227.36-42.85-85	'227	'36-42	'85	250	250	250	82	244	0.29					0.84	0.84	0.9	0.9	862	21.11	2.19	GTCAGGACATCATCCGCAC	CGTTSAGCAGCTTGATGGC	Valine--tRNA ligase				77	66	57	52	43	22	13	7
428.35-46.119-119	'428	'35-46	'119	362	362	362	81	241	0.29					0.84	0.84	0.92	0.92	858	20.2	2.18	GTGGYCTGATCGGCTTCC	YTCCACGCACTCGTCCTC	GTP-binding protein TypA/BipA				102	89	80	69	56	30	17	10
471.12-18.27-27	'471	'12-18	'27	255	255	255	79	250	0.29					0.84	0.84	0.85	0.86	868	20.38	2.18	ATGGACCTGTTCTCCTTCCC	GCAGTTCATCGGCTTSAGG	Threonine--tRNA ligase 1				77	67	57	49	40	23	15	8
545.16-27.46-46	'545	'16-27	'46	314	314	314	87	223	0.29					0.84	0.84	0.88	0.88	841	19.76	2.16	AGGCCAAGCGTMTGGAGAT	CTTGAACAGCGTGGACTTRC	putative ABC transporter ATP-binding protein/MT2552				87	73	55	46	36	18	11	9
545.16-27.47-47	'545	'16-27	'47	314	314	314	87	223	0.29					0.84	0.84	0.88	0.88	841	19.76	2.16	GGCCAAGCGTMTGGAGAT	CTTGAACAGCGTGGACTTRC	putative ABC transporter ATP-binding protein/MT2552				87	73	55	46	36	18	11	9
545.16-27.48-48	'545	'16-27	'48	315	315	315	86	222	0.29					0.84	0.84	0.88	0.88	839	19.65	2.16	AGGCCAAGCGTMTGGAGAT	TCTTGAACAGCGTGGACTTR	putative ABC transporter ATP-binding protein/MT2552				87	73	55	46	36	17	11	9
573.5-11.15-15	'573	'5-11	'15	232	232	232	78	251	0.29					0.84	0.84	0.88	0.88	865	20.22	2.17	GCGGYTGGTTCAAGAAGAAC	GCAGGTTGATGCCCTTGT	Pyruvate kinase				64	61	50	43	35	16	13	9
595.29-36.116-116	'595	'29-36	'116	235	235	235	80	246	0.29					0.84	0.84	0.86	0.86	869	19.72	2.16	GCAAGCAGATGCAGTTCTTC	GCCATCTCGATGGACTCGT	Formate acetyltransferase 1				63	57	49	42	30	17	13	10
608.32-45.93-93	'608	'32-45	'93	445	445	445	87	220	0.29					0.84	0.84	0.94	0.94	843	18.85	2.13	GAGTTCCCSTACGCCATCC	GGTTGATCATCTTGCCCTTC	Polyribonucleotide nucleotidyltransferase				111	101	89	77	61	34	22	13
621.6-14.24-24	'621	'6-14	'24	354	354	354	91	212	0.29					0.84	0.84	0.9	0.9	840	20.06	2.17	YACCAAGAACAACCCGGTG	CCGGATCCTTYTCGATGTT	Chaperone protein ClpB				105	96	85	70	53	25	15	11
227.35-42.79-79	'227	'35-42	'79	280	280	280	81	241	0.29					0.83	0.83	0.9	0.9	860	20.26	2.17	CCACSTTCCCGATGGATCT	CGTTSAGCAGCTTGATGGC	Valine--tRNA ligase				78	71	61	53	43	23	13	7
438.16-22.14-14	'438	'16-22	'14	311	302	311	82	237	0.29					0.82	0.82	0.93	0.91	860	20.86	2.2	TGGTTCCAYGAGAACAGCCT	GCCGATGAGAATCTGCATGT	Arginine--tRNA ligase				119	108	89	76	63	43	26	17
438.16-22.16-16	'438	'16-22	'16	311	302	311	82	237	0.29					0.82	0.82	0.93	0.91	860	20.86	2.2	GGTTCCAYGAGAACAGCCT	GCCGATGAGAATCTGCATGT	Arginine--tRNA ligase				119	108	89	76	63	43	26	17
633.19-26.115-115	'633	'19-26	'115	272	272	272	80	243	0.29					0.82	0.82	0.86	0.87	865	19.51	2.16	ACCAGTCCCTGTGGAAGGA	AGAAGGCSAGGAACGGGT	Glutamine synthetase 1				69	61	52	38	29	15	9	6
227.35-42.77-77	'227	'35-42	'77	283	283	283	81	242	0.29					0.81	0.81	0.9	0.9	862	20.47	2.18	CCACSTTCCCGATGGATCT	GTGGCGTTSAGCAGCTTGAT	Valine--tRNA ligase				79	70	62	54	43	22	14	7
227.36-42.83-83	'227	'36-42	'83	253	253	253	80	243	0.29					0.81	0.81	0.9	0.9	860	20.82	2.19	GTCAGGACATCATCCGCAC	GTGGCGTTSAGCAGCTTGAT	Valine--tRNA ligase				77	65	58	53	43	22	13	7
292.20-31.2-2	'292	'20-31	'2	441	441	441	92	210	0.29					0.81	0.81	0.93	0.92	832	20.04	2.17	GGCAAGCCGATCCTGTTC	CATCATCTTYGCGGCCTG	Signal recognition particle protein				147	138	126	103	84	42	29	20
227.4-14.9-9	'227	'4-14	'9	355	355	355	84	231	0.29					0.8	0.8	0.89	0.89	855	19.37	2.15	GGYCACGTGTTCTCCTACAC	CAGGAASGCCTTCTGGGC	Valine--tRNA ligase				105	89	80	65	52	22	14	11
633.19-32.118-118	'633	'19-32	'118	449	449	449	93	202	0.29					0.79	0.79	0.87	0.88	838	19.39	2.15	ACCAGTCCCTGTGGAAGGA	CGGCGGTSAGGAAGTCGT	Glutamine synthetase 1				112	93	72	47	31	16	13	7
633.19-32.120-120	'633	'19-32	'120	442	442	442	94	203	0.29					0.79	0.79	0.87	0.88	840	19.45	2.15	CTGTGGAAGGACGGCAAG	CGGCGGTSAGGAAGTCGT	Glutamine synthetase 1				113	94	74	50	31	17	13	7
623.23-32.54-54	'623	'23-32	'54	410	410	410	81	246	0.29					0.78	0.78	0.9	0.9	867	19.11	2.14	ATCTCSACCCACCCGTTCTA	CATACGGTCGACGATGATGT	Elongation factor G				105	95	80	64	56	23	15	8
358.25-33.18-18	'358	'25-33	'18	347	341	347	86	228	0.29					0.77	0.77	0.8	0.79	848	19.73	2.16	CCTGTGGGAGCACTTCTACG	GACCAGCGGGAAGGTGAT	Lysine--tRNA ligase				79	70	63	53	35	21	12	9
623.24-34.69-69	'623	'24-34	'69	412	412	412	80	247	0.29					0.77	0.77	0.9	0.89	865	19.05	2.14	AAGATCTTCCAGATGCACGC	AACCACCGGTCTGCTTCTT	Elongation factor G				100	92	76	60	53	23	17	11
324.9-20.35-35	'324	'9-20	'35	353	353	353	84	233	0.29					0.76	0.76	0.91	0.9	860	19.71	2.15	TGAACAAGTGCGAYATGGT	GAAGGTCTCGATGGAGGTGA	Elongation factor Tu				100	85	64	52	43	18	9	5
123.16-26.14-14	'123	'16-26	'14	432	432	432	87	222	0.29					0.75	0.75	0.92	0.91	847	20.89	2.19	TCGACAAGCTGCTCGAAG	GCCCTTGATGACGATRTTGA	Translation initiation factor IF-2				142	127	118	108	94	52	32	20
123.16-26.15-15	'123	'16-26	'15	434	434	434	87	222	0.29					0.75	0.75	0.92	0.91	847	20.84	2.19	TCGACAAGCTGCTCGAAG	CGCCCTTGATGACGATRTT	Translation initiation factor IF-2				142	127	118	108	94	52	32	20
123.16-26.16-16	'123	'16-26	'16	435	435	435	87	222	0.29					0.75	0.75	0.92	0.91	847	20.82	2.19	TCGACAAGCTGCTCGAAG	TCGCCCTTGATGACGATRT	Translation initiation factor IF-2				142	127	118	108	94	52	32	20
290.2-11.10-10	'290	'2-11	'10	308	308	308	80	245	0.29					0.75	0.75	0.84	0.84	860	19.54	2.15	CGGYTCCAAGAACAAGTACG	GCCTTGTACTGCTCGAAGAA	Inorganic pyrophosphatase				95	83	64	40	32	20	13	8
410.7-15.3-3	'410	'7-15	'3	347	347	347	85	233	0.29					0.74	0.74	0.84	0.82	857	19.84	2.17	AGGGCGTSATCTTCGTCG	TTGTTCGACCAGTTCTGCAC	FeS cluster assembly protein SufB				126	117	102	75	56	29	21	18
623.34-41.100-100	'623	'34-41	'100	299	299	299	78	251	0.29					0.74	0.74	0.87	0.86	871	19.46	2.15	ACSCACAAGAAGCAGACCG	ATGATCGGYTCGAGGATGAC	Elongation factor G				93	80	67	56	47	26	15	9
623.34-42.102-102	'623	'34-42	'102	345	345	345	79	249	0.29					0.74	0.74	0.88	0.87	870	19.35	2.15	ACSCACAAGAAGCAGACCG	ATGACDTCGCCCATGTACT	Elongation factor G				106	91	77	65	55	30	18	9
123.19-28.20-20	'123	'19-28	'20	402	399	402	85	230	0.29					0.73	0.73	0.9	0.89	853	19.48	2.15	AAGCCCGACTCGACAAGG	GTCGGACACCTCGATCTTCA	Translation initiation factor IF-2				128	121	114	100	85	41	23	17
123.19-28.21-21	'123	'19-28	'21	402	399	402	85	230	0.29					0.73	0.73	0.9	0.89	853	19.48	2.15	AAGCCCGACTCGACAAGG	TCGGACACCTCGATCTTCA	Translation initiation factor IF-2				128	121	114	100	85	41	23	17
123.19-28.22-22	'123	'19-28	'22	405	402	405	85	230	0.29					0.73	0.73	0.9	0.89	853	19.45	2.15	AAGCCCGACTCGACAAGG	CGTCGGACACCTCGATCT	Translation initiation factor IF-2				128	121	114	100	85	41	23	17
623.33-41.86-86	'623	'33-41	'86	349	349	349	80	250	0.29					0.7	0.7	0.85	0.84	871	19.34	2.15	AGGTYGCCTACCGCGAGAC	ATGATCGGYTCGAGGATGAC	Elongation factor G				104	91	73	61	52	28	17	10
623.33-41.87-87	'623	'33-41	'87	349	349	349	80	250	0.29					0.7	0.7	0.85	0.84	871	19.34	2.15	GGTYGCCTACCGCGAGAC	ATGATCGGYTCGAGGATGAC	Elongation factor G				104	91	73	61	52	28	17	10
623.33-41.88-88	'623	'33-41	'88	350	350	350	80	250	0.29					0.7	0.7	0.85	0.84	871	19.34	2.15	AGGTYGCCTACCGCGAGAC	ATGATCGGYTCGAGGATGA	Elongation factor G				104	91	73	61	52	28	17	10
623.32-41.79-79	'623	'32-41	'79	422	422	422	81	243	0.29					0.69	0.69	0.86	0.86	864	18.76	2.14	GAGCTCCAGCTCGACATCA	ATGATCGGYTCGAGGATGAC	Elongation factor G				110	104	82	67	58	29	19	11
623.32-41.80-80	'623	'32-41	'80	423	423	423	81	243	0.29					0.69	0.69	0.86	0.86	864	18.75	2.14	GAGCTCCAGCTCGACATCA	ATGATCGGYTCGAGGATGA	Elongation factor G				110	104	82	67	58	29	19	11
324.5-15.17-17	'324	'5-15	'17	366	366	366	84	234	0.29					0.67	0.67	0.87	0.86	859	18.95	2.14	AGACCGMGAAGCGTCACTAC	GGGTCGGGATGTASTCGTC	Elongation factor Tu				73	60	52	37	30	14	8	6
942.31-42.87-87	'942	'31-42	'87	400	400	400	89	218	0.29					0.66	0.66	0.86	0.84	849	19.14	2.15	GAGGCAAGATCCTCAACACC	GRTCCATGGTGGTCTCCC	DNA gyrase subunit B				107	95	79	58	40	18	12	8
942.31-42.88-88	'942	'31-42	'88	401	401	401	89	218	0.29					0.66	0.66	0.86	0.84	849	19.14	2.15	GAGGCAAGATCCTCAACACC	GGRTCCATGGTGGTCTCC	DNA gyrase subunit B				107	95	79	58	40	18	12	8
143.6-14.5-5	'143	'6-14	'5	310	310	310	84	236	0.29					0.44	0.44	0.79	0.74	858	20.33	2.17	CGCATYCCGATCCTGTTCT	ATGATCGCGCCCATCTTC	UDP-N-acetylglucosamine 1-carboxyvinyltransferase 1				100	90	83	75	63	37	23	11
146.19-31.31-31	'146	'19-31	'31	438	438	438	84	224	0.28					0.96	0.96	0.94	0.95	844	20.09	2.17	CACCGAYGAGGAATGGCA	CTGCAGTTCVGGCTTCTTG	Glycine--tRNA ligase				135	107	93	77	54	26	13	6
570.5-15.13-13	'570	'5-15	'13	439	437	437	86	217	0.28					0.96	0.96	0.96	0.96	834	20.62	2.22	AGCAGATCATCGCCAAGG	GCAGACGACCACGACGTT	Carbamoyl-phosphate synthase large chain				155	137	120	92	71	45	29	16
728.11-13.7-7	'728	'11-13	'7	376	374	375	91	199	0.28					0.96	0.96	0.94	0.94	821	20.93	2.2	AGGTCATCAAGCTGCTCGC	CCTGGTTCACRCCGTTGA	Homoserine dehydrogenase				160	132	108	89	68	47	27	18
728.11-13.8-8	'728	'11-13	'8	377	375	376	90	198	0.28					0.96	0.96	0.94	0.94	819	20.83	2.2	AGGTCATCAAGCTGCTCGC	TCCTGGTTCACRCCGTTG	Homoserine dehydrogenase				160	132	109	89	69	45	26	18
842.12-18.1-1	'842	'12-18	'1	428	428	428	85	216	0.28					0.96	0.96	0.94	0.94	838	20.93	2.21	GGGCAACATCTTCGTGGC	AGCCGGACATGTAGTCGC	Histidinol dehydrogenase				180	158	152	132	95	58	38	23
842.12-18.3-3	'842	'12-18	'3	428	428	428	85	216	0.28					0.96	0.96	0.94	0.94	838	20.93	2.21	GGGCAACATCTTCGTGGC	GAGCCGGACATGTAGTCGC	Histidinol dehydrogenase				180	158	152	132	95	58	38	23
117.12-27.140-140	'117	'12-27	'140	462	462	462	82	232	0.28					0.95	0.95	0.92	0.95	850	18.34	2.13	CTYGAGCTCGACAAGAACCG	GGCTTGACCACGGTCTCC	30S ribosomal protein S1				91	72	60	43	25	13	7	5
117.12-27.141-141	'117	'12-27	'141	462	462	462	82	232	0.28					0.95	0.95	0.92	0.95	850	18.34	2.13	TYGAGCTCGACAAGAACCG	GGCTTGACCACGGTCTCC	30S ribosomal protein S1				91	72	60	43	25	13	7	5
312.4-15.16-16	'312	'4-15	'16	433	433	433	83	227	0.28					0.95	0.95	0.95	0.96	845	19.26	2.15	GACATGGTCGTCATCACCG	CCTTRCCGTTGATGATCTTG	L-lactate dehydrogenase 2				128	118	102	82	67	34	24	15
312.4-15.18-18	'312	'4-15	'18	432	432	432	83	227	0.28					0.95	0.95	0.95	0.96	845	19.27	2.15	GACATGGTCGTCATCACCG	CCTTRCCGTTGATGATCTTGT	L-lactate dehydrogenase 2				128	118	102	82	67	34	24	15
510.18-28.32-32	'510	'18-28	'32	417	414	417	86	211	0.28					0.95	0.95	0.91	0.93	843	20.12	2.18	AGAAGGARATGAGCGAGCG	TGAAGGAGATGATGTAGCGG	Phosphoenolpyruvate carboxylase				143	119	92	71	46	26	12	9
510.18-28.33-33	'510	'18-28	'33	417	414	417	86	211	0.28					0.95	0.95	0.91	0.93	843	20.12	2.18	AGAAGGARATGAGCGAGCG	GTGAAGGAGATGATGTAGCGG	Phosphoenolpyruvate carboxylase				143	119	92	71	46	26	12	9
549.5-9.1-1	'549	'5-9	'1	311	311	311	81	229	0.28					0.95	0.95	0.93	0.94	846	20.2	2.19	CAGAAGGARATCGGCAAGAA	CCRCGCAGGAAGTAGAAGC	Serine--tRNA ligase				120	110	93	76	56	35	24	16
550.1-11.5-5	'550	'1-11	'5	453	453	453	78	240	0.28					0.95	0.95	0.87	0.89	855	20.98	2.21	GAAAACCGTCCTTGTCATCAA	CTTGTTCAGCGCGTAGGTG	Acetate kinase				154	137	110	79	59	40	24	15
570.22-33.66-66	'570	'22-33	'66	403	403	403	83	230	0.28					0.95	0.95	0.96	0.97	851	20.98	2.22	CTTCCCGATCGCCAAGAT	SAGGAACCACGGGTCGAT	Carbamoyl-phosphate synthase large chain				143	128	113	96	74	53	38	25
573.16-26.55-55	'573	'16-26	'55	422	422	422	85	213	0.28					0.95	0.95	0.92	0.94	835	20.39	2.18	CAAGATCGAGAAGCCGCA	CCTTGGCGTTGAGCTTGT	Pyruvate kinase				130	106	86	72	57	31	17	8
608.14-27.39-39	'608	'14-27	'39	451	451	451	87	207	0.28					0.95	0.95	0.88	0.91	826	18.68	2.14	CAAGCCGTTCATCAAGGTG	GTCGATCTGCTGCTCCATCT	Polyribonucleotide nucleotidyltransferase				124	109	95	56	49	26	15	12
751.15-23.42-42	'751	'15-23	'42	459	446	455	86	218	0.28					0.95	0.95	0.86	0.89	842	20.03	2.18	CACCTTCCTCAAGGCCAA	CGAGGAACTCGAGGGARG	Phosphoglycerate kinase				158	123	93	68	39	26	11	8
283.18-26.102-102	'283	'18-26	'102	381	381	381	79	236	0.28					0.94	0.94	0.88	0.91	858	19.38	2.15	GACCGGCAAGTACCRCTTC	GGCACCGGTCTTGATCTG	Enolase				102	82	71	59	46	25	18	12
283.18-27.106-106	'283	'18-27	'106	426	426	426	81	236	0.28					0.94	0.94	0.89	0.92	861	19.36	2.15	GACCGGCAAGTACCRCTTC	CTCGAGCAGGCGGTTGTA	Enolase				108	88	77	63	49	26	19	12
302.11-16.6-6	'302	'11-16	'6	317	311	311	87	208	0.28					0.94	0.94	0.91	0.92	828	20.37	2.18	GCAAGCACAAGATCGGCA	GAACGGGTAGGTGCCGTG	Adenylosuccinate synthetase				120	105	79	57	41	22	16	5
388.7-15.7-7	'388	'7-15	'7	459	459	459	83	224	0.28					0.94	0.94	0.97	0.97	849	20.79	2.21	AACGCRCAGGAGATGGAAT	TTCGGCGAGAAGTAGATGC	hypothetical protein				194	174	152	120	96	62	47	33
388.7-15.8-8	'388	'7-15	'8	458	458	458	84	226	0.28					0.94	0.94	0.97	0.97	853	20.88	2.21	ACGCRCAGGAGATGGAATC	TTCGGCGAGAAGTAGATGC	hypothetical protein				196	174	152	122	96	62	46	33
388.7-15.9-9	'388	'7-15	'9	458	458	458	84	226	0.28					0.94	0.94	0.97	0.97	853	20.88	2.21	AACGCRCAGGAGATGGAATC	TTCGGCGAGAAGTAGATGC	hypothetical protein				196	174	152	122	96	62	46	33
507.3-12.3-3	'507	'3-12	'3	364	364	364	84	227	0.28					0.94	0.94	0.87	0.89	849	19.75	2.16	GACATGATCGTCACCAAGGG	GATCTGGTCGAGCGAGGA	Glutamyl-tRNA(Gln) amidotransferase subunit A				113	99	89	66	50	22	14	10
570.5-14.11-11	'570	'5-14	'11	398	396	396	86	220	0.28					0.94	0.94	0.96	0.96	838	20.91	2.23	AGCAGATCATCGCCAAGG	CTCGAGCTCGWATTCCTTCC	Carbamoyl-phosphate synthase large chain				146	130	114	89	70	44	31	16
573.13-23.49-49	'573	'13-23	'49	336	336	336	80	232	0.28					0.94	0.94	0.89	0.91	849	19.58	2.16	CATGTCCTTCGTGCGTTTC	CGGTCTCGTTGGAGGTCAT	Pyruvate kinase				91	77	70	54	33	17	11	5
595.10-21.43-43	'595	'10-21	'43	436	436	436	82	226	0.28					0.94	0.94	0.87	0.89	847	19.42	2.15	CGTACCGCAACGACTTCAC	GTCAGSGTGTTGAGCAGACG	Formate acetyltransferase 1				121	104	88	67	50	23	12	9
595.10-21.45-45	'595	'10-21	'45	438	438	438	82	227	0.28					0.94	0.94	0.87	0.89	849	19.2	2.14	CCGTACCGCAACGACTTC	GTCAGSGTGTTGAGCAGACG	Formate acetyltransferase 1				117	105	90	68	49	23	12	9
608.21-32.55-55	'608	'21-32	'55	400	400	400	84	221	0.28					0.94	0.94	0.86	0.89	841	19.21	2.15	GAGTTCACCGAYATGGACGA	GGATGGCGTASGGGAACTC	Polyribonucleotide nucleotidyltransferase				95	73	58	41	33	16	6	4
629.20-30.10-10	'629	'20-30	'10	384	384	384	82	227	0.28					0.94	0.94	0.93	0.94	847	19.69	2.16	CGTCAAGCGCTTCTCCAC	CTTCGGRTTGGCCATCTTC	Glutamate synthase [NADPH] large chain				111	101	88	65	51	27	17	15
629.25-37.23-23	'629	'25-37	'23	408	408	408	89	204	0.28					0.94	0.94	0.9	0.92	829	19.59	2.16	CTGCAGATCAAGCTCGCC	GGTCTTGAGCTCGCCGTC	Glutamate synthase [NADPH] large chain				95	75	61	47	34	26	14	13
629.29-40.37-37	'629	'29-40	'37	390	390	390	81	229	0.28					0.94	0.94	0.9	0.93	843	19.65	2.16	CCACGACATCTACTCCATCG	GGCAGGTGTTCTTCTGGC	Glutamate synthase [NADPH] large chain				101	86	70	59	42	26	18	14
751.4-14.19-19	'751	'4-14	'19	425	425	425	83	224	0.28					0.94	0.94	0.92	0.94	848	20.2	2.18	CGAAGGGCAAGGTCGTYC	GGCCTTGTCGAGCAGGTT	Phosphoglycerate kinase				147	135	117	79	54	32	22	14
787.9-15.22-22	'787	'9-15	'22	393	387	393	86	216	0.28					0.94	0.94	0.88	0.89	836	21.68	2.25	TGGACCCAGTGGATCTTCTC	GCTGCATGAGCTTGACCTTC	Leucine--tRNA ligase				172	153	142	118	93	59	38	26
146.23-32.47-47	'146	'23-32	'47	375	375	375	83	229	0.28					0.93	0.93	0.94	0.94	849	19.9	2.17	GCACCGTSGACATCGAAT	GGMCTCGTCGTAGTCGATCA	Glycine--tRNA ligase				112	98	85	73	56	28	14	8
229.2-9.16-16	'229	'2-9	'16	248	248	248	76	254	0.28					0.93	0.93	0.88	0.9	867	19.92	2.16	CCAAYCAGTTCACCGGCT	AGCATGAACTTCTCGTCRCC	2,3-bisphosphoglycerate-dependent phosphoglycerate mutase				76	63	53	47	31	17	11	6
229.7-17.37-37	'229	'7-17	'37	364	364	364	80	237	0.28					0.93	0.93	0.92	0.93	851	19.37	2.15	TCAACGAGCGTCACTACGG	GGCTTGAAGTTCTCGTCCAG	2,3-bisphosphoglycerate-dependent phosphoglycerate mutase				111	90	75	60	40	19	10	7
229.7-17.38-38	'229	'7-17	'38	367	367	367	79	236	0.28					0.93	0.93	0.92	0.93	849	19.2	2.15	TCAACGAGCGTCACTACGG	ATCGGCTTGAAGTTCTCGTC	2,3-bisphosphoglycerate-dependent phosphoglycerate mutase				106	88	79	60	37	17	8	6
350.2-12.1-1	'350	'2-12	'1	328	328	328	80	238	0.28					0.93	0.93	0.92	0.93	854	19.94	2.17	GYGACGTCGGCAAGAACT	CGGTTGAWCCAGAACTGGTAG	Tyrosine--tRNA ligase				115	105	89	68	48	30	19	11
498.6-15.3-3	'498	'6-15	'3	297	297	297	85	222	0.28					0.93	0.93	0.85	0.87	845	19.6	2.15	CGCTGATCTCCAAGCAYCT	GGRTCGTCGGTGTAGGAGTAG	Argininosuccinate synthase				80	69	50	36	30	17	9	5
570.56-63.88-88	'570	'56-63	'88	298	298	298	87	211	0.28					0.93	0.93	0.91	0.92	839	20.58	2.19	GGYCTGATCAACGTGCAGTA	GAAGCCCATGACCTCRCC	Carbamoyl-phosphate synthase large chain				99	78	63	49	33	28	18	13
573.23-29.64-64	'573	'23-29	'64	259	259	259	79	239	0.28					0.93	0.93	0.91	0.92	856	20.68	2.2	CCATGACCTCCAACGAGAC	AGCCAGTGGTAGGTGTGCTC	Pyruvate kinase				84	75	65	52	39	29	18	14
608.40-50.113-113	'608	'40-50	'113	411	411	411	86	213	0.28					0.93	0.93	0.96	0.96	836	19.82	2.16	GCAGCTCGACACCAAGCTC	ATCTGSGAGATGTGCAGCAG	Polyribonucleotide nucleotidyltransferase				117	102	87	72	56	31	18	12
608.40-50.114-114	'608	'40-50	'114	411	411	411	86	213	0.28					0.93	0.93	0.96	0.96	836	19.82	2.16	CAGCTCGACACCAAGCTC	ATCTGSGAGATGTGCAGCAG	Polyribonucleotide nucleotidyltransferase				117	102	87	72	56	31	18	12
629.30-41.48-48	'629	'30-41	'48	443	443	443	90	197	0.28					0.93	0.93	0.91	0.93	818	19.7	2.16	TGATCAACGATGCGAAGATG	CRGCGATGAACATGAAGAAG	Glutamate synthase [NADPH] large chain				111	84	72	55	38	29	22	13
629.30-41.49-49	'629	'30-41	'49	443	443	443	90	197	0.28					0.93	0.93	0.91	0.93	818	19.49	2.15	ATCAACGATGCGAAGATGG	TCRGCGATGAACATGAAGAA	Glutamate synthase [NADPH] large chain				112	84	70	55	38	28	21	13
706.16-23.22-22	'706	'16-23	'22	407	407	407	89	199	0.28					0.93	0.93	0.82	0.83	824	20.53	2.21	CACCTGCATCGGCAACTC	ATGCCGTCGAAGAAGGTCT	Aconitate hydratase				147	118	85	65	47	31	15	7
706.16-23.24-24	'706	'16-23	'24	409	409	409	91	199	0.28					0.93	0.93	0.82	0.83	827	20.52	2.21	CACCTGCATCGGCAACTC	CATGCCGTCGAAGAAGGT	Aconitate hydratase				148	119	85	65	47	31	15	7
751.13-18.25-25	'751	'13-18	'25	323	310	319	81	234	0.28					0.93	0.93	0.86	0.88	857	20	2.19	YTCCAAGGTCTCCGACAAGC	TCTTGGARTCGACGATCTTG	Phosphoglycerate kinase				116	101	82	59	32	16	8	5
751.13-18.26-26	'751	'13-18	'26	323	310	319	81	234	0.28					0.93	0.93	0.86	0.88	857	20	2.19	YTCCAAGGTCTCCGACAAGC	GTCTTGGARTCGACGATCTTG	Phosphoglycerate kinase				116	101	82	59	32	16	8	5
787.9-11.14-14	'787	'9-11	'14	250	243	249	83	227	0.28					0.93	0.93	0.87	0.87	846	22.22	2.27	GYTGGACCCAGTGGATCTTC	GACCTCCTCGTTGGCSAG	Leucine--tRNA ligase				131	116	103	90	69	44	32	20
787.9-12.18-18	'787	'9-12	'18	293	287	293	83	222	0.28					0.93	0.93	0.86	0.87	839	21.82	2.27	TGGACCCAGTGGATCTTCTC	GCTGGAASACCGGGAAGT	Leucine--tRNA ligase				138	126	114	91	71	42	34	21
123.34-42.58-58	'123	'34-42	'58	247	247	247	77	243	0.28					0.92	0.92	0.85	0.87	859	19.05	2.14	CAAGCCGGAATACGARGAG	GAAGGTCTCGATGATGTCGC	Translation initiation factor IF-2				66	57	47	33	16	9	6	3
146.23-32.46-46	'146	'23-32	'46	379	379	379	82	227	0.28					0.92	0.92	0.94	0.94	845	19.83	2.17	AAGCGCACCGTSGACATC	GGMCTCGTCGTAGTCGATCA	Glycine--tRNA ligase				112	98	85	71	56	28	13	7
227.17-25.40-40	'227	'17-25	'40	376	373	376	82	228	0.28					0.92	0.92	0.92	0.93	851	20.39	2.19	CGAATACCCSGGCTTCTACC	GCGGAGAACGTGGTCTTG	Valine--tRNA ligase				149	135	113	88	72	44	22	17
283.16-24.87-87	'283	'16-24	'87	355	352	355	79	242	0.28					0.92	0.92	0.87	0.9	860	19.45	2.15	GCAGATCGGCATCTSCCT	GGGAAACCATGGAGGTGWA	Enolase				95	77	62	57	45	22	16	8
305.5-16.18-18	'305	'5-16	'18	364	364	364	78	239	0.28					0.92	0.92	0.94	0.95	855	19.16	2.15	GACTCCAAGCTCATCGAAGG	CTCCTTGAAGGGGAAGCC	50S ribosomal protein L5				90	79	71	51	36	20	10	4
358.6-15.5-5	'358	'6-15	'5	346	346	346	84	221	0.28					0.92	0.92	0.94	0.95	841	19.56	2.17	CTCCAAGAAGGAGATYGGCG	GTTCATGTGCGTGGTGAAC	Lysine--tRNA ligase				104	89	78	68	56	31	17	10
573.5-13.17-17	'573	'5-13	'17	326	326	326	82	232	0.28					0.92	0.92	0.93	0.93	846	20.04	2.16	GGYTGGTTCAAGAAGAACGC	GAAGGACATGGCGATGATGT	Pyruvate kinase				87	82	71	57	42	19	14	12
608.23-32.58-58	'608	'23-32	'58	310	310	310	83	229	0.28					0.92	0.92	0.84	0.87	849	19.35	2.15	CTGACCSAGGACTACCGCAT	GGATGGCGTASGGGAACTC	Polyribonucleotide nucleotidyltransferase				72	55	43	28	25	13	5	3
629.30-40.44-44	'629	'30-40	'44	357	357	357	82	233	0.28					0.92	0.92	0.9	0.92	851	19.6	2.16	TGATCAACGATGCGAAGATG	CGGGCAGGTGTTCTTCTG	Glutamate synthase [NADPH] large chain				91	78	68	59	40	22	18	15
706.15-23.21-21	'706	'15-23	'21	435	435	435	92	198	0.28					0.92	0.92	0.81	0.82	826	19.81	2.18	GCTACCAGCTSGTCGGCT	ATGCCGTCGAAGAAGGTCT	Aconitate hydratase				143	117	82	62	44	27	14	3
706.18-27.35-35	'706	'18-27	'35	445	445	445	94	190	0.28					0.92	0.92	0.85	0.86	820	19.31	2.16	CGTCAAGATGAACTACCTGGC	TTGAAGTTCTTCGGCTCSAC	Aconitate hydratase				149	119	91	71	48	33	15	3
787.4-10.4-4	'787	'4-10	'4	420	414	420	88	202	0.28					0.92	0.92	0.91	0.91	833	21.07	2.21	CTACCACCGCATGAAGGG	CAGTTGACCGGGGACTTG	Leucine--tRNA ligase				170	143	127	109	79	44	23	14
787.4-10.6-6	'787	'4-10	'6	421	415	421	88	202	0.28					0.92	0.92	0.91	0.91	833	21.06	2.2	GCTACCACCGCATGAAGG	CAGTTGACCGGGGACTTG	Leucine--tRNA ligase				170	143	127	109	79	44	23	14
942.24-31.31-31	'942	'24-31	'31	335	335	335	87	216	0.28					0.92	0.92	0.9	0.92	842	20.04	2.18	GCAGTTCGAAGGCCAGAC	TCGGTGTTGAGGATCTTGC	DNA gyrase subunit B				91	80	73	56	39	20	8	6
942.24-31.32-32	'942	'24-31	'32	335	335	335	87	216	0.28					0.92	0.92	0.9	0.92	842	20.04	2.18	GCAGTTCGAAGGCCAGAC	CGGTGTTGAGGATCTTGC	DNA gyrase subunit B				91	80	73	56	39	20	8	6
961.2-12.2-2	'961	'2-12	'2	363	363	363	85	220	0.28					0.92	0.92	0.89	0.91	841	19.65	2.15	ACCAAGCTGTTCTGCCCG	GTTGTAGTCGACCAGCGARTG	Aspartyl/glutamyl-tRNA(Asn/Gln) amidotransferase subunit B				98	87	75	58	36	17	12	6
117.10-20.120-120	'117	'10-20	'120	334	334	334	81	232	0.28					0.91	0.91	0.92	0.92	853	18.89	2.14	TCGTCGACATCGGTCTGC	ACCTCGACGGTGACCTTG	30S ribosomal protein S1				68	57	46	34	26	16	11	8
117.4-16.31-31	'117	'4-16	'31	462	462	462	79	235	0.28					0.91	0.91	0.9	0.91	854	18.6	2.14	GRTCGATCACGACGAGGT	GATCTGGCCCTTCTTGAGC	30S ribosomal protein S1				94	75	62	45	26	17	10	6
117.4-16.32-32	'117	'4-16	'32	463	463	463	79	235	0.28					0.91	0.91	0.9	0.91	854	18.6	2.14	GRTCGATCACGACGAGGT	GGATCTGGCCCTTCTTGAG	30S ribosomal protein S1				94	75	62	45	26	17	10	6
117.4-16.33-33	'117	'4-16	'33	464	464	464	79	235	0.28					0.91	0.91	0.9	0.91	854	18.6	2.14	GRTCGATCACGACGAGGT	GGATCTGGCCCTTCTTGA	30S ribosomal protein S1				94	75	62	45	26	17	10	6
123.28-35.46-46	'123	'28-35	'46	241	241	241	75	250	0.28					0.91	0.91	0.93	0.94	868	19.04	2.14	TGAAGATCGAGGTGTCCGA	GGATCTCGGAGTGGGAGGT	Translation initiation factor IF-2				60	49	40	32	21	13	9	6
123.4-13.4-4	'123	'4-13	'4	376	373	376	82	225	0.28					0.91	0.91	0.93	0.93	849	19.54	2.15	TGCTSCAGCAGTTCGACATC	CGATCTTGTTGACGGCCA	Translation initiation factor IF-2				104	96	85	73	59	33	19	10
123.4-13.6-6	'123	'4-13	'6	377	374	377	83	226	0.28					0.91	0.91	0.93	0.93	851	19.69	2.16	TGCTSCAGCAGTTCGACAT	CGATCTTGTTGACGGCCA	Translation initiation factor IF-2				105	96	85	73	59	33	19	11
210.26-35.20-20	'210	'26-35	'20	368	367	368	89	201	0.28					0.91	0.91	0.96	0.97	827	19.53	2.15	ACTTCCCGCTGTTCAAGCC	CTTCGGGAAGGCGATGAC	Aspartate--tRNA ligase				110	96	77	65	47	23	12	7
210.26-35.21-21	'210	'26-35	'21	368	367	368	89	201	0.28					0.91	0.91	0.96	0.97	827	19.53	2.15	CTTCCCGCTGTTCAAGCC	CTTCGGGAAGGCGATGAC	Aspartate--tRNA ligase				110	96	77	65	47	23	12	7
257.12-23.29-29	'257	'12-23	'29	370	370	370	80	240	0.28					0.91	0.91	0.9	0.91	860	19.71	2.16	AGCAYTCCGTGATGATGCT	ACCCACTTGACGTTGACCTT	CTP synthase				112	100	84	59	41	25	14	9
283.6-9.16-16	'283	'6-9	'16	229	229	229	76	253	0.28					0.91	0.91	0.9	0.91	872	19.67	2.16	GAAGGTCATCGGCATGGAY	TCATGTACTCCTGRATGTCGG	Enolase				59	47	38	30	25	17	9	7
283.6-9.17-17	'283	'6-9	'17	229	229	229	76	253	0.28					0.91	0.91	0.9	0.91	872	19.67	2.16	AAGGTCATCGGCATGGAY	TCATGTACTCCTGRATGTCGG	Enolase				59	47	38	30	25	17	9	7
283.6-9.18-18	'283	'6-9	'18	230	230	230	75	252	0.28					0.91	0.91	0.9	0.92	870	19.7	2.16	GAAGGTCATCGGCATGGA	TCATGTACTCCTGRATGTCGG	Enolase				60	48	39	31	26	17	9	7
498.15-24.22-22	'498	'15-24	'22	365	365	365	91	200	0.28					0.91	0.91	0.94	0.94	830	19.06	2.14	CCGACCAAGGACTGCTACTC	CTGGGTGTCCTCGATGAASG	Argininosuccinate synthase				88	74	62	49	39	22	16	11
498.15-24.23-23	'498	'15-24	'23	365	365	365	91	200	0.28					0.91	0.91	0.94	0.94	830	19.06	2.14	CCGACCAAGGACTGCTACTC	TGGGTGTCCTCGATGAASG	Argininosuccinate synthase				88	74	62	49	39	22	16	11
534.11-22.19-19	'534	'11-22	'19	440	440	440	80	240	0.28					0.91	0.91	0.96	0.96	864	20.02	2.16	CCACCGTSAACATGCTCG	CTTGCCCGGCTTGTACTG	putative glutamine synthetase 2				121	108	93	77	58	29	17	15
534.11-22.20-20	'534	'11-22	'20	441	441	441	80	240	0.28					0.91	0.91	0.96	0.96	864	20.02	2.16	CCACCGTSAACATGCTCG	CCTTGCCCGGCTTGTACT	putative glutamine synthetase 2				121	108	93	77	58	29	17	15
545.27-40.68-68	'545	'27-40	'68	1414	460	1414	88	207	0.28					0.91	0.91	0.91	0.91	825	18.73	2.14	GYAAGTCCACGCTGTTCAAG	AACCAGTACCACTTGGCCG	putative ABC transporter ATP-binding protein/MT2552				239	114	100	76	62	27	17	10
550.11-17.32-32	'550	'11-17	'32	261	252	261	77	243	0.28					0.91	0.91	0.8	0.83	854	20.58	2.19	CACCTACGCGCTGAACAAG	GTTGCGGATCAGGTGGAA	Acetate kinase				102	85	60	48	33	24	12	7
608.23-32.59-59	'608	'23-32	'59	313	313	313	83	226	0.28					0.91	0.91	0.84	0.87	845	19.41	2.15	ATCCTGACCSAGGACTACCG	GGATGGCGTASGGGAACTC	Polyribonucleotide nucleotidyltransferase				74	54	41	28	25	13	4	3
608.8-20.14-14	'608	'8-20	'14	386	380	383	90	195	0.28					0.91	0.91	0.93	0.94	818	19.47	2.16	SCTGATCGACGGCCAGTG	TCCTTGATCTCGTGGATGC	Polyribonucleotide nucleotidyltransferase				105	85	68	53	38	21	15	9
608.8-20.15-15	'608	'8-20	'15	383	380	383	91	196	0.28					0.91	0.91	0.93	0.94	820	19.57	2.16	SCTGATCGACGGCCAGTG	CCTTGATCTCGTGGATGC	Polyribonucleotide nucleotidyltransferase				106	85	68	53	39	22	15	9
619.20-28.36-36	'619	'20-28	'36	318	318	318	82	232	0.28					0.91	0.91	0.92	0.93	850	20.27	2.18	ARATGACCACGCCGAACG	CGGTGAACACGAAGTTGC	2-isopropylmalate synthase				111	94	82	64	51	22	9	6
619.20-28.38-38	'619	'20-28	'38	318	318	318	82	232	0.28					0.91	0.91	0.92	0.93	850	20.27	2.18	ARATGACCACGCCGAACG	GCGGTGAACACGAAGTTGC	2-isopropylmalate synthase				111	94	82	64	51	22	9	6
942.19-28.23-23	'942	'19-28	'23	399	399	399	87	216	0.28					0.91	0.91	0.94	0.94	838	20.03	2.17	GCACACCTTCGCGAACAC	ACTGGCAGTCCTTGAGCTTG	DNA gyrase subunit B				115	102	93	69	48	23	11	8
117.5-16.42-42	'117	'5-16	'42	435	435	435	83	224	0.28					0.9	0.9	0.89	0.9	849	19.11	2.15	ACATCGGCTACAAGACCGAG	GGATCTGGCCCTTCTTGAG	30S ribosomal protein S1				91	64	51	36	26	15	8	5
237.17-30.48-48	'237	'17-30	'48	399	399	399	80	232	0.28					0.9	0.9	0.93	0.94	855	19.32	2.14	AGTACTTCCGYGACGTGCAG	ATGTCCTGCAGCTCCTTGTT	ATP synthase subunit beta				86	72	61	50	36	23	16	8
237.18-30.50-50	'237	'18-30	'50	361	361	361	81	231	0.28					0.9	0.9	0.91	0.92	856	20.32	2.17	ATCGACAACATCTTCCGCTT	ATGATGTCCTGCAGCTCCTT	ATP synthase subunit beta				94	79	64	53	41	25	17	10
256.6-9.24-24	'256	'6-9	'24	233	233	233	76	252	0.28					0.9	0.9	0.89	0.91	866	19.94	2.17	ACATGATGGGCAAGGTCG	GTARCGGCCCTTCACGGT	50S ribosomal protein L1				67	56	46	36	28	13	7	5
256.6-9.25-25	'256	'6-9	'25	233	233	233	76	252	0.28					0.9	0.9	0.89	0.91	866	19.94	2.17	GACATGATGGGCAAGGTCG	GTARCGGCCCTTCACGGT	50S ribosomal protein L1				67	56	46	36	28	13	7	5
356.5-13.28-28	'356	'5-13	'28	328	328	328	84	225	0.28					0.9	0.9	0.84	0.87	853	20.16	2.17	CAACGCCACCGACATCTT	CACGCGGGASACGAAGAA	Transaldolase				91	71	52	42	29	9	3	2
471.12-23.36-36	'471	'12-23	'36	415	415	415	82	230	0.28					0.9	0.9	0.87	0.88	850	20.14	2.18	ATGGACCTGTTCTCCTTCCC	GCAGTAGATGTGGGARTCGTC	Threonine--tRNA ligase 1				116	92	83	67	53	30	17	6
475.22-28.7-7	'475	'22-28	'7	320	320	320	79	237	0.28					0.9	0.9	0.94	0.93	854	21.71	2.23	CGACGAGTACCGCAAGTACA	CGAAGTCCTGGYCCTTGAT	ATP-dependent Clp protease ATP-binding subunit ClpC1				121	109	96	81	63	41	32	19
572.39-45.105-105	'572	'39-45	'105	239	236	239	77	244	0.28					0.9	0.9	0.82	0.84	863	19.06	2.15	CTTCGGACCGGAYGAGAC	ACGGTAGCCTCRAGCCACT	Xylulose-5-phosphate/fructose-6-phosphate phosphoketolase				59	50	43	30	24	10	6	5
572.39-45.106-106	'572	'39-45	'106	239	236	239	77	244	0.28					0.9	0.9	0.82	0.84	863	19.06	2.15	ATCTTCGGACCGGAYGAGAC	ACGGTAGCCTCRAGCCACT	Xylulose-5-phosphate/fructose-6-phosphate phosphoketolase				59	50	43	30	24	10	6	5
572.39-45.107-107	'572	'39-45	'107	240	237	240	77	244	0.28					0.9	0.9	0.82	0.84	863	19.06	2.15	ATCTTCGGACCGGAYGAGA	ACGGTAGCCTCRAGCCACT	Xylulose-5-phosphate/fructose-6-phosphate phosphoketolase				59	50	43	30	24	10	6	5
595.25-39.111-111	'595	'25-39	'111	450	450	450	86	216	0.28					0.9	0.9	0.92	0.92	840	19.14	2.14	ACACCTCGGCCATCCAGTA	CGTCCTTGTTGTAGATCGGG	Formate acetyltransferase 1				115	103	90	72	58	33	24	19
595.25-39.112-112	'595	'25-39	'112	450	450	450	86	216	0.28					0.9	0.9	0.92	0.92	840	19.14	2.14	CACCTCGGCCATCCAGTA	CGTCCTTGTTGTAGATCGGG	Formate acetyltransferase 1				115	103	90	72	58	33	24	19
595.36-48.136-136	'595	'36-48	'136	439	427	439	87	213	0.28					0.9	0.9	0.85	0.87	836	19.94	2.17	CCTGCACGACAAGGARGT	ATCTTGCCGACSGAGAACAT	Formate acetyltransferase 1				126	102	82	64	50	22	13	8
595.47-52.169-169	'595	'47-52	'169	229	229	229	79	240	0.28					0.9	0.9	0.85	0.87	861	19.26	2.15	GGAGAACGGCATGGACTC	GTCAGGTGCGGGTACTTYTC	Formate acetyltransferase 1				60	50	42	34	24	13	6	3
595.47-52.170-170	'595	'47-52	'170	230	230	230	79	240	0.28					0.9	0.9	0.85	0.87	861	19.25	2.15	GGAGAACGGCATGGACTC	GGTCAGGTGCGGGTACTTYT	Formate acetyltransferase 1				60	50	42	34	24	13	6	3
595.5-14.15-15	'595	'5-14	'15	336	336	336	83	224	0.28					0.9	0.9	0.82	0.84	847	19.99	2.17	AGTACCGCAAGACCCACAAY	AGGTAGCCCATGTAGGTCCA	Formate acetyltransferase 1				95	74	57	50	37	21	13	5
608.19-27.41-41	'608	'19-27	'41	282	282	282	82	228	0.28					0.9	0.9	0.85	0.88	845	19.59	2.16	TSTCCATCGCCGAGAAGC	CTTGAGCATGTTCAGSGTGG	Polyribonucleotide nucleotidyltransferase				81	65	54	42	32	15	7	5
625.7-12.38-38	'625	'7-12	'38	289	289	289	85	222	0.28					0.9	0.9	0.93	0.94	843	19.62	2.16	GTCATCAAGCTCGGYATCCT	TTGCCGTAGATGTAGCCRTC	Trehalose import ATP-binding protein SugC				81	73	62	51	42	24	17	11
629.40-45.64-64	'629	'40-45	'64	371	370	370	93	194	0.28					0.9	0.9	0.91	0.92	826	19.88	2.18	CAGAAGAACACCTGCCCG	ASCGTACGGTTGACGTTGC	Glutamate synthase [NADPH] large chain				136	113	92	73	56	36	22	14
629.40-45.66-66	'629	'40-45	'66	369	368	368	92	194	0.28					0.9	0.9	0.91	0.92	825	19.79	2.17	CAGAAGAACACCTGCCCG	GTACGGTTGACGTTGCGR	Glutamate synthase [NADPH] large chain				134	111	87	72	53	32	22	13
737.21-29.25-25	'737	'21-29	'25	389	389	389	81	232	0.28					0.9	0.9	0.85	0.87	850	19.97	2.17	TGTTCACCAAGAACGCYTG	GCACATGTGSGTGTGGATCT	5-methyltetrahydropteroyltriglutamate-- homocysteine methyltransferase				126	106	88	75	55	24	19	9
737.21-29.26-26	'737	'21-29	'26	389	389	389	81	232	0.28					0.9	0.9	0.85	0.87	850	19.97	2.17	CTGTTCACCAAGAACGCYTG	GCACATGTGSGTGTGGATCT	5-methyltetrahydropteroyltriglutamate-- homocysteine methyltransferase				126	106	88	75	55	24	19	9
953.10-20.11-11	'953	'10-20	'11	418	418	418	89	208	0.28					0.9	0.9	0.96	0.96	826	19.4	2.15	ACTACCGCCAGCAGGTSTTC	CGAGCAGCTGGGAGAGGA	Polyphosphate kinase				134	123	117	91	67	41	27	16
953.10-20.12-12	'953	'10-20	'12	418	418	418	89	208	0.28					0.9	0.9	0.96	0.96	826	19.4	2.15	CTACCGCCAGCAGGTSTTC	CGAGCAGCTGGGAGAGGA	Polyphosphate kinase				134	123	117	91	67	41	27	16
227.30-38.66-66	'227	'30-38	'66	423	423	423	88	203	0.28					0.89	0.89	0.89	0.9	825	20.22	2.18	GACTGGCTGATCTCCCGY	CCCTTGGACTTCGACATCTT	Valine--tRNA ligase				135	113	97	87	67	25	15	8
227.30-38.67-67	'227	'30-38	'67	422	422	422	88	203	0.28					0.89	0.89	0.89	0.9	825	20.22	2.18	ACTGGCTGATCTCCCGYC	CCCTTGGACTTCGACATCTT	Valine--tRNA ligase				135	113	97	87	67	25	15	8
227.30-38.68-68	'227	'30-38	'68	424	424	424	88	203	0.28					0.89	0.89	0.89	0.9	825	20.2	2.18	GACTGGCTGATCTCCCGY	GCCCTTGGACTTCGACATCT	Valine--tRNA ligase				135	113	97	87	67	25	15	8
305.6-16.25-25	'305	'6-16	'25	304	304	304	78	243	0.28					0.89	0.89	0.94	0.94	862	19.46	2.15	AAGATCACCAAGGCCAAGAA	CTCCTTGAAGGGGAAGCC	50S ribosomal protein L5				80	69	60	44	36	21	11	6
324.10-25.51-51	'324	'10-25	'51	449	449	449	83	225	0.28					0.89	0.89	0.9	0.91	848	19.27	2.15	GGTCATCCACACCTCCGC	GTAGTTGGAGAAGAACGGCG	Elongation factor Tu				123	106	83	66	55	20	8	5
356.1-8.3-3	'356	'1-8	'3	250	250	250	76	251	0.28					0.89	0.89	0.84	0.86	866	20.94	2.21	CAACCCGTCCATCTTCCA	GGRATCTTGATCATGGCGTT	Transaldolase				77	67	61	40	28	14	7	4
401.10-15.26-26	'401	'10-15	'26	227	227	227	80	234	0.28					0.89	0.89	0.93	0.92	852	21.25	2.22	TGCAGGACACCTTCTAYGTCA	CTTGTCSAGCACGCCCTT	Phenylalanine--tRNA ligase alpha subunit				75	67	62	52	40	27	18	12
545.2-11.18-18	'545	'2-11	'18	436	436	436	86	220	0.28					0.89	0.89	0.91	0.9	839	20.06	2.17	TGCTSAAGATCATGGCCG	CAGGAACTGYTCCAGCCAC	putative ABC transporter ATP-binding protein/MT2552				125	116	99	84	65	39	28	19
545.2-9.11-11	'545	'2-9	'11	358	358	358	83	223	0.28					0.89	0.89	0.91	0.9	843	20.31	2.19	TGCTSAAGATCATGGCCG	TCRAGCAGCAGCTTGCAC	putative ABC transporter ATP-binding protein/MT2552				108	102	88	71	56	35	25	20
545.2-9.13-13	'545	'2-9	'13	357	357	357	83	223	0.28					0.89	0.89	0.91	0.9	843	20.34	2.19	TGCTSAAGATCATGGCCG	CRAGCAGCAGCTTGCACA	putative ABC transporter ATP-binding protein/MT2552				108	102	88	71	56	35	25	20
608.41-50.118-118	'608	'41-50	'118	316	316	316	80	233	0.28					0.89	0.89	0.91	0.92	852	19.87	2.16	CAACGAGTGCATCGACGG	ATCTGSGAGATGTGCAGCAG	Polyribonucleotide nucleotidyltransferase				88	74	65	53	43	23	17	9
608.41-50.119-119	'608	'41-50	'119	316	316	316	80	233	0.28					0.89	0.89	0.91	0.92	852	19.87	2.16	CAACGAGTGCATCGACGG	TCTGSGAGATGTGCAGCAG	Polyribonucleotide nucleotidyltransferase				88	74	65	53	43	23	17	9
625.4-9.24-24	'625	'4-9	'24	232	232	232	81	231	0.28					0.89	0.89	0.87	0.88	845	18.8	2.14	CCGAAGGTCTTCCTCATGG	AKGTTCATCGACGGGGAG	Trehalose import ATP-binding protein SugC				40	37	31	25	17	8	3	2
662.10-19.5-5	'662	'10-19	'5	374	374	374	80	233	0.28					0.89	0.89	0.87	0.87	856	20.26	2.18	AGCTCACCTGCGTGTTCGT	CGCACCTCRTCCTTGAACA	GMP synthase [glutamine-hydrolyzing]				132	115	97	77	56	32	22	13
662.10-19.6-6	'662	'10-19	'6	374	374	374	80	233	0.28					0.89	0.89	0.87	0.87	856	20.26	2.18	GCTCACCTGCGTGTTCGT	CGCACCTCRTCCTTGAACA	GMP synthase [glutamine-hydrolyzing]				132	115	97	77	56	32	22	13
662.11-19.8-8	'662	'11-19	'8	332	332	332	80	232	0.28					0.89	0.89	0.86	0.87	853	20.24	2.19	AGGYCGAGCAGGTCAAGC	GCGCACCTCRTCCTTGAA	GMP synthase [glutamine-hydrolyzing]				125	108	96	77	53	34	23	13
302.16-21.16-16	'302	'16-21	'16	259	259	259	86	219	0.28					0.88	0.88	0.92	0.93	842	20.79	2.18	GCACCTACCCGTTCGTCAC	GCTTGGTGAGCACGATGTC	Adenylosuccinate synthetase				83	74	65	53	38	24	14	7
302.16-21.17-17	'302	'16-21	'17	259	259	259	86	219	0.28					0.88	0.88	0.92	0.93	842	20.79	2.18	GCACCTACCCGTTCGTCAC	AGCTTGGTGAGCACGATGTC	Adenylosuccinate synthetase				83	74	65	53	38	24	14	7
428.23-32.62-62	'428	'23-32	'62	298	298	298	77	246	0.28					0.88	0.88	0.89	0.9	863	19.95	2.17	CCATCTCCATGACCTTCGG	GTGACGGTRCCCATGTACTC	GTP-binding protein TypA/BipA				89	64	54	44	30	15	10	5
471.28-36.86-86	'471	'28-36	'86	318	318	318	79	242	0.28					0.88	0.88	0.87	0.88	857	21.96	2.24	GAAGATCTCCGTGCAGGC	ATCTTCTTGCCGAAGCGR	Threonine--tRNA ligase 1				119	110	97	78	62	43	23	13
471.28-36.88-88	'471	'28-36	'88	320	320	320	79	243	0.28					0.88	0.88	0.87	0.88	858	21.84	2.23	GAAGATCTCCGTGCAGGC	CGRATCTTCTTGCCGAAGC	Threonine--tRNA ligase 1				122	109	99	79	68	44	23	13
522.6-11.6-6	'522	'6-11	'6	316	316	316	81	229	0.28					0.88	0.88	0.97	0.95	848	20.53	2.18	CGAAAAGGGCAAGAAGGTC	ACGGTGAGCTTCTGVGTGG	hypothetical protein				109	100	83	72	55	38	22	14
582.9-17.23-23	'582	'9-17	'23	347	346	347	81	232	0.28					0.88	0.88	0.88	0.89	849	21.04	2.26	CTTCCAGGCGCTCRTCAA	GRCCCATCTTGCCGAACA	Phosphoribosylformylglycinamidine synthase				128	104	90	70	49	27	14	11
595.19-25.80-80	'595	'19-25	'80	205	205	205	79	244	0.28					0.88	0.88	0.82	0.84	869	19.45	2.15	TCCTGCGYACCAAGGACTA	CCGAGGTGTCGATGGAGAT	Formate acetyltransferase 1				52	45	38	30	22	17	9	6
595.19-29.85-85	'595	'19-29	'85	311	311	311	81	231	0.28					0.88	0.88	0.84	0.85	856	19.32	2.15	TCCTGCGYACCAAGGACTAC	CGAAGAACTGCATCTGCTTG	Formate acetyltransferase 1				77	70	59	43	32	21	14	10
625.8-13.46-46	'625	'8-13	'46	331	322	328	90	197	0.28					0.88	0.88	0.92	0.93	824	20.6	2.2	CCGACCGAGCTGTACGAT	CGTGGTGAGCTTGTTCTGRT	Trehalose import ATP-binding protein SugC				106	82	67	58	44	31	18	9
123.26-34.39-39	'123	'26-34	'39	277	277	277	78	245	0.28					0.87	0.87	0.93	0.93	867	19.03	2.14	TCAAYATCGTCATCAAGGGC	ACCTCYTCGTATTCCGGCT	Translation initiation factor IF-2				69	58	48	38	32	18	11	8
471.18-30.63-63	'471	'18-30	'63	455	455	455	78	243	0.28					0.87	0.87	0.86	0.87	863	19.93	2.17	CTSAAGCCGATGAACTGCC	GCTCSGGCAGGTTGAAGTC	Threonine--tRNA ligase 1				143	123	111	86	67	35	23	12
475.40-45.61-61	'475	'40-45	'61	236	236	236	77	245	0.28					0.87	0.87	0.88	0.88	858	20.38	2.17	GCTGTTCGACGAGATCGARA	ACGGTTCAGGAACTCSGG	ATP-dependent Clp protease ATP-binding subunit ClpC1				77	66	54	47	34	23	16	11
572.19-28.75-75	'572	'19-28	'75	259	256	258	75	254	0.28					0.87	0.87	0.88	0.89	869	19.19	2.15	CCTCAACGGCTACAAGATCG	CTTCTTGCCGTCGATGWACT	Xylulose-5-phosphate/fructose-6-phosphate phosphoketolase				60	49	47	35	27	7	3	1
572.19-28.76-76	'572	'19-28	'76	258	255	257	75	254	0.28					0.87	0.87	0.88	0.89	869	19.21	2.15	CCTCAACGGCTACAAGATCG	TCTTGCCGTCGATGWACTT	Xylulose-5-phosphate/fructose-6-phosphate phosphoketolase				60	49	47	35	27	7	3	1
572.19-28.77-77	'572	'19-28	'77	259	256	258	75	254	0.28					0.87	0.87	0.88	0.89	869	19.19	2.15	CCTCAACGGCTACAAGATCG	TTCTTGCCGTCGATGWACT	Xylulose-5-phosphate/fructose-6-phosphate phosphoketolase				60	49	47	35	27	7	3	1
633.3-12.20-20	'633	'3-12	'20	321	321	321	79	239	0.28					0.87	0.87	0.86	0.87	856	19.99	2.16	TCCAGGCCATCAACGART	GTTCTTGAARCCGATGTTCG	Glutamine synthetase 1				88	75	66	49	40	28	21	11
227.26-34.54-54	'227	'26-34	'54	384	384	384	87	212	0.28					0.86	0.86	0.92	0.92	837	20.6	2.18	TCTACGAGAAGGGCGACAAG	CACGATCTGCGGGGTSAG	Valine--tRNA ligase				140	118	99	86	67	42	19	11
673.1-6.2-2	'673	'1-6	'2	253	253	253	79	241	0.28					0.86	0.86	0.82	0.83	861	20.44	2.19	AACCAGAAGTGCGTGCGY	GAAGTTGTCTTCCATGCCSA	Alanine--tRNA ligase				90	84	72	63	42	24	14	9
673.1-6.3-3	'673	'1-6	'3	253	253	253	79	241	0.28					0.86	0.86	0.82	0.83	861	20.44	2.19	AACCAGAAGTGCGTGCGY	AGAAGTTGTCTTCCATGCCSA	Alanine--tRNA ligase				90	84	72	63	42	24	14	9
440.1-8.2-2	'440	'1-8	'2	291	291	291	79	238	0.28					0.85	0.85	0.85	0.86	855	19.88	2.17	GGCTGTACATCAAYTCGCC	ATTCGTTGTCGCGGTAGATY	ATP-dependent Clp protease proteolytic subunit 2				85	67	54	45	32	18	11	8
942.24-29.30-30	'942	'24-29	'30	245	245	245	82	233	0.28					0.85	0.85	0.88	0.88	854	20.1	2.17	GCAGTTCGAAGGCCAGAC	CTCSACGATGAACAGCTCGC	DNA gyrase subunit B				71	61	56	43	28	20	11	4
117.7-18.69-69	'117	'7-18	'69	409	409	409	86	217	0.28					0.84	0.84	0.9	0.9	849	18.89	2.14	CGTCACCAAGGAAGACAAGG	TCGGARACGTGGATCAGG	30S ribosomal protein S1				85	66	57	49	33	16	12	8
324.16-26.72-72	'324	'16-26	'72	394	394	394	78	247	0.28					0.84	0.84	0.85	0.86	865	18.94	2.14	ACAAGCCGTTCCTGATGC	ACCATCTCGACGCCTTCC	Elongation factor Tu				90	75	66	55	40	13	4	3
324.16-26.73-73	'324	'16-26	'73	394	394	394	78	247	0.28					0.84	0.84	0.85	0.86	865	18.94	2.14	GACAAGCCGTTCCTGATGC	ACCATCTCGACGCCTTCC	Elongation factor Tu				90	75	66	55	40	13	4	3
169.6-17.11-11	'169	'6-17	'11	463	460	463	91	199	0.28					0.83	0.83	0.71	0.72	825	19.24	2.16	GCATCCAGATCGAAGGCG	TCGAKGGCCTTGTCGAAG	Transketolase				137	95	74	64	46	21	7	3
545.22-31.59-59	'545	'22-31	'59	261	261	261	83	224	0.28					0.83	0.83	0.9	0.89	844	19.71	2.16	GCTCGACTTCTCCGAGATYC	CCACAGGTTCTTGTTCGGRT	putative ABC transporter ATP-binding protein/MT2552				82	70	59	50	37	19	13	11
545.22-31.60-60	'545	'22-31	'60	262	262	262	83	224	0.28					0.83	0.83	0.9	0.89	844	19.7	2.16	GCTCGACTTCTCCGAGATYC	CCACAGGTTCTTGTTCGGR	putative ABC transporter ATP-binding protein/MT2552				82	70	59	50	37	19	13	11
621.6-14.23-23	'621	'6-14	'23	353	353	353	89	208	0.28					0.83	0.83	0.91	0.91	832	19.74	2.16	YACCAAGAACAACCCGGTG	CCGGATCCTTYTCGATGTTC	Chaperone protein ClpB				102	94	84	70	48	25	14	11
633.4-13.33-33	'633	'4-13	'33	288	288	288	78	241	0.28					0.83	0.83	0.81	0.82	860	19.5	2.16	CGTTCCGCAAGCACAAGAC	GGAACCGGGAAGTAGCCS	Glutamine synthetase 1				75	64	56	39	33	21	15	9
324.10-24.48-48	'324	'10-24	'48	434	434	434	81	237	0.28					0.82	0.82	0.89	0.9	857	18.96	2.14	ACGAGAACGGCTTCGAYC	GTCAGCACGTAGACTTCGCC	Elongation factor Tu				125	100	86	65	54	14	8	5
623.19-24.33-33	'623	'19-24	'33	264	264	264	76	246	0.28					0.82	0.82	0.91	0.91	860	20.29	2.18	AAGGACAAGGGCGTKCAG	CTTRTCGGCGTGCATCTG	Elongation factor G				91	85	69	64	54	24	13	7
608.29-37.70-70	'608	'29-37	'70	274	274	274	82	226	0.28					0.81	0.81	0.89	0.89	845	19.56	2.15	ATGCACAACTACGAGATGCC	GTCTTGAAGATGTGCTKGCC	Polyribonucleotide nucleotidyltransferase				66	55	46	41	38	20	14	8
324.16-24.65-65	'324	'16-24	'65	271	271	271	76	249	0.28					0.8	0.8	0.84	0.84	864	19.27	2.15	TSGACAAGCCGTTCCTGAT	TAGACTTCGCCCTCGAACTT	Elongation factor Tu				81	67	56	49	38	13	4	3
818.1-5.2-2	'818	'1-5	'2	314	314	314	80	238	0.28					0.79	0.79	0.94	0.91	860	21.9	2.25	GGCAAGAAATGGCAGGAY	SAGGAACTCCATGATGCCG	Lysylphosphatidylglycerol biosynthesis bifunctional protein LysX				158	152	144	126	103	74	52	31
818.1-5.3-3	'818	'1-5	'3	314	314	314	80	238	0.28					0.79	0.79	0.94	0.91	860	21.9	2.25	GGCAAGAAATGGCAGGAY	AGGAACTCCATGATGCCG	Lysylphosphatidylglycerol biosynthesis bifunctional protein LysX				158	152	144	126	103	74	52	31
633.7-19.67-67	'633	'7-19	'67	460	460	460	88	203	0.28					0.78	0.78	0.88	0.88	829	19.11	2.14	CTGAAGTCCACCGGCATC	GTCCTTCCACAGGGACTGGT	Glutamine synthetase 1				94	82	71	59	46	25	20	11
633.7-19.68-68	'633	'7-19	'68	460	460	460	88	203	0.28					0.78	0.78	0.88	0.88	829	19.11	2.14	CTGAAGTCCACCGGCATC	TCCTTCCACAGGGACTGGT	Glutamine synthetase 1				94	82	71	59	46	25	20	11
623.24-34.67-67	'623	'24-34	'67	408	408	408	78	245	0.28					0.76	0.76	0.89	0.89	861	18.85	2.14	AAGATCTTCCAGATGCACGC	ACCGGTCTGCTTCTTGTGS	Elongation factor G				98	91	75	60	51	23	17	11
623.24-34.68-68	'623	'24-34	'68	409	409	409	78	245	0.28					0.76	0.76	0.89	0.89	861	18.85	2.14	CAAGATCTTCCAGATGCACG	ACCGGTCTGCTTCTTGTGS	Elongation factor G				98	91	75	60	51	23	17	11
358.25-33.16-16	'358	'25-33	'16	344	338	344	83	221	0.28					0.75	0.75	0.78	0.77	836	19.73	2.16	GTGGGAGCACTTCTACGAGG	GACCAGCGGGAAGGTGAT	Lysine--tRNA ligase				79	68	62	52	36	18	12	8
623.23-29.46-46	'623	'23-29	'46	290	290	290	76	251	0.28					0.73	0.73	0.86	0.84	868	19.65	2.15	TTCAAGATCTCSACCCACCC	ATCTTCTCCTGRTCGGCCT	Elongation factor G				85	74	60	50	45	22	15	9
623.33-42.91-91	'623	'33-42	'91	396	396	396	79	239	0.28					0.72	0.72	0.87	0.86	858	19.34	2.15	AGGTYGCCTACCGCGAGA	ATGACDTCGCCCATGTACT	Elongation factor G				116	104	86	69	58	32	20	11
621.13-19.31-31	'621	'13-19	'31	204	204	204	82	227	0.28					0.67	0.67	0.78	0.75	841	20.9	2.18	ACCACGCTGGACGARTACC	CCAGRTCGATGGCCTTGT	Chaperone protein ClpB				63	59	53	40	29	18	12	9
621.13-19.33-33	'621	'13-19	'33	204	204	204	82	227	0.28					0.67	0.67	0.78	0.75	841	20.9	2.18	CCACGCTGGACGARTACC	CCAGRTCGATGGCCTTGT	Chaperone protein ClpB				63	59	53	40	29	18	12	9
774.23-33.4-4	'774	'23-33	'4	389	386	389	85	223	0.28					0.61	0.61	0.89	0.86	841	20.62	2.2	GACAACATCCGCAAGTTCCT	ATCGTGAAGCCCATCGTRC	Calcium-transporting ATPase 1				154	144	127	106	84	55	35	23
774.23-33.6-6	'774	'23-33	'6	389	386	389	85	223	0.28					0.61	0.61	0.89	0.86	841	20.62	2.2	GACAACATCCGCAAGTTCCT	TCGTGAAGCCCATCGTRC	Calcium-transporting ATPase 1				154	144	127	106	84	55	35	23
662.19-26.17-17	'662	'19-26	'17	356	356	356	83	221	0.28					0.59	0.59	0.74	0.72	838	20.17	2.18	TGTTCAAGGAYGAGGTGCG	GGTTGATCTGGCGGCAYT	GMP synthase [glutamine-hydrolyzing]				114	97	89	75	55	34	27	16
227.17-26.43-43	'227	'17-26	'43	453	450	453	80	221	0.27					0.97	0.97	0.93	0.95	836	19.95	2.19	CGAATACCCSGGCTTCTACC	TTCGTCATACGCTTGGTCG	Valine--tRNA ligase				166	149	116	93	78	44	26	17
117.16-27.169-169	'117	'16-27	'169	366	366	366	78	238	0.27					0.95	0.95	0.92	0.94	854	18.34	2.13	CTCAAGAAGGGCCAGATCC	GCTTGACCACGGTCTCCG	30S ribosomal protein S1				71	57	47	34	19	11	4	3
123.33-42.57-57	'123	'33-42	'57	327	327	327	79	230	0.27					0.95	0.95	0.91	0.93	847	19.26	2.15	GARGGCGTGGAGATCAAGTA	TCTCGAAGGTCTCGATGATG	Translation initiation factor IF-2				85	71	54	42	26	12	11	6
150.2-5.2-2	'150	'2-5	'2	397	394	397	81	225	0.27					0.95	0.95	0.94	0.96	847	23.04	2.31	ACGACGTGATGAACAAGCAG	GATGCCGTCCTTGAGGTART	preprotein translocase subunit SecA				215	192	169	145	117	77	44	23
312.4-15.17-17	'312	'4-15	'17	434	434	434	81	225	0.27					0.95	0.95	0.95	0.96	841	19.14	2.14	CGACATGGTCGTCATCACC	CCTTRCCGTTGATGATCTTG	L-lactate dehydrogenase 2				127	117	102	81	66	34	21	15
312.7-16.26-26	'312	'7-16	'26	332	332	332	79	232	0.27					0.95	0.95	0.92	0.93	846	19.66	2.17	CTACATGCTCATCACCAACCC	GACATGSCGATGGCGTAGT	L-lactate dehydrogenase 2				100	90	77	56	44	22	14	8
401.7-17.11-11	'401	'7-17	'11	419	419	419	85	211	0.27					0.95	0.95	0.97	0.97	831	19.12	2.14	TSATGGAGGACGTCGAGGA	GTGAACGGGAAGTAGCTCG	Phenylalanine--tRNA ligase alpha subunit				125	113	103	82	58	28	17	13
401.7-17.12-12	'401	'7-17	'12	419	419	419	85	211	0.27					0.95	0.95	0.97	0.97	831	19.12	2.14	SATGGAGGACGTCGAGGA	GTGAACGGGAAGTAGCTCG	Phenylalanine--tRNA ligase alpha subunit				125	113	103	82	58	28	17	13
443.13-22.19-19	'443	'13-22	'19	332	326	332	81	221	0.27					0.95	0.95	0.91	0.93	839	19.94	2.17	CCAAGATCAACGGCGAAAC	GCCCATGAAGTAGTAGSCCG	Methionine--tRNA ligase				105	96	77	56	47	24	12	6
550.1-11.6-6	'550	'1-11	'6	456	456	456	78	238	0.27					0.95	0.95	0.87	0.89	851	20.86	2.22	CGAAAACCGTCCTTGTCATC	CCTTGTTCAGCGCGTAGGT	Acetate kinase				152	136	109	77	60	41	27	15
573.16-26.54-54	'573	'16-26	'54	421	421	421	84	212	0.27					0.95	0.95	0.92	0.94	833	20.13	2.17	AAGATCGAGAAGCCGCAG	CCTTGGCGTTGAGCTTGT	Pyruvate kinase				128	104	86	70	55	30	17	8
573.16-26.56-56	'573	'16-26	'56	420	420	420	84	212	0.27					0.95	0.95	0.92	0.94	833	20.14	2.17	AGATCGAGAAGCCGCAGG	CCTTGGCGTTGAGCTTGT	Pyruvate kinase				128	104	86	70	55	30	17	8
629.21-30.14-14	'629	'21-30	'14	352	352	352	81	226	0.27					0.95	0.95	0.93	0.94	845	19.93	2.17	TGAGCTACGGYTCCATCTC	RTTGGCCATCTTCGCATC	Glutamate synthase [NADPH] large chain				107	97	85	62	47	29	19	13
630.4-13.2-2	'630	'4-13	'2	329	326	329	80	226	0.27					0.95	0.95	0.87	0.9	849	19.62	2.17	ACACCGGCATGCTSTACTC	AGGCAGTTCATCGAGTTGG	Dihydroxy-acid dehydratase				103	81	75	60	43	22	11	11
630.4-13.3-3	'630	'4-13	'3	326	323	326	81	225	0.27					0.95	0.95	0.87	0.9	847	19.64	2.17	ACACCGGCATGCTSTACTC	AGTTCATCGAGTTGGCGG	Dihydroxy-acid dehydratase				105	86	78	62	43	23	14	11
961.7-19.10-10	'961	'7-19	'10	456	456	456	84	207	0.27					0.95	0.95	0.92	0.92	826	19.15	2.14	AACTACTTCTACCCGGACATGC	CTGACGGCGRATCTCGTACT	Aspartyl/glutamyl-tRNA(Asn/Gln) amidotransferase subunit B				119	109	94	69	54	23	16	8
961.7-19.11-11	'961	'7-19	'11	456	456	456	84	207	0.27					0.95	0.95	0.92	0.92	826	19.15	2.14	AACTACTTCTACCCGGACATGC	TGACGGCGRATCTCGTACT	Aspartyl/glutamyl-tRNA(Asn/Gln) amidotransferase subunit B				119	109	94	69	54	23	16	8
961.7-19.12-12	'961	'7-19	'12	456	456	456	84	207	0.27					0.95	0.95	0.92	0.92	826	19.15	2.14	CTACTTCTACCCGGACATGC	CTGACGGCGRATCTCGTACT	Aspartyl/glutamyl-tRNA(Asn/Gln) amidotransferase subunit B				119	109	94	69	54	23	16	8
117.10-24.122-122	'117	'10-24	'122	458	458	458	86	208	0.27					0.94	0.94	0.92	0.93	831	18.85	2.14	TCGTCGACATCGGTCTGC	ATCTTGGTGACCTTGCCCTT	30S ribosomal protein S1				91	65	55	44	30	15	8	6
117.18-28.199-199	'117	'18-28	'199	317	317	317	77	242	0.27					0.94	0.94	0.91	0.93	855	18.71	2.13	CCTGATCCACGTYTCCGAG	GACGTCGATCACCTTGACG	30S ribosomal protein S1				65	53	41	33	18	10	6	3
117.19-28.208-208	'117	'19-28	'208	291	291	291	74	247	0.27					0.94	0.94	0.9	0.93	860	18.87	2.14	GAAGCACATCGACCACCC	GACGTCGATCACCTTGACG	30S ribosomal protein S1				63	52	40	32	20	11	6	4
117.19-35.212-212	'117	'19-35	'212	464	464	464	82	219	0.27					0.94	0.94	0.9	0.93	842	18.6	2.14	GAAGCACATCGACCACCC	CAGCGATCCACTCGTTGG	30S ribosomal protein S1				87	67	53	40	25	15	4	1
146.20-31.34-34	'146	'20-31	'34	418	418	418	80	227	0.27					0.94	0.94	0.93	0.94	846	19.25	2.15	AGTACTGGATCGACGCCC	CTGCAGTTCVGGCTTCTTG	Glycine--tRNA ligase				115	96	85	67	46	23	8	5
210.14-22.7-7	'210	'14-22	'7	233	233	233	77	235	0.27					0.94	0.94	0.89	0.91	849	19.87	2.17	GCTGCTACCGTGAYGAGGA	GAACGGCGTGTTCTTGAAGT	Aspartate--tRNA ligase				70	65	59	47	35	19	8	5
210.14-22.9-9	'210	'14-22	'9	234	234	234	77	235	0.27					0.94	0.94	0.89	0.91	849	19.86	2.17	GCTGCTACCGTGAYGAGG	GAACGGCGTGTTCTTGAAGT	Aspartate--tRNA ligase				70	65	59	47	35	19	8	5
283.18-26.103-103	'283	'18-26	'103	382	382	382	78	235	0.27					0.94	0.94	0.88	0.91	856	19.33	2.15	GACCGGCAAGTACCRCTTC	GGGCACCGGTCTTGATCT	Enolase				101	82	71	58	44	24	18	11
337.9-16.21-21	'337	'9-16	'21	288	288	288	79	229	0.27					0.94	0.94	0.95	0.95	839	21.25	2.2	TCAAGGAAGTCGCCAAGAAG	CGAAGCGGTTGTTGTCYTC	60 kDa chaperonin 1				82	68	60	47	38	28	23	12
337.9-16.22-22	'337	'9-16	'22	290	290	290	79	229	0.27					0.94	0.94	0.95	0.95	839	21.22	2.2	GTCAAGGAAGTCGCCAAGAA	CGAAGCGGTTGTTGTCYT	60 kDa chaperonin 1				82	68	60	47	38	28	23	12
337.9-16.23-23	'337	'9-16	'23	288	288	288	79	229	0.27					0.94	0.94	0.95	0.95	839	21.26	2.2	CAAGGAAGTCGCCAAGAAGA	CGAAGCGGTTGTTGTCYT	60 kDa chaperonin 1				82	68	60	47	38	28	23	12
549.9-20.20-20	'549	'9-20	'20	431	431	431	81	218	0.27					0.94	0.94	0.89	0.91	841	20.42	2.18	GCTTCTACTTCCTGCGYGG	GGTACGGCACCTCGACCT	Serine--tRNA ligase				137	108	82	63	48	26	12	7
570.56-63.87-87	'570	'56-63	'87	301	301	301	85	209	0.27					0.94	0.94	0.91	0.93	835	20.52	2.19	GGYCTGATCAACGTGCAGTA	GTCGAAGCCCATGACCTC	Carbamoyl-phosphate synthase large chain				101	76	64	50	37	26	19	12
961.2-13.5-5	'961	'2-13	'5	406	406	406	84	216	0.27					0.94	0.94	0.89	0.91	834	19.54	2.15	ACCAAGCTGTTCTGCCCG	GATCGGCTTGGTSACGATCT	Aspartyl/glutamyl-tRNA(Asn/Gln) amidotransferase subunit B				113	99	85	61	42	18	12	7
117.10-24.123-123	'117	'10-24	'123	459	459	459	86	209	0.27					0.93	0.93	0.91	0.93	833	18.73	2.14	TCGTCGACATCGGTCTGC	GATCTTGGTGACCTTGCCCT	30S ribosomal protein S1				92	66	55	42	29	14	9	6
117.10-24.124-124	'117	'10-24	'124	460	460	460	86	209	0.27					0.93	0.93	0.91	0.93	833	18.72	2.14	TCGTCGACATCGGTCTGC	GATCTTGGTGACCTTGCCC	30S ribosomal protein S1				92	66	55	42	29	14	9	6
117.12-24.131-131	'117	'12-24	'131	353	353	353	82	215	0.27					0.93	0.93	0.9	0.93	834	18.78	2.14	CCTYGAGCTCGACAAGAACC	ATCTTGGTGACCTTGCCCTT	30S ribosomal protein S1				73	55	42	30	22	10	5	3
117.12-24.132-132	'117	'12-24	'132	354	354	354	82	216	0.27					0.93	0.93	0.9	0.93	836	18.69	2.14	CCTYGAGCTCGACAAGAACC	GATCTTGGTGACCTTGCCCT	30S ribosomal protein S1				71	56	41	29	21	9	5	3
117.12-24.133-133	'117	'12-24	'133	355	355	355	82	216	0.27					0.93	0.93	0.9	0.93	836	18.68	2.14	CCTYGAGCTCGACAAGAACC	GATCTTGGTGACCTTGCCC	30S ribosomal protein S1				71	56	41	29	21	9	5	3
146.23-31.43-43	'146	'23-31	'43	308	308	308	79	231	0.27					0.93	0.93	0.91	0.92	847	20.12	2.17	GCACCGTSGACATCGAATAC	CTGCAGTTCVGGCTTCTTG	Glycine--tRNA ligase				87	74	65	50	40	21	10	5
229.9-15.51-51	'229	'9-15	'51	209	209	209	75	245	0.27					0.93	0.93	0.91	0.92	856	21.23	2.22	AGAAGTTCATGCTGTGGCG	AGCATCTTGACGATGGCRC	2,3-bisphosphoglycerate-dependent phosphoglycerate mutase				86	71	58	48	31	16	7	3
410.15-26.12-12	'410	'15-26	'12	452	446	446	78	229	0.27					0.93	0.93	0.97	0.97	847	20.1	2.18	TGCAGAACTGGTCGAACAAC	CCKCGGCTCATCAGGTAG	FeS cluster assembly protein SufB				151	136	124	105	82	45	31	20
549.12-19.22-22	'549	'12-19	'22	278	278	278	75	246	0.27					0.93	0.93	0.89	0.91	857	20.45	2.18	GCACCGGCTTCCTSAACTC	CGAGCATCTCCTGYTCCA	Serine--tRNA ligase				87	79	63	46	31	14	12	8
549.12-19.23-23	'549	'12-19	'23	279	279	279	74	245	0.27					0.93	0.93	0.89	0.9	855	20.34	2.18	GCACCGGCTTCCTSAACT	CGAGCATCTCCTGYTCCA	Serine--tRNA ligase				87	78	63	47	30	13	12	7
608.9-21.27-27	'608	'9-21	'27	371	371	371	85	208	0.27					0.93	0.93	0.92	0.94	827	18.96	2.15	CCGTGTTCGAGATYGTGGT	ATCGTCCATRTCGGTGAACT	Polyribonucleotide nucleotidyltransferase				117	106	92	67	53	24	18	12
629.25-38.26-26	'629	'25-38	'26	463	463	463	88	195	0.27					0.93	0.93	0.89	0.91	814	19.67	2.17	CTGCAGATCAAGCTCGCC	GTRGCGAAGCCGAATTCCT	Glutamate synthase [NADPH] large chain				108	82	66	53	37	26	17	12
629.30-41.47-47	'629	'30-41	'47	444	444	444	89	196	0.27					0.93	0.93	0.91	0.93	816	19.46	2.15	TGATCAACGATGCGAAGATG	TCRGCGATGAACATGAAGAA	Glutamate synthase [NADPH] large chain				110	84	71	55	38	28	21	13
629.31-40.53-53	'629	'31-40	'53	315	315	315	83	212	0.27					0.93	0.93	0.88	0.91	828	19.93	2.17	ACGTCAAGCTCGTYTCCG	GGCAGGTGTTCTTCTGGC	Glutamate synthase [NADPH] large chain				85	70	50	43	33	21	14	10
629.31-40.54-54	'629	'31-40	'54	316	316	316	83	212	0.27					0.93	0.93	0.88	0.91	828	19.92	2.17	ACGTCAAGCTCGTYTCCG	GGGCAGGTGTTCTTCTGG	Glutamate synthase [NADPH] large chain				85	70	50	43	33	21	14	10
706.16-23.23-23	'706	'16-23	'23	406	406	406	88	197	0.27					0.93	0.93	0.81	0.83	820	20.33	2.2	ACCTGCATCGGCAACTCC	ATGCCGTCGAAGAAGGTCT	Aconitate hydratase				142	115	82	62	42	30	13	4
751.13-19.28-28	'751	'13-19	'28	363	360	360	81	224	0.27					0.93	0.93	0.84	0.86	843	19.04	2.15	GYTCCAAGGTCTCCGACAA	ACCTCGAACACGCCCATC	Phosphoglycerate kinase				116	103	85	45	25	15	7	5
787.9-12.16-16	'787	'9-12	'16	295	285	291	82	216	0.27					0.93	0.93	0.87	0.87	831	22.14	2.26	TGGACCCAGTGGATCTTCTC	CTGGAASACCGGGAAGTTG	Leucine--tRNA ligase				143	128	117	95	73	46	35	23
907.17-23.3-3	'907	'17-23	'3	397	397	397	81	227	0.27					0.93	0.93	0.95	0.95	843	20.4	2.21	TGGGCAAGGTCGATTTCTC	AACATCATGATSGTGCAGCC	Xanthine permease XanQ				163	141	126	103	74	56	42	30
117.5-17.45-45	'117	'5-17	'45	462	462	462	82	221	0.27					0.92	0.92	0.9	0.92	845	18.98	2.14	ACAAGACCGAGGGYGTCAT	GCCGAAGTTGACGATGGAG	30S ribosomal protein S1				100	67	54	39	28	12	8	6
123.35-42.63-63	'123	'35-42	'63	230	230	230	77	242	0.27					0.92	0.92	0.84	0.86	859	19.04	2.14	ACCTCCCACTCCGAGATCC	YGCATCTCGAAGGTCTCGAT	Translation initiation factor IF-2				63	57	43	29	16	8	6	3
140.11-19.19-19	'140	'11-19	'19	336	336	336	77	238	0.27					0.92	0.92	0.9	0.92	856	19.84	2.17	CAAGTGCGGYGGCAACTA	CRTCGAACTTCTCGGACTTG	Branched-chain-amino-acid aminotransferase				120	98	85	62	46	29	19	9
140.11-19.20-20	'140	'11-19	'20	336	336	336	77	238	0.27					0.92	0.92	0.9	0.92	856	19.84	2.17	CAAGTGCGGYGGCAACTA	ACRTCGAACTTCTCGGACTTG	Branched-chain-amino-acid aminotransferase				120	98	85	62	46	29	19	9
140.11-19.21-21	'140	'11-19	'21	347	347	347	76	236	0.27					0.92	0.92	0.9	0.92	852	19.71	2.16	CACYGGTTTCGCCAAGTG	RTCGAACTTCTCGGACTTGA	Branched-chain-amino-acid aminotransferase				121	98	86	61	47	29	17	9
146.15-26.23-23	'146	'15-26	'23	335	335	335	79	230	0.27					0.92	0.92	0.93	0.94	842	19.35	2.15	ATCGCCAACATGGGYAAG	GCCTGGTTGAAGTAGCTCAGR	Glycine--tRNA ligase				89	75	70	49	36	18	8	3
146.15-26.24-24	'146	'15-26	'24	340	340	340	79	228	0.27					0.92	0.92	0.94	0.95	838	19.22	2.15	ATCGCCAACATGGGYAAG	GGTGGCCTGGTTGAAGTAGC	Glycine--tRNA ligase				90	77	69	48	38	17	7	3
257.12-23.28-28	'257	'12-23	'28	371	371	371	77	236	0.27					0.92	0.92	0.9	0.91	852	19.55	2.16	AGCAYTCCGTGATGATGCT	RACCCACTTGACGTTGACCT	CTP synthase				112	100	82	59	40	25	14	10
283.16-24.88-88	'283	'16-24	'88	353	350	353	77	239	0.27					0.92	0.92	0.87	0.89	854	19.35	2.15	GCAGATCGGCATCTSCCT	GGAAACCATGGAGGTGWAGC	Enolase				92	76	62	55	44	21	16	8
283.9-17.39-39	'283	'9-17	'39	234	234	234	74	251	0.27					0.92	0.92	0.83	0.86	865	19.55	2.15	CCGACATYCAGGAGTACATGA	CCTTGTTGTAGAACTCGGAGG	Enolase				60	45	38	33	21	10	7	2
283.9-17.41-41	'283	'9-17	'41	234	234	234	74	251	0.27					0.92	0.92	0.83	0.86	865	19.55	2.15	ACCGACATYCAGGAGTACATGA	CCTTGTTGTAGAACTCGGAGG	Enolase				60	45	38	33	21	10	7	2
305.5-16.19-19	'305	'5-16	'19	363	363	363	76	237	0.27					0.92	0.92	0.93	0.95	851	19.04	2.14	ACTCCAAGCTCATCGAAGGY	CTCCTTGAAGGGGAAGCC	50S ribosomal protein L5				86	78	69	49	35	19	10	4
411.18-29.54-54	'411	'18-29	'54	365	365	365	76	239	0.27					0.92	0.92	0.94	0.95	851	19.64	2.16	CAGCACTGGATGTACAACGG	GTRCCGGAGACCTTCTTCA	ATP synthase subunit alpha				91	73	66	57	45	21	11	9
573.23-29.65-65	'573	'23-29	'65	257	257	257	76	237	0.27					0.92	0.92	0.92	0.93	850	20.06	2.17	ATGACCTCCAACGAGACCG	AGCCAGTGGTAGGTGTGCTC	Pyruvate kinase				80	74	62	50	39	29	18	15
608.8-20.13-13	'608	'8-20	'13	380	380	380	88	191	0.27					0.92	0.92	0.93	0.94	811	19.23	2.15	SCTGATCGACGGCCAGTG	CTCCTTGATCTCGTGGATGC	Polyribonucleotide nucleotidyltransferase				105	83	67	55	38	21	14	9
623.1-10.2-2	'623	'1-10	'2	323	323	323	72	256	0.27					0.92	0.92	0.91	0.93	863	19.66	2.15	GCAAYATCGGCATCATGG	CTGACGCCACACGGTCTC	Elongation factor G				76	64	54	44	29	18	12	5
706.18-27.34-34	'706	'18-27	'34	446	446	446	90	184	0.27					0.92	0.92	0.84	0.85	808	19.62	2.18	CGTCAAGATGAACTACCTGGC	AGTTGAAGTTCTTCGGCTCSA	Aconitate hydratase				136	111	87	70	48	31	10	3
706.18-27.36-36	'706	'18-27	'36	446	446	446	90	184	0.27					0.92	0.92	0.84	0.85	808	19.62	2.18	CGTCAAGATGAACTACCTGGC	GTTGAAGTTCTTCGGCTCSA	Aconitate hydratase				136	111	87	70	48	31	10	3
787.39-44.54-54	'787	'39-44	'54	272	240	264	78	238	0.27					0.92	0.92	0.86	0.87	851	21.08	2.22	TTCCACAAGCTGTTCAACCA	ACCACGTTGCGSGTGTTC	Leucine--tRNA ligase				96	81	74	57	39	22	18	12
117.22-30.220-220	'117	'22-30	'220	231	231	231	72	251	0.27					0.91	0.91	0.89	0.91	858	18.91	2.14	CAGGAGGATCCGTGGCAG	GGAGTCGTTGGCCTGCTT	30S ribosomal protein S1				51	40	35	27	15	9	4	3
117.5-16.40-40	'117	'5-16	'40	426	426	426	81	224	0.27					0.91	0.91	0.88	0.9	847	19.11	2.15	TACAAGACCGAGGGYGTCAT	GATCTGGCCCTTCTTGAGC	30S ribosomal protein S1				89	62	50	35	25	14	8	5
117.5-16.41-41	'117	'5-16	'41	427	427	427	81	224	0.27					0.91	0.91	0.88	0.9	847	19.1	2.15	TACAAGACCGAGGGYGTCAT	GGATCTGGCCCTTCTTGAG	30S ribosomal protein S1				89	62	50	35	25	14	8	5
146.18-26.25-25	'146	'18-26	'25	271	271	271	78	234	0.27					0.91	0.91	0.93	0.94	846	19.43	2.16	YGAGTTCGAGCAGATGGAGA	TGGCCTGGTTGAAGTAGCTC	Glycine--tRNA ligase				80	71	61	44	33	14	3	2
283.14-22.67-67	'283	'14-22	'67	352	349	352	78	237	0.27					0.91	0.91	0.85	0.88	853	19.18	2.15	CYCCGAAGATGAAGTCCAAC	AGCTTGACCAGCAGGGAGT	Enolase				92	73	61	54	39	21	16	9
283.8-16.24-24	'283	'8-16	'24	242	242	242	73	249	0.27					0.91	0.91	0.84	0.86	859	19.14	2.15	CATGAACATCATGAACGGYG	GATGCCGATCTGCTTGCC	Enolase				50	40	34	31	20	11	5	3
283.8-16.26-26	'283	'8-16	'26	243	243	243	73	249	0.27					0.91	0.91	0.84	0.86	859	19.13	2.15	AACATGAACATCATGAACGGY	GATGCCGATCTGCTTGCC	Enolase				50	40	34	31	20	11	5	3
356.1-11.6-6	'356	'1-11	'6	329	329	329	76	236	0.27					0.91	0.91	0.87	0.89	853	19.63	2.16	AACCCGTCCATCTTCCAGA	AGCGAGAAGATCAGGGTGAC	Transaldolase				89	79	67	49	28	15	9	3
356.3-13.20-20	'356	'3-13	'20	378	378	378	76	236	0.27					0.91	0.91	0.82	0.84	853	19.4	2.15	GGCAAGGTYGACGTTGAGAC	ACGCGGGASACGAAGAAG	Transaldolase				103	94	81	49	32	11	8	4
358.17-26.15-15	'358	'17-26	'15	408	381	402	87	197	0.27					0.91	0.91	0.85	0.86	824	20.55	2.18	GTTCGARATCAACCGCGA	GGGAAGTCRCGCACGAAG	Lysine--tRNA ligase				161	141	123	111	70	43	22	12
498.15-22.16-16	'498	'15-22	'16	283	283	283	84	206	0.27					0.91	0.91	0.93	0.93	830	19.42	2.15	CCGACCAAGGACTGCTACTC	GTCGATGTCGCGCTTGAT	Argininosuccinate synthase				70	56	46	41	36	20	14	9
498.15-22.17-17	'498	'15-22	'17	286	286	286	84	206	0.27					0.91	0.91	0.93	0.93	830	19.37	2.15	CCGACCAAGGACTGCTACTC	CTTGTCGATGTCGCGCTT	Argininosuccinate synthase				70	56	46	41	36	20	14	9
498.15-24.24-24	'498	'15-24	'24	363	363	363	89	197	0.27					0.91	0.91	0.94	0.95	824	18.87	2.13	CCGACCAAGGACTGCTACTC	GTGTCCTCGATGAASGCG	Argininosuccinate synthase				85	73	62	48	40	21	15	10
545.1-9.6-6	'545	'1-9	'6	429	429	429	86	204	0.27					0.91	0.91	0.91	0.9	826	19.47	2.16	ACGTGACCCTGAGCTTCCT	TCRAGCAGCAGCTTGCAC	putative ABC transporter ATP-binding protein/MT2552				122	107	89	73	55	35	24	15
572.44-53.121-121	'572	'44-53	'121	437	437	437	79	230	0.27					0.91	0.91	0.85	0.88	844	18.76	2.15	GAGCTCCTACGAGTCCTTCG	CCATGATCTCCTGRGTCGG	Xylulose-5-phosphate/fructose-6-phosphate phosphoketolase				111	94	86	65	40	15	5	3
608.19-27.42-42	'608	'19-27	'42	281	281	281	80	222	0.27					0.91	0.91	0.85	0.88	835	19.6	2.16	TSTCCATCGCCGAGAAGC	TTGAGCATGTTCAGSGTGGT	Polyribonucleotide nucleotidyltransferase				81	65	52	41	30	16	8	5
608.23-32.60-60	'608	'23-32	'60	311	311	311	81	225	0.27					0.91	0.91	0.84	0.87	842	19.29	2.15	CTGACCSAGGACTACCGCA	GGATGGCGTASGGGAACTC	Polyribonucleotide nucleotidyltransferase				71	54	43	29	25	13	5	4
619.20-28.37-37	'619	'20-28	'37	319	319	319	80	229	0.27					0.91	0.91	0.92	0.92	844	20.03	2.17	ARATGACCACGCCGAACG	GCGGTGAACACGAAGTTG	2-isopropylmalate synthase				108	93	79	62	50	22	9	6
625.7-12.37-37	'625	'7-12	'37	291	291	291	83	220	0.27					0.91	0.91	0.93	0.94	839	19.42	2.16	GTCATCAAGCTCGGYATCCT	TGTTGCCGTAGATGTAGCCR	Trehalose import ATP-binding protein SugC				80	73	61	51	41	24	17	12
117.12-20.127-127	'117	'12-20	'127	229	229	229	75	242	0.27					0.9	0.9	0.9	0.91	861	18.82	2.14	CCTYGAGCTCGACAAGAACC	ACCTCGACGGTGACCTTG	30S ribosomal protein S1				45	38	31	25	18	9	7	5
117.6-12.46-46	'117	'6-12	'46	291	291	291	74	250	0.27					0.9	0.9	0.88	0.9	865	19.04	2.14	GCGAGCTTTCCATCAAGAAG	AGCTCRAGGATCTTGGCCTT	30S ribosomal protein S1				63	48	44	32	19	10	7	4
117.6-12.48-48	'117	'6-12	'48	283	283	283	73	248	0.27					0.9	0.9	0.89	0.9	861	18.91	2.14	TCCATCAAGAAGGACGTYGA	AGCTCRAGGATCTTGGCCTT	30S ribosomal protein S1				62	46	42	31	17	11	6	4
227.30-36.63-63	'227	'30-36	'63	301	295	301	85	212	0.27					0.9	0.9	0.89	0.9	833	21.13	2.2	GACTGGCTGATCTCCCGY	CGGATGATGTCCTGACCCT	Valine--tRNA ligase				112	91	78	68	54	26	12	10
227.30-36.64-64	'227	'30-36	'64	303	297	303	84	208	0.27					0.9	0.9	0.89	0.9	827	21.08	2.2	GACTGGCTGATCTCCCGY	GCGGATGATGTCCTGACC	Valine--tRNA ligase				113	91	76	64	52	26	12	10
237.18-30.49-49	'237	'18-30	'49	358	358	358	80	229	0.27					0.9	0.9	0.92	0.93	852	20.1	2.16	ATCGACAACATCTTCCGCTT	ATGTCCTGCAGCTCCTTGTT	ATP synthase subunit beta				90	78	62	53	41	25	16	10
256.6-9.23-23	'256	'6-9	'23	234	234	234	74	248	0.27					0.9	0.9	0.89	0.91	859	19.92	2.17	GGACATGATGGGCAAGGTC	GTARCGGCCCTTCACGGT	50S ribosomal protein L1				67	51	46	35	28	12	7	3
283.8-16.25-25	'283	'8-16	'25	241	241	241	74	251	0.27					0.9	0.9	0.83	0.85	863	19.28	2.15	ATGAACATCATGAACGGYGG	GATGCCGATCTGCTTGCC	Enolase				55	40	35	30	20	10	8	3
356.6-13.33-33	'356	'6-13	'33	273	273	273	76	241	0.27					0.9	0.9	0.82	0.85	858	20.04	2.17	CCGYGTCTCCATCGAGGT	ACGCGGGASACGAAGAAG	Transaldolase				80	67	59	44	27	11	6	4
388.7-12.1-1	'388	'7-12	'1	299	299	299	78	229	0.27					0.9	0.9	0.96	0.95	846	21.47	2.23	AACGCRCAGGAGATGGAAT	GACCCARTTGCGGTTGTC	hypothetical protein				139	124	110	88	70	49	36	26
388.7-12.3-3	'388	'7-12	'3	298	298	298	79	231	0.27					0.9	0.9	0.96	0.95	850	21.53	2.23	ACGCRCAGGAGATGGAATC	GACCCARTTGCGGTTGTC	hypothetical protein				141	123	110	86	70	50	36	25
401.8-17.19-19	'401	'8-17	'19	392	392	392	88	196	0.27					0.9	0.9	0.96	0.96	817	19.13	2.14	CTCCATGGGCTGGCAGAT	GTGAACGGGAAGTAGCTCG	Phenylalanine--tRNA ligase alpha subunit				109	93	82	69	46	23	15	10
401.8-17.21-21	'401	'8-17	'21	392	392	392	88	196	0.27					0.9	0.9	0.96	0.96	817	19.13	2.14	CTCCATGGGCTGGCAGAT	TGAACGGGAAGTAGCTCG	Phenylalanine--tRNA ligase alpha subunit				109	93	82	69	46	23	15	10
475.33-43.39-39	'475	'33-43	'39	371	371	371	86	207	0.27					0.9	0.9	0.91	0.92	825	19.63	2.15	GTTCGTTCATCTTCGCCG	GTTGAAGCCSGTGTTGGC	ATP-dependent Clp protease ATP-binding subunit ClpC1				99	82	63	44	33	16	11	5
595.47-52.171-171	'595	'47-52	'171	231	231	231	78	238	0.27					0.9	0.9	0.85	0.87	857	19.14	2.15	GGAGAACGGCATGGACTC	GGTCAGGTGCGGGTACTTY	Formate acetyltransferase 1				59	50	42	33	24	12	6	3
595.5-14.13-13	'595	'5-14	'13	342	342	342	82	223	0.27					0.9	0.9	0.82	0.84	845	19.91	2.16	AGTACCGCAAGACCCACAAY	GAGGCSAGGTAGCCCATGTA	Formate acetyltransferase 1				93	74	56	49	37	21	13	5
633.1-10.7-7	'633	'1-10	'7	349	349	349	77	233	0.27					0.9	0.9	0.89	0.9	847	19.54	2.16	GCGTTCAGCAGCACTTCAC	CGATGGAGTCGACCTCGTA	Glutamine synthetase 1				97	85	72	52	43	25	20	13
633.1-10.9-9	'633	'1-10	'9	350	350	350	78	233	0.27					0.9	0.9	0.88	0.89	847	19.72	2.16	GCGTTCAGCAGCACTTCA	CGATGGAGTCGACCTCGTA	Glutamine synthetase 1				98	86	72	51	42	26	21	13
953.23-33.26-26	'953	'23-33	'26	341	341	341	81	223	0.27					0.9	0.9	0.95	0.95	837	19.85	2.16	CATCCTGCTGCAYCACCC	GCGGTCTTCGGGTTGTAGT	Polyphosphate kinase				101	88	82	73	59	33	22	16
305.6-16.26-26	'305	'6-16	'26	312	312	312	77	240	0.27					0.89	0.89	0.95	0.95	857	19.28	2.15	AGAAGCCGAAGATCACCAAG	CTCCTTGAAGGGGAAGCC	50S ribosomal protein L5				76	68	60	46	35	19	11	5
324.10-25.50-50	'324	'10-25	'50	458	458	458	81	223	0.27					0.89	0.89	0.9	0.91	844	19.08	2.15	CCCGGTCATCCACACCTC	CGGACGGTAGTTGGAGAAGA	Elongation factor Tu				121	107	84	66	53	20	8	5
324.21-27.87-87	'324	'21-27	'87	222	222	222	72	256	0.27					0.89	0.89	0.87	0.89	864	18.92	2.14	AACACCGGTCTGCTGCTS	GAAGGTAGCGTGRTCGCC	Elongation factor Tu				52	40	34	25	21	9	3	3
324.21-27.88-88	'324	'21-27	'88	221	221	221	72	256	0.27					0.89	0.89	0.87	0.89	864	18.92	2.14	ACACCGGTCTGCTGCTSC	GAAGGTAGCGTGRTCGCC	Elongation factor Tu				52	40	34	25	21	9	3	3
401.8-17.20-20	'401	'8-17	'20	391	391	391	87	198	0.27					0.89	0.89	0.96	0.96	819	19.16	2.14	TCCATGGGCTGGCAGATY	GTGAACGGGAAGTAGCTCG	Phenylalanine--tRNA ligase alpha subunit				106	92	81	71	45	24	15	10
512.2-9.3-3	'512	'2-9	'3	256	256	256	79	226	0.27					0.89	0.89	0.96	0.95	842	20.86	2.19	GTTCAAGCGYTGGCAGAT	ATCTTGTCGAGCTTGTCGAT	Histidine--tRNA ligase				92	78	70	63	50	24	19	10
573.7-13.22-22	'573	'7-13	'22	226	226	226	76	236	0.27					0.89	0.89	0.9	0.91	848	20.23	2.17	TCACCTCCACCACSTTCAAG	GAAGGACATGGCGATGATGT	Pyruvate kinase				62	57	50	39	30	12	10	7
573.7-13.23-23	'573	'7-13	'23	227	227	227	77	238	0.27					0.89	0.89	0.9	0.91	852	20.22	2.17	ATCACCTCCACCACSTTCAA	GAAGGACATGGCGATGATGT	Pyruvate kinase				61	57	51	39	29	12	10	7
595.19-31.88-88	'595	'19-31	'88	399	399	399	83	218	0.27					0.89	0.89	0.85	0.87	838	18.77	2.14	TCCTGCGYACCAAGGACTAC	CCTTGTCGATGACCTGCAT	Formate acetyltransferase 1				90	77	68	46	35	25	19	12
595.36-48.138-138	'595	'36-48	'138	446	434	446	85	210	0.27					0.89	0.89	0.84	0.87	830	19.65	2.16	CCTGCACGACAAGGARGT	GTAGTCGATCTTGCCGACSG	Formate acetyltransferase 1				115	97	81	64	48	24	12	6
625.4-9.22-22	'625	'4-9	'22	234	234	234	79	226	0.27					0.89	0.89	0.87	0.88	836	18.72	2.14	GAGCCGAAGGTCTTCCTCAT	AKGTTCATCGACGGGGAG	Trehalose import ATP-binding protein SugC				40	36	30	25	18	8	3	2
625.4-9.23-23	'625	'4-9	'23	235	235	235	79	226	0.27					0.89	0.89	0.87	0.88	836	18.7	2.14	GAGCCGAAGGTCTTCCTCA	AKGTTCATCGACGGGGAG	Trehalose import ATP-binding protein SugC				40	36	30	25	18	8	3	2
662.10-19.4-4	'662	'10-19	'4	378	378	378	78	230	0.27					0.89	0.89	0.87	0.88	850	19.97	2.17	ACCAGCTCACCTGCGTGT	CGCACCTCRTCCTTGAACA	GMP synthase [glutamine-hydrolyzing]				131	116	95	75	54	32	21	12
726.15-24.45-45	'726	'15-24	'45	307	304	307	75	241	0.27					0.89	0.89	0.89	0.9	853	20.09	2.19	GACCACCATCCACGCCTA	GGTGTCGCCGAKGATGTC	Glyceraldehyde-3-phosphate dehydrogenase				103	89	80	59	48	19	14	10
787.15-24.33-33	'787	'15-24	'33	367	367	367	83	220	0.27					0.89	0.89	0.89	0.89	838	22.14	2.28	AAGCTCATGCAGCGCAAC	CGGTGCCGTAGTCCATSA	Leucine--tRNA ligase				169	153	138	104	69	47	32	19
230.12-20.6-6	'230	'12-20	'6	399	393	393	77	233	0.27					0.88	0.88	0.92	0.93	850	20.56	2.2	GGTCAAGGTCAACTCCGTCA	TCGGATCCATGCCGTACT	Trigger factor				166	150	139	101	75	52	33	14
302.16-21.18-18	'302	'16-21	'18	260	260	260	84	216	0.27					0.88	0.88	0.92	0.93	836	20.7	2.18	GCACCTACCCGTTCGTCA	GCTTGGTGAGCACGATGTC	Adenylosuccinate synthetase				81	71	65	51	37	22	12	6
305.6-16.24-24	'305	'6-16	'24	305	305	305	77	242	0.27					0.88	0.88	0.94	0.94	860	19.36	2.15	GAAGATCACCAAGGCCAAGA	CTCCTTGAAGGGGAAGCC	50S ribosomal protein L5				77	69	58	44	35	19	12	5
356.1-8.2-2	'356	'1-8	'2	252	252	252	74	249	0.27					0.88	0.88	0.84	0.86	862	20.65	2.2	CACCAACCCGTCCATCTTC	GGRATCTTGATCATGGCGTT	Transaldolase				76	67	60	40	27	14	7	3
411.14-25.39-39	'411	'14-25	'39	378	378	378	78	233	0.27					0.88	0.88	0.95	0.96	846	18.96	2.14	AGCAGGTSCGCTGCATCTA	GACACRTCGTTCGCCTTG	ATP synthase subunit alpha				94	80	66	52	44	16	10	8
428.23-35.65-65	'428	'23-35	'65	407	407	407	77	239	0.27					0.88	0.88	0.9	0.91	856	19.88	2.17	CCATCTCCATGACCTTCGG	GGAAGCCGATCAGRCCAC	GTP-binding protein TypA/BipA				120	93	75	58	41	20	15	8
428.35-47.121-121	'428	'35-47	'121	406	406	406	77	235	0.27					0.88	0.88	0.92	0.92	848	19.86	2.17	GTGGYCTGATCGGCTTCC	CGGCYGAGGATGATCTTG	GTP-binding protein TypA/BipA				116	99	89	76	63	31	18	11
428.35-47.122-122	'428	'35-47	'122	407	407	407	77	235	0.27					0.88	0.88	0.92	0.92	848	19.86	2.17	CGTGGYCTGATCGGCTTC	CGGCYGAGGATGATCTTG	GTP-binding protein TypA/BipA				116	99	89	76	63	31	18	11
471.28-36.87-87	'471	'28-36	'87	319	319	319	77	239	0.27					0.88	0.88	0.87	0.88	851	21.67	2.22	GAAGATCTCCGTGCAGGC	GRATCTTCTTGCCGAAGCG	Threonine--tRNA ligase 1				119	109	97	80	64	42	20	13
475.31-42.28-28	'475	'31-42	'28	422	422	422	84	216	0.27					0.88	0.88	0.92	0.92	836	20.04	2.16	AGCTGCACAAGCGCATCA	GTGGTCAGGATGATGATGGT	ATP-dependent Clp protease ATP-binding subunit ClpC1				122	103	87	67	49	27	16	12
475.31-42.30-30	'475	'31-42	'30	422	422	422	84	216	0.27					0.88	0.88	0.92	0.92	836	20.04	2.16	AGCTGCACAAGCGCATCA	TGGTCAGGATGATGATGGT	ATP-dependent Clp protease ATP-binding subunit ClpC1				122	103	87	67	49	27	16	12
545.12-22.39-39	'545	'12-22	'39	255	255	255	77	232	0.27					0.88	0.88	0.84	0.85	845	19.29	2.15	TCACCCACGAYCGTTACTTC	CTGRATCTCGGAGAAGTCGAG	putative ABC transporter ATP-binding protein/MT2552				65	55	44	32	21	10	7	6
572.11-22.57-57	'572	'11-22	'57	397	397	397	79	234	0.27					0.88	0.88	0.91	0.93	851	18.41	2.13	TACCTGGACGGCACCTACAC	GAAGCCRGCGACGAACTC	Xylulose-5-phosphate/fructose-6-phosphate phosphoketolase				74	68	55	38	29	8	5	2
595.19-26.83-83	'595	'19-26	'83	236	236	236	76	238	0.27					0.88	0.88	0.83	0.85	859	18.96	2.14	TCCTGCGYACCAAGGACTA	CGGATYTCCTTGTCGGACT	Formate acetyltransferase 1				58	50	43	32	23	16	10	6
595.19-26.84-84	'595	'19-26	'84	236	236	236	76	238	0.27					0.88	0.88	0.83	0.85	859	18.96	2.14	TTCCTGCGYACCAAGGACTA	CGGATYTCCTTGTCGGACT	Formate acetyltransferase 1				58	50	43	32	23	16	10	6
608.27-37.62-62	'608	'27-37	'62	330	330	330	81	217	0.27					0.88	0.88	0.92	0.93	831	19.26	2.15	GCTCAAGATGGAGCAGCAG	GTCTTGAAGATGTGCTKGCC	Polyribonucleotide nucleotidyltransferase				79	65	53	44	40	23	12	9
608.27-39.66-66	'608	'27-39	'66	384	384	384	84	215	0.27					0.88	0.88	0.93	0.93	832	19.28	2.15	GCTCAAGATGGAGCAGCAGA	SACCTTGAAGTCCATGTCGC	Polyribonucleotide nucleotidyltransferase				90	76	65	55	46	25	16	10
608.32-43.85-85	'608	'32-43	'85	395	395	395	83	218	0.27					0.88	0.88	0.95	0.95	834	19.47	2.16	GAGTTCCCSTACGCCATCC	GRACGGTGGTGGTGATGAT	Polyribonucleotide nucleotidyltransferase				103	91	80	68	57	33	20	11
608.32-43.87-87	'608	'32-43	'87	395	395	395	83	218	0.27					0.88	0.88	0.95	0.95	834	19.47	2.16	AGTTCCCSTACGCCATCC	GRACGGTGGTGGTGATGAT	Polyribonucleotide nucleotidyltransferase				103	91	80	68	57	33	20	11
625.3-9.16-16	'625	'3-9	'16	300	300	300	80	225	0.27					0.88	0.88	0.86	0.88	838	18.54	2.13	GYAAGCCGAAGGCTCTGTC	AKGTTCATCGACGGGGAG	Trehalose import ATP-binding protein SugC				52	45	37	30	22	9	4	2
633.3-12.21-21	'633	'3-12	'21	321	321	321	77	236	0.27					0.88	0.88	0.86	0.88	850	19.76	2.16	CTTCCAGGCCATCAACGART	GTTCTTGAARCCGATGTTCG	Glutamine synthetase 1				87	74	66	50	40	25	21	10
237.1-11.2-2	'237	'1-11	'2	357	351	357	82	216	0.27					0.87	0.87	0.96	0.96	836	20.44	2.18	AGGGYTCGGTTATCGACG	YTCGAACATCTGGGTCTTGG	ATP synthase subunit beta				155	140	108	93	78	53	33	18
401.10-17.28-28	'401	'10-17	'28	297	297	297	83	216	0.27					0.87	0.87	0.94	0.94	834	19.77	2.16	CCAGATGCAGGACACCTTCT	GTGAACGGGAAGTAGCTCG	Phenylalanine--tRNA ligase alpha subunit				91	83	72	58	48	26	18	10
428.35-46.118-118	'428	'35-46	'118	365	365	365	77	234	0.27					0.87	0.87	0.91	0.91	846	20.38	2.19	GTGGYCTGATCGGCTTCC	GACYTCCACGCACTCGTC	GTP-binding protein TypA/BipA				101	90	79	71	57	33	18	10
440.2-8.5-5	'440	'2-8	'5	256	256	256	75	243	0.27					0.87	0.87	0.84	0.86	856	20.1	2.17	GCATGGCCATCTACGACAC	CGTATTCGTTGTCGCGGTA	ATP-dependent Clp protease proteolytic subunit 2				78	63	51	44	31	15	10	7
440.2-8.6-6	'440	'2-8	'6	256	256	256	75	243	0.27					0.87	0.87	0.84	0.86	856	20.1	2.17	GCATGGCCATCTACGACAC	TCGTATTCGTTGTCGCGGTA	ATP-dependent Clp protease proteolytic subunit 2				78	63	51	44	31	15	10	7
471.18-30.62-62	'471	'18-30	'62	456	456	456	77	239	0.27					0.87	0.87	0.85	0.87	857	19.92	2.17	ACCTSAAGCCGATGAACTGC	GCTCSGGCAGGTTGAAGTC	Threonine--tRNA ligase 1				144	122	111	83	65	34	23	12
510.10-18.9-9	'510	'10-18	'9	383	383	383	85	210	0.27					0.87	0.87	0.93	0.93	836	21.2	2.22	CGYCTCTACAACGAGATCGAC	CGCTCGCTCATYTCCTTC	Phosphoenolpyruvate carboxylase				128	117	101	83	64	33	21	19
572.18-27.69-69	'572	'18-27	'69	259	258	258	73	248	0.27					0.87	0.87	0.89	0.9	862	18.69	2.14	GTCCAACAAGCTCGTSAACC	AKCATCGGGTAGAACGGAC	Xylulose-5-phosphate/fructose-6-phosphate phosphoketolase				53	48	44	32	25	5	3	1
572.18-27.70-70	'572	'18-27	'70	259	258	258	73	248	0.27					0.87	0.87	0.89	0.9	862	18.69	2.14	AGTCCAACAAGCTCGTSAACC	AKCATCGGGTAGAACGGAC	Xylulose-5-phosphate/fructose-6-phosphate phosphoketolase				53	48	44	32	25	5	3	1
572.18-27.71-71	'572	'18-27	'71	258	257	257	73	248	0.27					0.87	0.87	0.89	0.9	862	18.69	2.14	CCAACAAGCTCGTSAACCC	AKCATCGGGTAGAACGGAC	Xylulose-5-phosphate/fructose-6-phosphate phosphoketolase				53	48	44	32	25	5	3	1
625.8-13.47-47	'625	'8-13	'47	332	323	329	88	194	0.27					0.87	0.87	0.92	0.93	818	20.28	2.19	CCGACCGAGCTGTACGAT	TCGTGGTGAGCTTGTTCTGR	Trehalose import ATP-binding protein SugC				98	79	65	55	44	30	18	9
625.8-13.48-48	'625	'8-13	'48	331	322	328	88	194	0.27					0.87	0.87	0.92	0.92	818	20.44	2.2	YCCGACCGAGCTGTACGAT	CGTGGTGAGCTTGTTCTGRT	Trehalose import ATP-binding protein SugC				98	80	65	56	43	29	19	9
123.24-35.33-33	'123	'24-35	'33	423	421	423	80	221	0.27					0.86	0.86	0.94	0.94	838	18.5	2.13	GCCAGATYGCCGAGAAGC	CGGATCTCGGAGTGGGAG	Translation initiation factor IF-2				99	88	77	66	46	22	11	9
237.20-32.63-63	'237	'20-32	'63	408	408	408	78	229	0.27					0.86	0.86	0.88	0.9	839	19.46	2.15	GYTACCAGCCGAACCTGG	GRCGACCGGTGAACTTCT	ATP synthase subunit beta				102	83	65	53	36	17	13	6
572.17-27.63-63	'572	'17-27	'63	339	338	338	76	236	0.27					0.86	0.86	0.9	0.91	849	18.42	2.13	GRACAACCCGAGCCTGTT	AKCATCGGGTAGAACGGAC	Xylulose-5-phosphate/fructose-6-phosphate phosphoketolase				68	64	54	37	28	6	3	0
572.17-27.64-64	'572	'17-27	'64	340	339	339	76	236	0.27					0.86	0.86	0.9	0.91	849	18.4	2.13	TGRACAACCCGAGCCTGT	AKCATCGGGTAGAACGGAC	Xylulose-5-phosphate/fructose-6-phosphate phosphoketolase				68	64	54	37	28	6	3	0
572.17-27.65-65	'572	'17-27	'65	339	338	338	76	236	0.27					0.86	0.86	0.9	0.91	849	18.42	2.13	TGRACAACCCGAGCCTGTT	AKCATCGGGTAGAACGGAC	Xylulose-5-phosphate/fructose-6-phosphate phosphoketolase				68	64	54	37	28	6	3	0
726.1-12.7-7	'726	'1-12	'7	459	459	459	75	239	0.27					0.86	0.86	0.82	0.83	852	18.92	2.15	GTATCAACGGCTTYGGTCG	CATGGAGTTGGTGGTGCAG	Glyceraldehyde-3-phosphate dehydrogenase				130	123	108	78	56	21	12	6
177.15-23.16-16	'177	'15-23	'16	278	278	278	76	245	0.27					0.85	0.85	0.94	0.92	865	20.34	2.18	GGTGCAGGAAGTGCAGAAGT	CGCAGCTTSGACATGGTCTT	RNA polymerase principal sigma factor HrdB				82	76	67	60	46	27	16	10
177.15-23.17-17	'177	'15-23	'17	279	279	279	76	245	0.27					0.85	0.85	0.94	0.92	865	20.36	2.18	AGGTGCAGGAAGTGCAGAAG	CGCAGCTTSGACATGGTCTT	RNA polymerase principal sigma factor HrdB				82	76	67	60	46	27	16	10
237.11-17.8-8	'237	'11-17	'8	296	296	296	75	241	0.27					0.85	0.85	0.88	0.89	852	18.87	2.14	GTCCAAGACCCAGATGTTCG	TCRCGGAAGTACTCTGCCAT	ATP synthase subunit beta				57	47	37	32	27	11	6	4
471.12-21.31-31	'471	'12-21	'31	356	356	356	78	230	0.27					0.85	0.85	0.88	0.89	843	19.89	2.16	ATGGACCTGTTCTCCTTCCC	CGGACTTCTCGTAGCGGT	Threonine--tRNA ligase 1				97	81	70	58	46	24	17	7
471.12-21.32-32	'471	'12-21	'32	356	356	356	78	230	0.27					0.85	0.85	0.88	0.89	843	19.89	2.16	ATGGACCTGTTCTCCTTCCC	CCGGACTTCTCGTAGCGGT	Threonine--tRNA ligase 1				97	81	70	58	46	24	17	7
471.12-21.33-33	'471	'12-21	'33	356	356	356	78	230	0.27					0.85	0.85	0.88	0.89	843	19.89	2.16	TGGACCTGTTCTCCTTCCC	CGGACTTCTCGTAGCGGT	Threonine--tRNA ligase 1				97	81	70	58	46	24	17	7
625.1-10.10-10	'625	'1-10	'10	454	454	454	88	200	0.27					0.85	0.85	0.85	0.86	824	18.57	2.14	GACCGTBGCCGACAACAT	GATCTTCGCCTTGCCGTT	Trehalose import ATP-binding protein SugC				73	55	45	34	27	11	5	0
726.1-12.8-8	'726	'1-12	'8	459	459	459	76	241	0.27					0.85	0.85	0.82	0.83	856	19	2.15	TGGTATCAACGGCTTYGGTC	ATGGAGTTGGTGGTGCAGG	Glyceraldehyde-3-phosphate dehydrogenase				131	124	108	76	57	21	12	6
942.24-35.38-38	'942	'24-35	'38	459	459	459	87	194	0.27					0.85	0.85	0.89	0.9	818	20.11	2.17	GCAGTTCGAAGGCCAGAC	CCATGATGATGACCTTGTGG	DNA gyrase subunit B				134	112	101	82	59	33	22	11
942.29-37.76-76	'942	'29-37	'76	301	301	301	79	225	0.27					0.85	0.85	0.91	0.91	842	19.42	2.15	GAGCTGTTCATCGTSGAGGG	CGGCATGGCCACRTACAC	DNA gyrase subunit B				78	70	60	48	30	15	8	6
177.15-23.18-18	'177	'15-23	'18	275	275	275	74	243	0.27					0.84	0.84	0.94	0.92	861	20.08	2.17	GCAGGAAGTGCAGAAGTACG	CGCAGCTTSGACATGGTCTT	RNA polymerase principal sigma factor HrdB				82	75	65	60	46	27	16	10
235.22-30.7-7	'235	'22-30	'7	388	388	388	80	221	0.27					0.84	0.84	0.93	0.91	834	19.34	2.15	GGACGTGTTCGACAAGTGG	AYTCCTCGGAGAACGCCT	Ribonuclease G				113	106	97	85	62	30	21	14
337.25-36.56-56	'337	'25-36	'56	373	361	370	79	226	0.27					0.84	0.84	0.91	0.91	847	20.72	2.19	GAAGGTCATCGTCTCCAAGG	ATCTGCTTGATCGGGGCY	60 kDa chaperonin 1				125	112	94	78	52	30	23	10
595.21-31.92-92	'595	'21-31	'92	288	288	288	78	231	0.27					0.84	0.84	0.82	0.83	847	18.83	2.14	CGTCTGCTCAACACSCTGAC	CCCTTGTCGATGACCTGC	Formate acetyltransferase 1				59	53	39	28	23	17	12	9
595.21-31.93-93	'595	'21-31	'93	289	289	289	78	231	0.27					0.84	0.84	0.82	0.83	847	18.82	2.14	CGTCTGCTCAACACSCTGAC	GCCCTTGTCGATGACCTG	Formate acetyltransferase 1				59	53	39	28	23	17	12	9
623.19-28.37-37	'623	'19-28	'37	401	401	401	77	233	0.27					0.84	0.84	0.92	0.92	848	19.93	2.17	CTTCAAGGACAAGGGCGTK	ACAGGATCCGGGAAGGTC	Elongation factor G				135	117	105	88	77	38	23	15
623.19-28.38-38	'623	'19-28	'38	399	399	399	77	233	0.27					0.84	0.84	0.92	0.92	848	19.97	2.17	CTTCAAGGACAAGGGCGTK	AGGATCCGGGAAGGTCAT	Elongation factor G				135	117	105	88	77	38	23	15
623.19-28.39-39	'623	'19-28	'39	399	399	399	77	233	0.27					0.84	0.84	0.92	0.92	848	19.97	2.17	CTTCAAGGACAAGGGCGTK	ACAGGATCCGGGAAGGTCAT	Elongation factor G				135	117	105	88	77	38	23	15
630.13-19.9-9	'630	'13-19	'9	218	218	218	77	237	0.27					0.84	0.84	0.82	0.83	857	21.01	2.21	CCAACTCGATGAACTGCCT	GRATGTGCAGCACGGTGT	Dihydroxy-acid dehydratase				87	71	59	45	31	21	12	6
633.5-13.47-47	'633	'5-13	'47	258	258	258	76	239	0.27					0.84	0.84	0.83	0.84	855	19.57	2.15	CTTCTCCATCGTCGACCC	GGAACCGGGAAGTAGCCS	Glutamine synthetase 1				67	60	53	36	32	21	14	10
633.5-13.48-48	'633	'5-13	'48	258	258	258	76	239	0.27					0.84	0.84	0.83	0.84	855	19.57	2.15	CCTTCTCCATCGTCGACCC	GGAACCGGGAAGTAGCCS	Glutamine synthetase 1				67	60	53	36	32	21	14	10
324.16-26.71-71	'324	'16-26	'71	396	396	396	76	244	0.27					0.83	0.83	0.85	0.86	859	18.72	2.14	TSGACAAGCCGTTCCTGAT	ACCATCTCGACGCCTTCC	Elongation factor Tu				89	74	65	55	40	10	3	3
428.20-30.47-47	'428	'20-30	'47	299	299	299	76	239	0.27					0.83	0.83	0.87	0.87	850	20.41	2.18	ACATCATGATCGGCGAGAC	TCTTGGTGACCACCTGCG	GTP-binding protein TypA/BipA				79	64	54	43	31	15	10	4
608.32-41.82-82	'608	'32-41	'82	345	345	345	82	223	0.27					0.83	0.83	0.94	0.93	839	19.66	2.15	GAGTTCCCSTACGCCATCC	CGTCGATGCACTCGTTGA	Polyribonucleotide nucleotidyltransferase				97	91	76	67	56	33	20	11
608.32-41.83-83	'608	'32-41	'83	345	345	345	82	223	0.27					0.83	0.83	0.94	0.93	839	19.66	2.15	AGTTCCCSTACGCCATCC	CGTCGATGCACTCGTTGA	Polyribonucleotide nucleotidyltransferase				97	91	76	67	56	33	20	11
608.32-41.84-84	'608	'32-41	'84	346	346	346	80	221	0.27					0.83	0.83	0.94	0.93	835	19.62	2.15	GAGTTCCCSTACGCCATC	CGTCGATGCACTCGTTGA	Polyribonucleotide nucleotidyltransferase				97	91	74	67	57	33	20	11
726.1-8.4-4	'726	'1-8	'4	351	351	351	74	250	0.27					0.83	0.83	0.81	0.81	865	19.52	2.16	ATTGGTATCAACGGCTTYGG	CGGAGATCAGGACCTTCTTG	Glyceraldehyde-3-phosphate dehydrogenase				112	100	89	67	43	20	12	6
726.1-8.5-5	'726	'1-8	'5	352	352	352	74	250	0.27					0.83	0.83	0.81	0.81	865	19.52	2.16	ATTGGTATCAACGGCTTYGG	GCGGAGATCAGGACCTTCTT	Glyceraldehyde-3-phosphate dehydrogenase				112	100	89	67	43	20	12	6
755.13-17.4-4	'755	'13-17	'4	353	346	352	89	197	0.27					0.83	0.83	0.94	0.94	826	20.92	2.21	CATGCTGTAYTCGCTGGC	GAGAAGCACATSAGCACCAC	Aromatic amino acid transport protein AroP				180	164	150	126	96	69	45	30
755.13-17.6-6	'755	'13-17	'6	353	346	352	89	197	0.27					0.83	0.83	0.94	0.94	826	20.92	2.21	GCATGCTGTAYTCGCTGGC	GAGAAGCACATSAGCACCAC	Aromatic amino acid transport protein AroP				180	164	150	126	96	69	45	30
324.15-26.60-60	'324	'15-26	'60	429	429	429	78	238	0.27					0.82	0.82	0.85	0.86	855	18.94	2.14	TCGACGASTACATCCCGAC	ACCATCTCGACGCCTTCC	Elongation factor Tu				95	79	69	59	44	15	5	3
324.15-26.61-61	'324	'15-26	'61	430	430	430	78	238	0.27					0.82	0.82	0.85	0.86	855	18.94	2.14	GTCGACGASTACATCCCGA	ACCATCTCGACGCCTTCC	Elongation factor Tu				95	79	69	59	44	15	5	3
428.35-45.116-116	'428	'35-45	'116	320	320	320	76	237	0.27					0.82	0.82	0.91	0.9	848	19.89	2.17	GTGGYCTGATCGGCTTCC	CRAGGCTCATCTTGATCGG	GTP-binding protein TypA/BipA				95	82	74	63	50	24	12	7
428.35-45.117-117	'428	'35-45	'117	320	320	320	76	237	0.27					0.82	0.82	0.91	0.9	848	19.89	2.17	GTGGYCTGATCGGCTTCC	TCRAGGCTCATCTTGATCGG	GTP-binding protein TypA/BipA				95	82	74	63	50	24	12	7
570.63-71.104-104	'570	'63-71	'104	337	334	334	78	229	0.27					0.82	0.82	0.93	0.92	845	20.46	2.2	GAGGTCATGGGCTTCGAC	GSGAGTTCGGCGTGTTGA	Carbamoyl-phosphate synthase large chain				128	108	95	83	68	49	34	25
608.29-37.71-71	'608	'29-37	'71	272	272	272	81	225	0.27					0.81	0.81	0.89	0.89	843	19.57	2.15	CACAACTACGAGATGCCGC	GTCTTGAAGATGTGCTKGCC	Polyribonucleotide nucleotidyltransferase				66	55	45	41	38	20	14	8
608.29-37.72-72	'608	'29-37	'72	273	273	273	81	225	0.27					0.81	0.81	0.89	0.89	843	19.57	2.15	GCACAACTACGAGATGCCG	GTCTTGAAGATGTGCTKGCC	Polyribonucleotide nucleotidyltransferase				66	55	45	41	38	20	14	8
608.32-40.79-79	'608	'32-40	'79	250	250	250	78	232	0.27					0.81	0.81	0.92	0.91	844	19.57	2.15	GAGTTCCCSTACGCCATCC	AGCTTGGTGTCGAGCTGC	Polyribonucleotide nucleotidyltransferase				65	59	50	43	41	24	15	9
608.32-40.80-80	'608	'32-40	'80	250	250	250	78	232	0.27					0.81	0.81	0.92	0.91	844	19.57	2.15	AGTTCCCSTACGCCATCC	AGCTTGGTGTCGAGCTGC	Polyribonucleotide nucleotidyltransferase				65	59	50	43	41	24	15	9
633.5-16.52-52	'633	'5-16	'52	396	396	396	84	211	0.27					0.81	0.81	0.84	0.85	835	19.18	2.15	GTGGCCTTCTCCATCGTC	AGGGWGTTGAAGCGGTAGTT	Glutamine synthetase 1				96	82	63	48	42	24	16	8
390.9-23.11-11	'390	'9-23	'11	456	456	456	76	238	0.27					0.8	0.8	0.93	0.92	850	19.34	2.15	YGAGAAGCGCTACATCATCG	CAATCATCTTGTTCGAAGCCT	50S ribosomal protein L2				104	92	85	65	50	30	21	16
390.9-23.12-12	'390	'9-23	'12	457	457	457	76	238	0.27					0.8	0.8	0.93	0.92	850	19.33	2.15	YGAGAAGCGCTACATCATCG	CAATCATCTTGTTCGAAGCC	50S ribosomal protein L2				104	92	85	65	50	30	21	16
390.9-23.13-13	'390	'9-23	'13	457	457	457	76	238	0.27					0.8	0.8	0.93	0.92	850	19.33	2.15	YGAGAAGCGCTACATCATCG	ACAATCATCTTGTTCGAAGCC	50S ribosomal protein L2				104	92	85	65	50	30	21	16
633.5-16.54-54	'633	'5-16	'54	385	385	385	83	211	0.27					0.8	0.8	0.84	0.84	834	19.25	2.15	GTGGCCTTCTCCATCGTC	GCGGTAGTTGATCTCCTGCT	Glutamine synthetase 1				96	82	63	48	42	24	16	8
953.31-40.42-42	'953	'31-40	'42	378	378	378	89	188	0.27					0.8	0.8	0.93	0.94	812	19.63	2.16	GCACGTGGTSTACGGCATC	ACGATGTCGATCTTCACRCC	Polyphosphate kinase				105	90	79	70	48	30	16	6
227.4-14.8-8	'227	'4-14	'8	352	352	352	81	225	0.27					0.79	0.79	0.9	0.89	843	19.02	2.14	CACGTGTTCTCCTACACGCA	CAGGAASGCCTTCTGGGC	Valine--tRNA ligase				101	86	77	66	52	19	13	9
428.35-44.112-112	'428	'35-44	'112	261	261	261	76	241	0.27					0.79	0.79	0.91	0.9	852	20.42	2.18	GTGGYCTGATCGGCTTCC	CATGTTGGTCATGTGCTTGG	GTP-binding protein TypA/BipA				80	72	65	58	47	24	12	7
428.35-44.114-114	'428	'35-44	'114	262	262	262	76	241	0.27					0.79	0.79	0.91	0.9	852	20.43	2.18	GTGGYCTGATCGGCTTCC	GCATGTTGGTCATGTGCTTG	GTP-binding protein TypA/BipA				80	72	65	58	47	24	12	7
623.34-44.108-108	'623	'34-44	'108	416	416	416	77	240	0.27					0.79	0.79	0.9	0.89	858	19.27	2.15	ACSCACAAGAAGCAGACCG	GTCGATGACCTTGACGCC	Elongation factor G				127	115	98	78	65	35	22	13
808.5-17.4-4	'808	'5-17	'4	456	456	456	85	202	0.27					0.79	0.79	0.73	0.77	828	20.09	2.18	ACAACACCTTCGCCACCC	TCGAAGGTGAAGATGGAGC	Methionine gamma-lyase				138	103	80	73	54	28	16	9
177.5-15.2-2	'177	'5-15	'2	431	431	431	78	237	0.27					0.78	0.78	0.95	0.93	860	19.31	2.15	CCTGTACGCCCAGCAYCT	CTTCTGCACTTCCTGCACCT	RNA polymerase principal sigma factor HrdB				125	107	96	81	64	32	23	13
227.4-14.7-7	'227	'4-14	'7	353	353	353	80	224	0.27					0.78	0.78	0.9	0.89	841	18.89	2.14	YCACGTGTTCTCCTACACGC	CAGGAASGCCTTCTGGGC	Valine--tRNA ligase				100	88	77	65	51	19	13	9
324.10-20.41-41	'324	'10-20	'41	282	282	282	78	232	0.27					0.78	0.78	0.91	0.91	850	19.82	2.16	ACGAGAACGGCTTCGAYC	GAAGGTCTCGATGGAGGTGA	Elongation factor Tu				87	73	55	44	36	16	7	5
324.5-15.18-18	'324	'5-15	'18	381	381	381	84	206	0.27					0.78	0.78	0.89	0.89	828	19.25	2.14	CCCACATCGAGTACCAGACC	GGGTCGGGATGTASTCGTC	Elongation factor Tu				84	64	53	45	31	15	9	6
324.15-24.53-53	'324	'15-24	'53	302	302	302	75	239	0.27					0.77	0.77	0.85	0.84	852	19.28	2.15	GACGASTACATCCCGACCC	TAGACTTCGCCCTCGAACTT	Elongation factor Tu				87	73	61	53	42	18	4	3
324.15-24.55-55	'324	'15-24	'55	302	302	302	75	239	0.27					0.77	0.77	0.85	0.84	852	19.28	2.15	GACGASTACATCCCGACCC	GTAGACTTCGCCCTCGAACTT	Elongation factor Tu				87	73	61	53	42	18	4	3
595.21-36.98-98	'595	'21-36	'98	453	453	453	86	206	0.27					0.77	0.77	0.83	0.83	831	18.75	2.14	CGTCTGCTCAACACSCTGAC	GCCATCTCGATGGACTCG	Formate acetyltransferase 1				92	78	67	58	42	26	20	16
623.23-31.50-50	'623	'23-31	'50	342	342	342	74	245	0.27					0.75	0.75	0.88	0.87	859	19.33	2.15	ATCTCSACCCACCCGTTCTA	GTCGGTCKTGACCTGGAAG	Elongation factor G				95	84	70	60	54	24	15	8
942.8-14.6-6	'942	'8-14	'6	206	206	206	82	223	0.27					0.75	0.75	0.93	0.91	848	21.79	2.24	CATCTCCGTGGTSAACGC	GTTCAGGAASGCCATCTGCT	DNA gyrase subunit B				96	86	77	58	45	34	23	16
623.34-41.98-98	'623	'34-41	'98	293	293	293	74	245	0.27					0.74	0.74	0.87	0.86	859	19.24	2.15	AAGAAGCAGACCGGTGGTT	ATGATCGGYTCGAGGATGAC	Elongation factor G				89	81	67	54	46	26	15	8
623.34-41.99-99	'623	'34-41	'99	294	294	294	74	245	0.27					0.74	0.74	0.87	0.86	859	19.24	2.15	AAGAAGCAGACCGGTGGTT	ATGATCGGYTCGAGGATGA	Elongation factor G				89	81	67	54	46	26	15	8
623.34-42.101-101	'623	'34-42	'101	339	339	339	76	244	0.27					0.74	0.74	0.88	0.87	860	19.28	2.15	AAGAAGCAGACCGGTGGTT	ATGACDTCGCCCATGTACT	Elongation factor G				103	90	78	62	53	29	18	9
673.1-9.9-9	'673	'1-9	'9	423	423	423	84	213	0.27					0.72	0.72	0.76	0.76	837	19.65	2.16	AACCAGAAGTGCGTGCGY	TCGGTCTTGGACTTGACGTT	Alanine--tRNA ligase				141	121	98	82	60	33	20	16
123.19-26.17-17	'123	'19-26	'17	342	339	342	78	230	0.27					0.71	0.71	0.89	0.88	842	19.81	2.16	AAGCCCGACTCGACAAGG	GCCCTTGATGACGATRTTGA	Translation initiation factor IF-2				112	106	101	90	77	38	22	16
123.19-26.18-18	'123	'19-26	'18	344	341	344	78	230	0.27					0.71	0.71	0.89	0.88	842	19.78	2.16	AAGCCCGACTCGACAAGG	CGCCCTTGATGACGATRTT	Translation initiation factor IF-2				112	106	101	90	77	38	22	16
123.19-26.19-19	'123	'19-26	'19	340	337	340	78	230	0.27					0.71	0.71	0.89	0.88	842	19.81	2.16	AAGCCCGACTCGACAAGG	CCTTGATGACGATRTTGAGC	Translation initiation factor IF-2				112	106	101	90	77	38	22	16
370.17-20.16-16	'370	'17-20	'16	209	194	209	81	220	0.27					0.71	0.71	0.78	0.77	841	21.56	2.26	AGATGGCCGARGACATGG	GTAGCCGATGGCRTGGTA	NADPH-ferredoxin reductase FprA				84	71	60	49	30	18	11	6
623.23-29.48-48	'623	'23-29	'48	284	284	284	74	248	0.27					0.71	0.71	0.86	0.84	862	19.56	2.16	ATCTCSACCCACCCGTTCTA	ATCTTCTCCTGRTCGGCCT	Elongation factor G				82	73	60	52	46	21	15	8
169.11-17.18-18	'169	'11-17	'18	240	240	240	84	209	0.27					0.7	0.7	0.68	0.69	831	20.56	2.2	GGGCAAGACCAACGAYCC	TCGAKGGCCTTGTCGAAG	Transketolase				98	69	50	41	30	21	9	2
623.32-40.78-78	'623	'32-40	'78	348	348	348	77	239	0.27					0.7	0.7	0.86	0.85	855	18.66	2.14	AGCTCCAGCTCGACATCATC	AAGGCCATTTCSGAGGAATC	Elongation factor G				91	87	73	60	51	25	16	9
370.16-20.11-11	'370	'16-20	'11	226	226	226	81	222	0.27					0.69	0.69	0.78	0.75	841	20.67	2.21	AGATGGTCGAGGAGCTGTT	CTTGTAGCCGATGGCRTG	NADPH-ferredoxin reductase FprA				91	78	61	52	31	14	11	6
623.32-42.82-82	'623	'32-42	'82	456	456	456	78	237	0.27					0.69	0.69	0.88	0.87	854	18.83	2.14	GACATCATCGTCGACCGTA	ATGACDTCGCCCATGTACT	Elongation factor G				124	112	97	78	66	31	22	12
669.6-12.3-3	'669	'6-12	'3	365	365	365	82	221	0.27					0.69	0.69	0.93	0.9	839	20.3	2.18	CAACGTSAGCTGCCCGAA	CGCCGGCRTACAGGTATT	Dihydroorotate dehydrogenase B (NAD(+)), catalytic subunit				171	153	134	102	78	49	34	29
662.19-26.15-15	'662	'19-26	'15	344	344	344	82	215	0.27					0.62	0.62	0.74	0.73	832	21.15	2.2	TGTTCAAGGAYGAGGTGCG	GGCAYTCGTTGGTGATGC	GMP synthase [glutamine-hydrolyzing]				110	97	85	74	58	38	30	14
662.19-26.16-16	'662	'19-26	'16	344	344	344	82	215	0.27					0.62	0.62	0.74	0.73	832	21.15	2.2	GTTCAAGGAYGAGGTGCG	GGCAYTCGTTGGTGATGC	GMP synthase [glutamine-hydrolyzing]				110	97	85	74	58	38	30	14
129.3-10.5-5	'129	'3-10	'5	326	326	326	83	220	0.27					0.61	0.61	0.76	0.72	835	19.49	2.15	TCTACGCGATGTACGACGG	CGTTGACSAGCAGGTTCG	DNA gyrase subunit A				92	85	63	50	32	14	9	4
774.23-33.5-5	'774	'23-33	'5	390	387	390	83	220	0.27					0.59	0.59	0.89	0.86	835	20.17	2.18	GACAACATCCGCAAGTTCCT	ATCGTGAAGCCCATCGTR	Calcium-transporting ATPase 1				151	142	124	104	83	52	33	22
227.17-26.42-42	'227	'17-26	'42	453	450	453	78	217	0.26					0.97	0.97	0.93	0.94	828	19.45	2.17	CGAATACCCSGGCTTCTACC	GTTCGTCATACGCTTGGTCG	Valine--tRNA ligase				162	143	120	90	75	41	25	15
401.7-18.14-14	'401	'7-18	'14	458	458	458	84	193	0.26					0.96	0.96	0.97	0.97	810	19.42	2.15	SATGGAGGACGTCGAGGACT	CTTGTCGGGGAACCACAG	Phenylalanine--tRNA ligase alpha subunit				134	115	107	91	61	30	19	10
443.13-22.20-20	'443	'13-22	'20	333	327	333	79	217	0.26					0.96	0.96	0.91	0.93	832	19.86	2.17	CCAAGATCAACGGCGAAA	GCCCATGAAGTAGTAGSCCG	Methionine--tRNA ligase				107	95	74	56	45	24	13	5
443.13-22.21-21	'443	'13-22	'21	330	327	330	79	219	0.26					0.96	0.96	0.91	0.93	835	19.91	2.18	CCAAGATCAACGGCGAAAC	TTGCCCATGAAGTAGTAGSCC	Methionine--tRNA ligase				107	96	79	57	47	26	13	6
842.12-18.2-2	'842	'12-18	'2	423	423	423	81	212	0.26					0.96	0.96	0.94	0.94	830	20.13	2.18	GGGCAACATCTTCGTGGC	GGACATGTAGTCGCCCAGC	Histidinol dehydrogenase				177	157	148	124	92	54	30	22
117.16-25.161-161	'117	'16-25	'161	290	290	290	73	236	0.26					0.95	0.95	0.9	0.92	848	18.6	2.14	CTCAAGAAGGGCCAGATCC	TCYTCGACGGAGATGAAGAC	30S ribosomal protein S1				57	48	41	30	16	10	7	4
117.16-25.162-162	'117	'16-25	'162	291	291	291	73	236	0.26					0.95	0.95	0.9	0.92	848	18.6	2.14	CTCAAGAAGGGCCAGATCC	GTCYTCGACGGAGATGAAGA	30S ribosomal protein S1				57	48	41	30	16	10	7	4
117.17-28.187-187	'117	'17-28	'187	359	359	359	76	231	0.26					0.95	0.95	0.91	0.94	847	18.72	2.14	GTCAACTTCGGCGCTTTC	GACGTCGATCACCTTGACG	30S ribosomal protein S1				73	63	46	36	22	13	8	4
401.7-17.10-10	'401	'7-17	'10	419	419	419	83	208	0.26					0.95	0.95	0.97	0.97	825	18.94	2.14	CTSATGGAGGACGTCGAGGA	GTGAACGGGAAGTAGCTCG	Phenylalanine--tRNA ligase alpha subunit				125	112	101	82	58	28	16	12
550.1-11.4-4	'550	'1-11	'4	455	455	455	75	235	0.26					0.95	0.95	0.87	0.89	845	20.67	2.21	CGAAAACCGTCCTTGTCATC	CTTGTTCAGCGCGTAGGTG	Acetate kinase				153	136	108	80	60	39	24	15
558.2-6.7-7	'558	'2-6	'7	296	290	293	73	245	0.26					0.95	0.95	0.94	0.95	851	21.83	2.27	CGCCAAGGARATCATCCG	ACTGGCCGACCTTGACRT	Elongation factor Ts				132	106	92	77	63	49	36	22
619.29-37.63-63	'619	'29-37	'63	272	272	272	76	232	0.26					0.95	0.95	0.9	0.91	849	20.61	2.2	ATCAGGACGCCATCAAGAAG	CCTTGAACAGACGCCAGATR	2-isopropylmalate synthase				98	77	70	52	43	26	13	6
629.20-30.8-8	'629	'20-30	'8	379	379	379	79	222	0.26					0.95	0.95	0.93	0.94	837	19.57	2.16	CGTCAAGCGCTTCTCCAC	RTTGGCCATCTTCGCATC	Glutamate synthase [NADPH] large chain				107	101	87	66	49	28	20	12
146.21-31.37-37	'146	'21-31	'37	362	362	362	80	220	0.26					0.94	0.94	0.93	0.94	835	19.8	2.17	AACCTGCGCCACTACGAG	CTGCAGTTCVGGCTTCTTG	Glycine--tRNA ligase				102	79	70	62	44	21	9	4
227.18-26.48-48	'227	'18-26	'48	409	409	409	78	227	0.26					0.94	0.94	0.93	0.93	840	19.49	2.16	CTACATCGAGACCACCCGY	GCCCTTCTCGTAGAAGTTCG	Valine--tRNA ligase				149	132	107	86	68	38	21	13
227.18-26.49-49	'227	'18-26	'49	410	410	410	78	227	0.26					0.94	0.94	0.93	0.93	840	19.51	2.16	TCTACATCGAGACCACCCG	GCCCTTCTCGTAGAAGTTCG	Valine--tRNA ligase				150	133	108	87	69	38	21	13
227.18-26.50-50	'227	'18-26	'50	408	408	408	78	227	0.26					0.94	0.94	0.92	0.93	840	19.54	2.16	CTACATCGAGACCACCCGY	GCCCTTCTCGTAGAAGTTCGT	Valine--tRNA ligase				149	132	107	85	69	38	21	14
283.1-8.1-1	'283	'1-8	'1	408	408	408	80	217	0.26					0.94	0.94	0.93	0.94	835	19.79	2.17	GGCAGYAATTGAAAGCGTGT	CATGATGTTCATGTTCGGGA	Enolase				105	95	80	71	54	36	17	10
283.18-26.101-101	'283	'18-26	'101	380	380	380	76	231	0.26					0.94	0.94	0.88	0.91	848	19.06	2.15	GACCGGCAAGTACCRCTTC	GCACCGGTCTTGATCTGG	Enolase				96	82	71	56	46	24	17	10
439.21-26.4-4	'439	'21-26	'4	241	235	241	75	230	0.26					0.94	0.94	0.94	0.94	841	20.92	2.2	CCAGCTSATCGACAACCG	CGTAGGCCATCTGGTCGAG	ATP-dependent zinc metalloprotease FtsH				81	72	62	49	38	23	13	11
550.4-10.7-7	'550	'4-10	'7	336	333	336	75	235	0.26					0.94	0.94	0.85	0.88	844	20.34	2.19	GYCTCGTCGAGAAGATCGG	GCAGCTGGAAGAAGAAGGAG	Acetate kinase				131	108	77	60	45	31	19	10
550.4-11.10-10	'550	'4-11	'10	369	369	369	74	233	0.26					0.94	0.94	0.84	0.86	841	20.6	2.21	GYCTCGTCGAGAAGATCGG	CTTGTTCAGCGCGTAGGTG	Acetate kinase				133	115	87	60	43	30	18	11
550.4-11.11-11	'550	'4-11	'11	366	366	366	74	233	0.26					0.94	0.94	0.84	0.86	841	20.62	2.21	CGTCGAGAAGATCGGYGA	CTTGTTCAGCGCGTAGGTG	Acetate kinase				132	114	86	59	42	29	18	11
550.4-11.12-12	'550	'4-11	'12	367	367	367	74	233	0.26					0.94	0.94	0.84	0.86	841	20.6	2.21	TCGTCGAGAAGATCGGYG	CTTGTTCAGCGCGTAGGTG	Acetate kinase				132	114	86	59	42	29	18	11
570.56-63.89-89	'570	'56-63	'89	312	312	312	84	205	0.26					0.94	0.94	0.91	0.92	828	20.22	2.18	GGYCTGATCAACGTGCAGTA	GGGAAGTCRCGGTCGAAG	Carbamoyl-phosphate synthase large chain				99	74	62	47	36	25	19	11
570.57-63.98-98	'570	'57-63	'98	288	288	288	81	210	0.26					0.94	0.94	0.92	0.93	830	20.77	2.21	CATGGCCAACACGCTGTA	GGGAAGTCRCGGTCGAAG	Carbamoyl-phosphate synthase large chain				94	80	60	49	36	26	18	11
570.57-65.100-100	'570	'57-65	'100	359	359	359	78	226	0.26					0.94	0.94	0.93	0.93	844	19.79	2.17	CATGGCCAACACGCTGTA	AGATGAACACGTTGCCGY	Carbamoyl-phosphate synthase large chain				109	95	81	66	52	35	23	15
570.57-65.101-101	'570	'57-65	'101	362	362	362	77	225	0.26					0.94	0.94	0.93	0.93	842	19.67	2.16	CTTCATGGCCAACACGCT	GAGATGAACACGTTGCCGY	Carbamoyl-phosphate synthase large chain				108	94	81	66	52	34	23	15
570.57-65.99-99	'570	'57-65	'99	359	359	359	78	226	0.26					0.94	0.94	0.93	0.93	844	19.79	2.17	CATGGCCAACACGCTGTA	GAGATGAACACGTTGCCGY	Carbamoyl-phosphate synthase large chain				109	95	81	66	52	35	23	15
573.5-16.20-20	'573	'5-16	'20	422	422	422	78	222	0.26					0.94	0.94	0.93	0.93	832	19.83	2.16	GCGGYTGGTTCAAGAAGAAC	CTGCGGCTTCTCGATCTTG	Pyruvate kinase				111	97	83	63	46	25	17	11
573.5-16.21-21	'573	'5-16	'21	422	422	422	78	222	0.26					0.94	0.94	0.93	0.93	832	19.83	2.16	GCGGYTGGTTCAAGAAGAAC	TGCGGCTTCTCGATCTTG	Pyruvate kinase				111	97	83	63	46	25	17	11
608.14-23.35-35	'608	'14-23	'35	300	297	300	81	210	0.26					0.94	0.94	0.89	0.91	824	19.21	2.16	CAAGCCGTTCATCAAGGTG	CGGTAGTCCTSGGTCAGGAT	Polyribonucleotide nucleotidyltransferase				96	86	79	48	41	22	13	10
629.29-40.35-35	'629	'29-40	'35	392	392	392	78	226	0.26					0.94	0.94	0.9	0.92	837	19.38	2.16	CCACGACATCTACTCCATCG	CGGGCAGGTGTTCTTCTG	Glutamate synthase [NADPH] large chain				98	80	70	56	40	26	17	14
629.29-40.36-36	'629	'29-40	'36	392	392	392	78	226	0.26					0.94	0.94	0.9	0.92	837	19.38	2.16	ACCACGACATCTACTCCATCG	CGGGCAGGTGTTCTTCTG	Glutamate synthase [NADPH] large chain				98	80	70	56	40	26	17	14
737.20-29.22-22	'737	'20-29	'22	417	417	417	78	219	0.26					0.94	0.94	0.85	0.87	828	19.68	2.18	AYTTCGGCCAGAACCTCAAC	TAGCACATGTGSGTGTGGAT	5-methyltetrahydropteroyltriglutamate-- homocysteine methyltransferase				119	102	91	71	48	23	18	8
737.20-29.23-23	'737	'20-29	'23	417	417	417	78	219	0.26					0.94	0.94	0.85	0.87	828	19.68	2.18	YTTCGGCCAGAACCTCAAC	TAGCACATGTGSGTGTGGAT	5-methyltetrahydropteroyltriglutamate-- homocysteine methyltransferase				119	102	91	71	48	23	18	8
751.3-14.13-13	'751	'3-14	'13	456	456	456	81	209	0.26					0.94	0.94	0.93	0.94	826	19.63	2.17	GCCAAGGTCATCCTSATGG	GCCTTGTCGAGCAGGTTCT	Phosphoglycerate kinase				157	136	115	82	52	32	18	13
751.3-14.15-15	'751	'3-14	'15	458	458	458	81	209	0.26					0.94	0.94	0.93	0.94	826	19.62	2.17	GCGCCAAGGTCATCCTSAT	GCCTTGTCGAGCAGGTTCT	Phosphoglycerate kinase				157	136	115	82	52	32	18	13
117.19-35.213-213	'117	'19-35	'213	446	446	446	79	214	0.26					0.93	0.93	0.89	0.91	831	18.52	2.14	CGTCYGAGGTCGTCAAGGT	CAGCGATCCACTCGTTGG	30S ribosomal protein S1				81	61	48	35	23	12	4	1
117.19-35.214-214	'117	'19-35	'214	447	447	447	79	214	0.26					0.93	0.93	0.89	0.91	831	18.51	2.14	CGTCYGAGGTCGTCAAGG	CAGCGATCCACTCGTTGG	30S ribosomal protein S1				81	61	48	35	23	12	4	1
146.15-26.22-22	'146	'15-26	'22	338	338	338	78	226	0.26					0.93	0.93	0.94	0.95	835	19.17	2.15	ATCGCCAACATGGGYAAG	TGGCCTGGTTGAAGTAGCTC	Glycine--tRNA ligase				87	78	71	48	38	18	8	4
210.7-16.4-4	'210	'7-16	'4	337	337	337	78	224	0.26					0.93	0.93	0.89	0.9	840	19.76	2.16	ACGAGTCCGAGAACAAGCTG	CATRTCGAGCTGGGTGAACT	Aspartate--tRNA ligase				112	94	79	61	38	21	16	11
210.7-16.5-5	'210	'7-16	'5	337	337	337	78	224	0.26					0.93	0.93	0.89	0.9	840	19.76	2.16	CGAGTCCGAGAACAAGCTG	CATRTCGAGCTGGGTGAACT	Aspartate--tRNA ligase				112	94	79	61	38	21	16	11
229.7-17.39-39	'229	'7-17	'39	368	368	368	76	232	0.26					0.93	0.93	0.92	0.93	841	19.1	2.15	TCAACGAGCGTCACTACGG	GATCGGCTTGAAGTTCTCGT	2,3-bisphosphoglycerate-dependent phosphoglycerate mutase				106	86	76	59	39	18	10	6
302.11-16.4-4	'302	'11-16	'4	319	313	313	82	210	0.26					0.93	0.93	0.9	0.91	824	19.48	2.16	AGCACAAGATCGGCACCA	GTGACGAACGGGTAGGTG	Adenylosuccinate synthetase				111	104	70	55	35	19	9	4
302.11-16.5-5	'302	'11-16	'5	319	313	313	82	210	0.26					0.93	0.93	0.9	0.91	824	19.48	2.16	AAGCACAAGATCGGCACCA	GTGACGAACGGGTAGGTG	Adenylosuccinate synthetase				111	104	70	55	35	19	9	4
356.13-25.50-50	'356	'13-25	'50	430	425	428	77	222	0.26					0.93	0.93	0.86	0.89	837	19.7	2.17	CTTCTTCGTSTCCCGCGT	GGAATCCCAGGACTTGATGA	Transaldolase				139	117	100	67	46	23	15	8
498.15-23.20-20	'498	'15-23	'20	313	313	313	86	196	0.26					0.93	0.93	0.94	0.94	818	19.04	2.14	TGCTACTCCTACACCGACGA	GGAGAACCACTGCGCATC	Argininosuccinate synthase				79	61	54	45	37	21	15	10
498.15-23.21-21	'498	'15-23	'21	311	311	311	85	196	0.26					0.93	0.93	0.94	0.94	817	19.01	2.14	GCTACTCCTACACCGACGAYC	GGAGAACCACTGCGCATC	Argininosuccinate synthase				78	60	53	44	37	21	15	10
549.9-19.16-16	'549	'9-19	'16	409	409	409	76	232	0.26					0.93	0.93	0.9	0.91	846	19.93	2.18	CTTCTACTTCCTGCGYGGC	CGAGCATCTCCTGYTCCA	Serine--tRNA ligase				122	109	90	68	46	25	13	9
595.10-19.40-40	'595	'10-19	'40	324	324	324	80	213	0.26					0.93	0.93	0.88	0.9	833	19.36	2.15	GTACCGCAACGACTTCACC	CGTAGTCCTTGGTRCGCAG	Formate acetyltransferase 1				92	72	54	43	33	14	10	4
595.10-19.41-41	'595	'10-19	'41	324	324	324	80	213	0.26					0.93	0.93	0.88	0.9	833	19.36	2.15	GTACCGCAACGACTTCACC	TCGTAGTCCTTGGTRCGCAG	Formate acetyltransferase 1				92	72	54	43	33	14	10	4
619.15-26.31-31	'619	'15-26	'31	421	421	421	80	215	0.26					0.93	0.93	0.95	0.96	831	18.83	2.14	CCAAGGGCATCGACCTGTA	TCTTGATCTGGTTGCAGTAYTC	2-isopropylmalate synthase				123	112	97	74	57	21	12	9
619.15-26.32-32	'619	'15-26	'32	421	421	421	80	215	0.26					0.93	0.93	0.95	0.96	831	18.83	2.14	CCAAGGGCATCGACCTGTA	ATCTTGATCTGGTTGCAGTAYTC	2-isopropylmalate synthase				123	112	97	74	57	21	12	9
619.15-26.33-33	'619	'15-26	'33	421	421	421	80	215	0.26					0.93	0.93	0.95	0.96	831	18.83	2.14	CAAGGGCATCGACCTGTA	TCTTGATCTGGTTGCAGTAYTC	2-isopropylmalate synthase				123	112	97	74	57	21	12	9
743.2-8.3-3	'743	'2-8	'3	446	446	446	83	205	0.26					0.93	0.93	0.93	0.93	824	19.95	2.19	CATCACCAACGAYGTGGAC	ATGAACGCCACGATCACG	putative ABC transporter ATP-binding protein				185	164	134	115	84	50	31	17
953.16-23.15-15	'953	'16-23	'15	361	360	360	84	198	0.26					0.93	0.93	0.96	0.96	813	19.23	2.15	CSGGCATGATCATCAAGGA	GTGRTGCAGCAGGATGTCG	Polyphosphate kinase				114	106	94	75	57	28	20	11
123.26-36.44-44	'123	'26-36	'44	379	379	379	75	229	0.26					0.92	0.92	0.94	0.95	844	18.35	2.13	TCAAYATCGTCATCAAGGGC	CTTCGTACCRCGCTTGACCT	Translation initiation factor IF-2				81	70	55	39	31	15	9	8
123.26-36.45-45	'123	'26-36	'45	379	379	379	75	229	0.26					0.92	0.92	0.94	0.95	844	18.35	2.13	TCAAYATCGTCATCAAGGGC	TTCGTACCRCGCTTGACCT	Translation initiation factor IF-2				81	70	55	39	31	15	9	8
283.8-20.38-38	'283	'8-20	'38	380	377	380	73	238	0.26					0.92	0.92	0.79	0.81	848	19.53	2.17	CATGAACATCATGAACGGYG	CGATGGAGACGATCGGGTA	Enolase				85	64	56	46	32	17	13	7
283.9-17.40-40	'283	'9-17	'40	239	239	239	71	246	0.26					0.92	0.92	0.84	0.86	855	19.18	2.15	GCCACCGACATYCAGGAGTA	CCTTGTTGTAGAACTCGGAGG	Enolase				52	45	37	31	20	9	5	2
356.12-24.44-44	'356	'12-24	'44	420	415	418	82	212	0.26					0.92	0.92	0.84	0.87	834	19.58	2.17	GCCACGACCTGAAGCACAT	AGCTTGTCGGTGACRTCCTT	Transaldolase				124	93	74	58	46	21	9	4
356.12-24.45-45	'356	'12-24	'45	420	415	418	82	212	0.26					0.92	0.92	0.84	0.87	834	19.58	2.17	CCACGACCTGAAGCACAT	AGCTTGTCGGTGACRTCCTT	Transaldolase				124	93	74	58	46	21	9	4
411.7-12.18-18	'411	'7-12	'18	232	229	232	74	240	0.26					0.92	0.92	0.91	0.92	849	21.3	2.22	TYGAGGAAGGCCAGGAAGT	GTCGCCGATGATGAGCTG	ATP synthase subunit alpha				81	71	67	55	46	31	23	13
428.5-12.8-8	'428	'5-12	'8	372	372	372	79	219	0.26					0.92	0.92	0.93	0.94	837	19.97	2.17	GAGAAGGGCATCACCATCCT	GCGCAGTAGATGACCGGC	GTP-binding protein TypA/BipA				117	98	85	72	59	29	22	11
570.15-25.47-47	'570	'15-25	'47	353	353	353	75	234	0.26					0.92	0.92	0.87	0.89	847	19.81	2.17	ACAACGTCGTGGTCGTCTG	GGTGACCACGTAGTCGATGG	Carbamoyl-phosphate synthase large chain				100	79	65	41	33	18	12	7
572.57-62.147-147	'572	'57-62	'147	236	235	236	71	244	0.26					0.92	0.92	0.86	0.88	854	19.52	2.17	GACAAGCCGGTSCTGTTC	CSTTGTCGACGGCGAACT	Xylulose-5-phosphate/fructose-6-phosphate phosphoketolase				76	68	58	41	33	18	12	7
608.21-29.52-52	'608	'21-29	'52	273	273	273	76	229	0.26					0.92	0.92	0.84	0.87	841	19.11	2.15	GAGTTCACCGAYATGGACGA	CGGCATCTCGTAGTTGTGC	Polyribonucleotide nucleotidyltransferase				68	54	41	26	20	11	4	4
608.21-29.53-53	'608	'21-29	'53	274	274	274	76	229	0.26					0.92	0.92	0.84	0.87	841	19.1	2.15	GAGTTCACCGAYATGGACGA	GCGGCATCTCGTAGTTGTG	Polyribonucleotide nucleotidyltransferase				68	54	41	26	20	11	4	4
623.1-10.3-3	'623	'1-10	'3	336	336	336	70	253	0.26					0.92	0.92	0.91	0.93	859	19.35	2.15	CCGCAAYATCGGCATCAT	GTACTTGTCRGCCTGACGC	Elongation factor G				78	66	55	45	29	18	12	4
706.15-23.19-19	'706	'15-23	'19	434	434	434	86	190	0.26					0.92	0.92	0.84	0.85	810	19.45	2.16	GCTACCAGCTSGTCGGCTT	ATGCCGTCGAAGAAGGTCT	Aconitate hydratase				126	98	75	56	40	24	9	3
942.19-26.21-21	'942	'19-26	'21	295	295	295	77	225	0.26					0.92	0.92	0.92	0.93	837	20.17	2.18	GCACACCTTCGCGAACAC	CGATGGCCTTCTGGATGAT	DNA gyrase subunit B				90	79	71	59	36	18	9	7
117.6-12.47-47	'117	'6-12	'47	287	287	287	72	247	0.26					0.91	0.91	0.89	0.91	859	18.93	2.14	GCTTTCCATCAAGAAGGACG	AGCTCRAGGATCTTGGCCTT	30S ribosomal protein S1				62	48	43	32	18	11	6	4
123.34-42.60-60	'123	'34-42	'60	245	245	245	73	238	0.26					0.91	0.91	0.85	0.87	849	18.98	2.14	AGCCGGAATACGARGAGGT	GAAGGTCTCGATGATGTCGC	Translation initiation factor IF-2				63	55	46	27	17	9	6	3
237.11-18.10-10	'237	'11-18	'10	354	354	354	79	223	0.26					0.91	0.91	0.9	0.92	837	18.9	2.14	AYCAGCTGGAGTCCAAGACC	AAGCGGAAGATGTTGTCGAT	ATP synthase subunit beta				69	52	40	33	25	11	6	5
237.11-18.11-11	'237	'11-18	'11	351	351	351	78	223	0.26					0.91	0.91	0.9	0.92	836	18.92	2.14	AYCAGCTGGAGTCCAAGACC	CGGAAGATGTTGTCGATGAA	ATP synthase subunit beta				69	52	40	33	25	11	6	5
350.2-12.3-3	'350	'2-12	'3	344	344	344	80	217	0.26					0.91	0.91	0.93	0.94	835	19.88	2.17	GTCATCGACTTCCTGCGY	CGGTTGAWCCAGAACTGGTAG	Tyrosine--tRNA ligase				111	89	72	61	46	24	15	10
356.1-11.4-4	'356	'1-11	'4	330	330	330	75	234	0.26					0.91	0.91	0.87	0.89	849	19.5	2.16	AACCCGTCCATCTTCCAGA	GAGCGAGAAGATCAGGGTGA	Transaldolase				88	79	65	48	28	14	8	3
356.3-13.19-19	'356	'3-13	'19	377	377	377	75	236	0.26					0.91	0.91	0.82	0.84	852	19.38	2.15	GCAAGGTYGACGTTGAGACC	ACGCGGGASACGAAGAAG	Transaldolase				103	94	79	48	31	11	8	4
401.10-17.29-29	'401	'10-17	'29	285	285	285	78	226	0.26					0.91	0.91	0.94	0.94	839	19.52	2.15	CACCTTCTAYGTCAAGGGCA	GTGAACGGGAAGTAGCTCG	Phenylalanine--tRNA ligase alpha subunit				84	78	71	53	44	22	16	12
401.11-17.34-34	'401	'11-17	'34	245	245	245	76	230	0.26					0.91	0.91	0.94	0.94	841	19.59	2.15	YTTCGTCGGCTCCAACAT	GTGAACGGGAAGTAGCTCG	Phenylalanine--tRNA ligase alpha subunit				74	67	63	48	40	20	15	10
401.11-17.36-36	'401	'11-17	'36	245	245	245	76	230	0.26					0.91	0.91	0.94	0.94	841	19.59	2.15	GYTTCGTCGGCTCCAACAT	GTGAACGGGAAGTAGCTCG	Phenylalanine--tRNA ligase alpha subunit				74	67	63	48	40	20	15	10
401.8-15.16-16	'401	'8-15	'16	328	328	328	84	194	0.26					0.91	0.91	0.96	0.95	810	20.37	2.19	CTCCATGGGCTGGCAGAT	CTTGTCSAGCACGCCCTT	Phenylalanine--tRNA ligase alpha subunit				105	92	75	65	51	26	17	10
428.30-44.82-82	'428	'30-44	'82	448	448	448	77	222	0.26					0.91	0.91	0.93	0.94	830	19.55	2.16	CGCAGGTGGTCACCAAGAM	GAACGCATGTTGGTCATGTG	GTP-binding protein TypA/BipA				140	119	102	82	64	31	17	9
428.30-44.84-84	'428	'30-44	'84	449	449	449	77	221	0.26					0.91	0.91	0.93	0.94	828	19.62	2.17	CGCAGGTGGTCACCAAGA	GAACGCATGTTGGTCATGTG	GTP-binding protein TypA/BipA				138	120	102	83	63	33	17	9
471.12-24.38-38	'471	'12-24	'38	443	443	443	77	226	0.26					0.91	0.91	0.87	0.88	840	19.93	2.18	ATGGACCTGTTCTCCTTCCC	SAGCTCGTCCTTCATCTGCT	Threonine--tRNA ligase 1				111	98	83	69	57	30	17	9
545.22-36.62-62	'545	'22-36	'62	453	453	453	89	179	0.26					0.91	0.91	0.92	0.92	799	19.63	2.16	CTCGACTTCTCCGAGATYCAG	GTCGAGCAGCAGCAGGTT	putative ABC transporter ATP-binding protein/MT2552				136	112	91	79	63	33	22	12
545.22-36.63-63	'545	'22-36	'63	452	452	452	89	179	0.26					0.91	0.91	0.92	0.92	799	19.64	2.16	CGACTTCTCCGAGATYCAGA	GTCGAGCAGCAGCAGGTT	putative ABC transporter ATP-binding protein/MT2552				136	112	91	79	63	33	22	12
545.31-40.70-70	'545	'31-40	'70	349	349	349	84	204	0.26					0.91	0.91	0.91	0.92	816	19	2.14	GAYCCGAACAAGAACCTGTG	TCGAACCAGTACCACTTGGC	putative ABC transporter ATP-binding protein/MT2552				97	81	67	52	40	17	9	4
545.31-40.71-71	'545	'31-40	'71	348	348	348	84	204	0.26					0.91	0.91	0.91	0.92	816	19	2.14	AYCCGAACAAGAACCTGTGG	TCGAACCAGTACCACTTGGC	putative ABC transporter ATP-binding protein/MT2552				97	81	67	52	40	17	9	4
572.5-17.25-25	'572	'5-17	'25	358	358	358	72	245	0.26					0.91	0.91	0.94	0.94	857	19.1	2.15	SCAACCCGCTGATGAAGG	AACAGGCTCGGGTTGTYC	Xylulose-5-phosphate/fructose-6-phosphate phosphoketolase				87	77	66	54	42	19	12	5
573.5-13.16-16	'573	'5-13	'16	325	325	325	77	225	0.26					0.91	0.91	0.93	0.93	832	19.56	2.16	GYTGGTTCAAGAAGAACGCC	GAAGGACATGGCGATGATGT	Pyruvate kinase				84	81	72	56	42	17	14	12
595.8-14.28-28	'595	'8-14	'28	227	227	227	73	244	0.26					0.91	0.91	0.83	0.86	857	19.97	2.17	GCATCATCGGCGACTACC	AGGTAGCCCATGTAGGTCCA	Formate acetyltransferase 1				73	66	52	42	30	15	8	4
595.8-14.30-30	'595	'8-14	'30	226	226	226	73	244	0.26					0.91	0.91	0.83	0.86	857	19.98	2.17	GCATCATCGGCGACTACC	GGTAGCCCATGTAGGTCCAC	Formate acetyltransferase 1				73	66	52	42	30	15	8	4
600.15-25.7-7	'600	'15-25	'7	421	421	421	85	196	0.26					0.91	0.91	0.92	0.92	819	20.36	2.21	CCTGTACACGGCCGACAT	TTCTCGGTCATSAGCACGTC	Xaa-Pro aminopeptidase 1				152	125	107	90	66	39	29	17
633.10-19.82-82	'633	'10-19	'82	357	357	357	81	208	0.26					0.91	0.91	0.91	0.92	826	19.43	2.15	TACGAGGTCGACTCCATCG	GTCCTTCCACAGGGACTGGT	Glutamine synthetase 1				83	70	61	51	41	22	15	9
633.10-19.83-83	'633	'10-19	'83	357	357	357	81	208	0.26					0.91	0.91	0.91	0.92	826	19.43	2.15	TACGAGGTCGACTCCATCG	TCCTTCCACAGGGACTGGT	Glutamine synthetase 1				83	70	61	51	41	22	15	9
633.26-34.135-135	'633	'26-34	'135	263	262	263	78	225	0.26					0.91	0.91	0.89	0.91	840	19.59	2.16	CTSGCCTTCTCCGCTCAG	TCAGATGTGGAAGTASAGCTCG	Glutamine synthetase 1				73	70	61	37	26	12	9	5
633.3-10.17-17	'633	'3-10	'17	257	257	257	74	239	0.26					0.91	0.91	0.85	0.87	850	20.2	2.17	TCCAGGCCATCAACGART	CGATGGAGTCGACCTCGTA	Glutamine synthetase 1				71	59	54	39	29	19	16	9
755.9-15.3-3	'755	'9-15	'3	237	237	237	75	228	0.26					0.91	0.91	0.92	0.93	837	20.96	2.22	GTTCGTGCAGATCTTCGAYT	CATCAGATARTTGAACGCGA	Aromatic amino acid transport protein AroP				105	95	83	59	50	33	24	17
787.27-35.37-37	'787	'27-35	'37	427	427	427	82	203	0.26					0.91	0.91	0.8	0.82	817	21	2.21	ATGACGGCATCGTSATCAA	GGGTCGATGTARCGCATGTA	Leucine--tRNA ligase				160	125	104	83	57	38	21	14
787.27-35.38-38	'787	'27-35	'38	428	428	428	82	203	0.26					0.91	0.91	0.8	0.82	817	20.97	2.21	ATGACGGCATCGTSATCAA	GGGTCGATGTARCGCATGT	Leucine--tRNA ligase				160	125	104	83	57	38	21	14
787.27-35.39-39	'787	'27-35	'39	427	427	427	82	203	0.26					0.91	0.91	0.8	0.82	817	21	2.21	TGACGGCATCGTSATCAA	GGGTCGATGTARCGCATGTA	Leucine--tRNA ligase				160	125	104	83	57	38	21	14
787.39-44.52-52	'787	'39-44	'52	269	245	269	74	234	0.26					0.91	0.91	0.85	0.86	842	20.21	2.2	AACCGTTCCACAAGCTGTTC	ACCACGTTGCGSGTGTTC	Leucine--tRNA ligase				92	81	66	52	34	21	16	10
787.9-10.11-11	'787	'9-10	'11	217	196	202	80	211	0.26					0.91	0.91	0.87	0.87	827	23.22	2.35	TGGACCCAGTGGATCTTCTC	GACCGGGGACTTGGAGAT	Leucine--tRNA ligase				122	102	90	78	60	36	20	13
953.31-39.38-38	'953	'31-39	'38	313	313	313	86	197	0.26					0.91	0.91	0.93	0.93	817	20.07	2.19	GCACGTGGTSTACGGCAT	CGATSGAGTTGACCTTGATCTT	Polyphosphate kinase				93	76	69	57	49	32	17	11
953.31-39.39-39	'953	'31-39	'39	315	315	315	85	196	0.26					0.91	0.91	0.93	0.93	815	19.94	2.18	GTGCACGTGGTSTACGGC	CGATSGAGTTGACCTTGATCTT	Polyphosphate kinase				92	76	70	58	49	32	17	11
961.13-24.44-44	'961	'13-24	'44	380	380	380	81	205	0.26					0.91	0.91	0.91	0.92	818	19.39	2.16	ATCGAGATCGTSACCAAGCC	GTGCTCCTTGGTGATGTGSA	Aspartyl/glutamyl-tRNA(Asn/Gln) amidotransferase subunit B				115	98	89	72	58	24	17	7
158.21-30.21-21	'158	'21-30	'21	396	378	396	80	215	0.26					0.9	0.9	0.91	0.91	830	19.79	2.16	ACCTGGCGCTTCATGACC	CATGCCGGAGCTCTCCTC	Phosphoglucomutase				122	92	76	65	51	25	15	10
283.8-19.33-33	'283	'8-19	'33	345	342	345	72	243	0.26					0.9	0.9	0.83	0.85	853	19.27	2.15	CATGAACATCATGAACGGYG	TTCTCGTAGWAGTCGAGCATGT	Enolase				67	54	50	45	33	17	11	7
302.13-16.7-7	'302	'13-16	'7	241	238	238	82	202	0.26					0.9	0.9	0.9	0.92	819	19.94	2.17	CGTGCAYGACCTGTTCAA	GACGAACGGGTAGGTGCC	Adenylosuccinate synthetase				83	63	51	38	26	17	12	5
302.13-16.8-8	'302	'13-16	'8	241	238	238	82	202	0.26					0.9	0.9	0.9	0.92	819	19.94	2.17	GCGTGCAYGACCTGTTCAA	GACGAACGGGTAGGTGCC	Adenylosuccinate synthetase				83	63	51	38	26	17	12	5
305.5-15.17-17	'305	'5-15	'17	299	299	299	73	240	0.26					0.9	0.9	0.93	0.94	847	19.07	2.15	GACTCCAAGCTCATCGAAGG	GTCACCACRGTGATGTCCA	50S ribosomal protein L5				67	60	51	38	27	14	6	4
356.6-13.34-34	'356	'6-13	'34	274	274	274	74	234	0.26					0.9	0.9	0.82	0.85	848	20.03	2.17	CCGYGTCTCCATCGAGGT	CACGCGGGASACGAAGAA	Transaldolase				82	68	51	40	27	9	4	3
401.11-17.35-35	'401	'11-17	'35	236	236	236	76	231	0.26					0.9	0.9	0.93	0.93	843	19.65	2.15	CTCCAACATGGTGSTGCG	GTGAACGGGAAGTAGCTCG	Phenylalanine--tRNA ligase alpha subunit				71	66	62	47	41	21	14	10
512.2-9.1-1	'512	'2-9	'1	256	256	256	78	224	0.26					0.9	0.9	0.96	0.95	838	20.86	2.19	GTTCAAGCGYTGGCAGAT	GATCTTGTCGAGCTTGTCGAT	Histidine--tRNA ligase				92	79	70	63	50	24	19	10
608.19-27.40-40	'608	'19-27	'40	279	279	279	79	223	0.26					0.9	0.9	0.85	0.87	835	19.23	2.15	TSTCCATCGCCGAGAAGC	GAGCATGTTCAGSGTGGTGA	Polyribonucleotide nucleotidyltransferase				77	64	52	40	29	13	6	5
670.8-18.13-13	'670	'8-18	'13	407	404	407	77	225	0.26					0.9	0.9	0.93	0.93	841	19.61	2.17	ACAAGGTGATGCTCAAGCGY	TCSACGGTCTCCCACAGC	hypothetical protein				154	138	116	95	60	32	20	13
670.8-18.14-14	'670	'8-18	'14	407	404	407	77	225	0.26					0.9	0.9	0.93	0.93	841	19.61	2.17	CAAGGTGATGCTCAAGCGY	TCSACGGTCTCCCACAGC	hypothetical protein				154	138	116	95	60	32	20	13
177.11-19.13-13	'177	'11-19	'13	333	333	333	79	216	0.26					0.89	0.89	0.96	0.95	839	19.83	2.17	CAAGTTCTCCACCTAYGCCA	TCCAGCACCTGCTTGAACT	RNA polymerase principal sigma factor HrdB				90	79	66	63	46	22	11	7
227.30-35.61-61	'227	'30-35	'61	274	268	274	81	207	0.26					0.89	0.89	0.9	0.9	823	20.44	2.18	ACTGGCTGATCTCCCGYC	CAGATCCATCGGGAASGTG	Valine--tRNA ligase				100	83	74	62	49	23	12	10
227.30-35.62-62	'227	'30-35	'62	274	268	274	82	210	0.26					0.89	0.89	0.89	0.89	829	20.66	2.18	GACTGGCTGATCTCCCGY	AGATCCATCGGGAASGTGG	Valine--tRNA ligase				104	84	72	63	51	24	12	10
257.12-22.25-25	'257	'12-22	'25	328	328	328	73	239	0.26					0.89	0.89	0.89	0.89	849	19.55	2.16	AGCAYTCCGTGATGATGCT	CTTGATGGCCTCGGTGAC	CTP synthase				101	91	79	55	38	22	14	9
324.21-27.89-89	'324	'21-27	'89	224	224	224	71	253	0.26					0.89	0.89	0.87	0.89	858	18.74	2.14	ACAACACCGGTCTGCTGC	GAAGGTAGCGTGRTCGCC	Elongation factor Tu				53	41	35	26	22	9	3	3
356.5-13.29-29	'356	'5-13	'29	326	326	326	79	215	0.26					0.89	0.89	0.84	0.88	833	19.79	2.16	ACGCCACCGACATCTTCC	CACGCGGGASACGAAGAA	Transaldolase				91	65	52	40	28	8	3	1
428.25-35.72-72	'428	'25-35	'72	335	335	335	72	240	0.26					0.89	0.89	0.9	0.91	851	20.07	2.17	CCGCATGATCAAGGAYCG	GGAAGCCGATCAGRCCAC	GTP-binding protein TypA/BipA				101	78	65	52	38	20	14	8
437.12-16.4-4	'437	'12-16	'4	328	302	326	82	203	0.26					0.89	0.89	0.93	0.94	825	20.62	2.21	CCCSTCGATGGACATCCT	GCGGGAACTTGTASGGGC	Threonine synthase				133	107	90	70	55	35	14	5
573.7-13.24-24	'573	'7-13	'24	227	227	227	75	235	0.26					0.89	0.89	0.9	0.91	846	20.08	2.17	TCACCTCCACCACSTTCAAG	GAAGGACATGGCGATGATG	Pyruvate kinase				62	57	50	39	28	12	10	7
595.44-51.151-151	'595	'44-51	'151	280	280	280	78	222	0.26					0.89	0.89	0.85	0.87	840	19.66	2.16	TCCATCCTGACSATCACCTC	CTTGCGCAGMACGTTGAT	Formate acetyltransferase 1				69	57	49	35	30	18	8	3
595.44-51.153-153	'595	'44-51	'153	280	280	280	78	222	0.26					0.89	0.89	0.85	0.87	840	19.66	2.16	GTCCATCCTGACSATCACCTC	CTTGCGCAGMACGTTGAT	Formate acetyltransferase 1				69	57	49	35	30	18	8	3
595.44-53.157-157	'595	'44-53	'157	368	368	368	82	212	0.26					0.89	0.89	0.83	0.86	832	19.2	2.15	TCCATCCTGACSATCACCTC	GAGCTTGACGAAGTTCACCG	Formate acetyltransferase 1				80	62	47	40	25	12	8	4
595.44-53.158-158	'595	'44-53	'158	369	369	369	82	212	0.26					0.89	0.89	0.83	0.86	832	19.2	2.15	TCCATCCTGACSATCACCTC	TGAGCTTGACGAAGTTCACC	Formate acetyltransferase 1				80	62	47	40	25	12	8	4
595.44-53.159-159	'595	'44-53	'159	368	368	368	82	212	0.26					0.89	0.89	0.83	0.86	832	19.2	2.15	GTCCATCCTGACSATCACCTC	GAGCTTGACGAAGTTCACCG	Formate acetyltransferase 1				80	62	47	40	25	12	8	4
633.1-13.13-13	'633	'1-13	'13	452	452	452	78	227	0.26					0.89	0.89	0.88	0.9	843	19.31	2.16	ATCTKATCGGCGTTCAGCAG	GGAACCGGGAAGTAGCCS	Glutamine synthetase 1				119	105	90	67	53	30	22	16
169.26-32.24-24	'169	'26-32	'24	225	224	225	74	233	0.26					0.88	0.88	0.83	0.83	844	21	2.2	TCGAGAAGAAGAACACSCTGC	GTCCTGCTCCTCGAACCATT	Transketolase				93	85	74	56	46	29	16	9
237.16-22.40-40	'237	'16-22	'40	267	267	267	74	238	0.26					0.88	0.88	0.9	0.91	851	18.96	2.14	TYGAGAAGACCGCACTGGT	GGCACGTARATGGCCTGC	ATP synthase subunit beta				56	42	34	27	22	16	12	5
257.12-21.23-23	'257	'12-21	'23	289	289	289	73	239	0.26					0.88	0.88	0.89	0.9	849	19.61	2.16	AGCAYTCCGTGATGATGCT	AGRTCGATGTACTTGCCGAC	CTP synthase				91	83	70	51	33	21	14	8
337.23-36.48-48	'337	'23-36	'48	465	454	463	80	217	0.26					0.88	0.88	0.93	0.92	836	20	2.17	ATATGGCCATCCTGACCG	ATCTGCTTGATCGGGGCY	60 kDa chaperonin 1				150	130	107	88	58	36	25	10
428.23-32.61-61	'428	'23-32	'61	300	300	300	73	237	0.26					0.88	0.88	0.9	0.91	847	19.73	2.16	GGCCATCTCCATGACCTTC	GTGACGGTRCCCATGTACTC	GTP-binding protein TypA/BipA				85	60	52	43	30	14	7	4
437.12-16.5-5	'437	'12-16	'5	332	306	330	82	203	0.26					0.88	0.88	0.93	0.94	825	20.54	2.21	CCCSTCGATGGACATCCT	ACGCGCGGGAACTTGTAS	Threonine synthase				132	108	89	70	53	34	15	5
570.14-25.37-37	'570	'14-25	'37	402	402	402	75	229	0.26					0.88	0.88	0.87	0.88	838	19.48	2.16	ATCGARGGCTGGAAGGAAT	GGTGACCACGTAGTCGATGG	Carbamoyl-phosphate synthase large chain				108	86	72	45	36	17	13	6
595.19-25.81-81	'595	'19-25	'81	203	203	203	75	237	0.26					0.88	0.88	0.82	0.84	856	19.33	2.15	CTGCGYACCAAGGACTACG	CCGAGGTGTCGATGGAGAT	Formate acetyltransferase 1				51	45	39	30	22	15	9	6
595.29-39.118-118	'595	'29-39	'118	353	353	353	79	221	0.26					0.88	0.88	0.91	0.91	840	19.39	2.15	CAAGCAGATGCAGTTCTTCG	GCGTCCTTGTTGTAGATCGG	Formate acetyltransferase 1				94	81	73	60	51	30	20	14
662.11-21.10-10	'662	'11-21	'10	427	427	427	84	198	0.26					0.88	0.88	0.86	0.86	819	19.9	2.17	GAGGYCGAGCAGGTCAAG	TGATYTCGCCGATGATGC	GMP synthase [glutamine-hydrolyzing]				138	116	105	86	61	34	24	15
662.11-21.9-9	'662	'11-21	'9	427	427	427	84	198	0.26					0.88	0.88	0.86	0.86	819	19.9	2.17	GAGGYCGAGCAGGTCAAG	GTGATYTCGCCGATGATGC	GMP synthase [glutamine-hydrolyzing]				138	116	105	86	61	34	24	15
726.12-24.40-40	'726	'12-24	'40	379	376	379	75	237	0.26					0.88	0.88	0.88	0.9	848	19.06	2.16	CCTGCACCACCAACTCCAT	GGTGTCGCCGAKGATGTC	Glyceraldehyde-3-phosphate dehydrogenase				109	97	88	68	44	16	13	10
726.12-24.42-42	'726	'12-24	'42	379	376	379	75	237	0.26					0.88	0.88	0.88	0.9	848	19.06	2.16	CTGCACCACCAACTCCAT	GGTGTCGCCGAKGATGTC	Glyceraldehyde-3-phosphate dehydrogenase				109	97	88	68	44	16	13	10
726.15-24.44-44	'726	'15-24	'44	313	310	313	74	239	0.26					0.88	0.88	0.88	0.9	850	19.95	2.18	GCTTCATGACCACCATCCA	GGTGTCGCCGAKGATGTC	Glyceraldehyde-3-phosphate dehydrogenase				103	89	82	59	44	17	14	10
861.12-24.7-7	'861	'12-24	'7	440	435	438	84	201	0.26					0.88	0.88	0.93	0.91	823	19.94	2.18	ATCTTCGCSTTCTCCATGTC	GCGATGCCGTAGGAGATS	Guanine/hypoxanthine permease PbuO				144	119	101	86	59	33	22	14
861.12-24.8-8	'861	'12-24	'8	441	436	439	83	199	0.26					0.88	0.88	0.92	0.91	819	19.85	2.19	ATCTTCGCSTTCTCCATGTC	GGCGATGCCGTAGGAGAT	Guanine/hypoxanthine permease PbuO				143	118	102	87	57	32	22	14
457.1-4.3-3	'457	'1-4	'3	212	212	212	75	229	0.26					0.87	0.87	0.97	0.96	841	20.98	2.24	GACCGAYATCGACGACAAGA	CGAARTACACGTTGCCGGT	Cysteine--tRNA ligase				97	91	78	65	55	32	24	14
471.18-30.61-61	'471	'18-30	'61	436	436	436	73	239	0.26					0.87	0.87	0.85	0.86	854	19.99	2.17	CCGATGCACAACCTSATCTT	GCTCSGGCAGGTTGAAGTC	Threonine--tRNA ligase 1				137	119	109	88	66	35	22	11
545.12-22.37-37	'545	'12-22	'37	254	254	254	75	229	0.26					0.87	0.87	0.84	0.85	839	19.33	2.15	TCACCCACGAYCGTTACTTC	GRATCTCGGAGAAGTCGAGC	putative ABC transporter ATP-binding protein/MT2552				64	53	43	33	20	11	6	6
625.3-8.13-13	'625	'3-8	'13	249	249	249	75	228	0.26					0.87	0.87	0.87	0.88	835	18.62	2.14	GYAAGCCGAAGGCTCTGTC	RCGATCGTACAGCTCGGTC	Trehalose import ATP-binding protein SugC				44	37	31	25	20	9	3	1
625.8-12.44-44	'625	'8-12	'44	255	255	255	83	197	0.26					0.87	0.87	0.93	0.93	814	20.42	2.19	CCGACCGAGCTGTACGAT	TTGCCGTAGATGTAGCCRTC	Trehalose import ATP-binding protein SugC				82	64	53	46	33	23	13	7
670.5-14.6-6	'670	'5-14	'6	343	340	343	74	239	0.26					0.87	0.87	0.93	0.92	848	20.8	2.2	GGACGAVCGCATCATGGA	CCCCACAGCTTCTCSGTGTA	hypothetical protein				136	124	109	85	57	33	22	15
861.12-24.9-9	'861	'12-24	'9	440	435	438	83	199	0.26					0.87	0.87	0.92	0.91	819	19.84	2.19	ATCTTCGCSTTCTCCATGTC	GGCGATGCCGTAGGAGATS	Guanine/hypoxanthine permease PbuO				142	117	101	86	57	32	22	14
117.8-18.87-87	'117	'8-18	'87	332	332	332	79	223	0.26					0.86	0.86	0.89	0.9	844	18.74	2.14	CGAGAAGATCAAGGAAGCYG	AGCTCGGARACGTGGATCAG	30S ribosomal protein S1				67	53	43	34	23	12	9	6
324.20-27.81-81	'324	'20-27	'81	273	273	273	74	233	0.26					0.86	0.86	0.88	0.9	843	18.83	2.14	TCACCTCCATCGAGACCTTC	GAAGGTAGCGTGRTCGCC	Elongation factor Tu				63	53	45	36	27	9	5	2
428.32-42.100-100	'428	'32-42	'100	326	326	326	75	232	0.26					0.86	0.86	0.93	0.93	842	20.43	2.18	GAGTACATGGGYACCGTCAC	CGTCGGGCTTGTTGTTSA	GTP-binding protein TypA/BipA				108	89	77	68	54	23	14	10
428.32-42.101-101	'428	'32-42	'101	328	328	328	75	232	0.26					0.86	0.86	0.93	0.93	842	20.4	2.18	GAGTACATGGGYACCGTCAC	CTCGTCGGGCTTGTTGTT	GTP-binding protein TypA/BipA				109	90	78	69	55	23	14	10
428.32-42.102-102	'428	'32-42	'102	327	327	327	75	232	0.26					0.86	0.86	0.93	0.93	842	20.4	2.18	GAGTACATGGGYACCGTCAC	CTCGTCGGGCTTGTTGTTS	GTP-binding protein TypA/BipA				108	89	77	68	54	23	14	10
428.35-46.120-120	'428	'35-46	'120	366	366	366	75	231	0.26					0.86	0.86	0.92	0.91	840	20.1	2.18	GTGGYCTGATCGGCTTCC	GTGACYTCCACGCACTCGT	GTP-binding protein TypA/BipA				99	89	79	71	58	34	17	9
438.16-22.15-15	'438	'16-22	'15	312	303	312	77	224	0.26					0.86	0.86	0.94	0.93	838	20.68	2.2	TGGTTCCAYGAGAACAGCC	GCCGATGAGAATCTGCATGT	Arginine--tRNA ligase				114	103	91	75	61	41	27	12
633.3-12.19-19	'633	'3-12	'19	319	319	319	74	233	0.26					0.86	0.86	0.85	0.86	844	19.51	2.15	CAGGCCATCAACGARTCC	GTTCTTGAARCCGATGTTCG	Glutamine synthetase 1				86	73	66	48	39	26	19	10
743.14-19.4-4	'743	'14-19	'4	362	362	362	82	202	0.26					0.86	0.86	0.92	0.9	819	20.17	2.19	TGCACGACCAGTTCTCCAT	CGAGRATCATGTCGGCGT	putative ABC transporter ATP-binding protein				145	140	132	105	71	41	25	21
572.38-46.100-100	'572	'38-46	'100	368	365	368	81	212	0.26					0.85	0.85	0.83	0.84	834	19.12	2.14	TACACYCGCGACATCATCA	AGAAGCCGTTGTGRTCCTG	Xylulose-5-phosphate/fructose-6-phosphate phosphoketolase				94	80	65	54	41	20	10	8
953.10-18.8-8	'953	'10-18	'8	342	342	342	81	214	0.26					0.85	0.85	0.95	0.95	826	19.43	2.15	CTACTACCGCCAGCAGGTST	AGCTCCTTCTCCATSGCGT	Polyphosphate kinase				113	104	93	76	59	36	25	14
117.10-18.114-114	'117	'10-18	'114	266	266	266	73	245	0.26					0.84	0.84	0.89	0.89	860	18.8	2.14	TCGTCGACATCGGTCTGC	AGCTCGGARACGTGGATCAG	30S ribosomal protein S1				53	45	40	33	22	14	9	7
177.16-23.23-23	'177	'16-23	'23	221	221	221	71	248	0.26					0.84	0.84	0.93	0.91	860	20.35	2.17	AGGAYGGCGATTCCGAGT	CGCAGCTTSGACATGGTCTT	RNA polymerase principal sigma factor HrdB				71	65	57	53	43	24	16	9
438.14-22.10-10	'438	'14-22	'10	371	362	371	78	226	0.26					0.84	0.84	0.94	0.93	841	20.08	2.18	CGATGATGTTCGACGAGAT	GCCGATGAGAATCTGCATGT	Arginine--tRNA ligase				135	120	108	85	69	44	27	14
608.1-9.4-4	'608	'1-9	'4	338	338	338	78	225	0.26					0.84	0.84	0.89	0.9	834	19.39	2.15	TACGACTTCTTCCCGCTGAC	ACCACRATCTCGAACACGG	Polyribonucleotide nucleotidyltransferase				86	73	61	40	34	19	14	6
623.19-26.36-36	'623	'19-26	'36	340	340	340	74	234	0.26					0.84	0.84	0.92	0.92	845	19.81	2.17	CTTCAAGGACAAGGGCGTK	TCACCGGTGGTSACGTTCT	Elongation factor G				111	101	84	76	63	27	18	11
625.1-10.12-12	'625	'1-10	'12	463	463	463	85	194	0.26					0.84	0.84	0.84	0.86	813	18.44	2.14	GTACCCGCACATGACCGT	CTTCGCCTTGCCGTTGAC	Trehalose import ATP-binding protein SugC				75	57	45	33	26	13	5	2
630.13-19.7-7	'630	'13-19	'7	222	222	222	76	235	0.26					0.84	0.84	0.82	0.83	853	20.66	2.19	ACCGCCAACTCGATGAACT	GRATGTGCAGCACGGTGT	Dihydroxy-acid dehydratase				85	70	58	41	31	20	11	6
630.13-19.8-8	'630	'13-19	'8	222	222	222	76	235	0.26					0.84	0.84	0.82	0.83	853	20.66	2.19	ACCGCCAACTCGATGAACT	AGRATGTGCAGCACGGTGT	Dihydroxy-acid dehydratase				85	70	58	41	31	20	11	6
787.2-9.2-2	'787	'2-9	'2	272	272	272	76	231	0.26					0.84	0.84	0.87	0.87	849	20.1	2.17	TGGACATGTTCCCVTACCC	GAAGATCCACTGGGTCCARC	Leucine--tRNA ligase				86	79	64	48	44	23	14	10
942.29-37.75-75	'942	'29-37	'75	300	300	300	77	222	0.26					0.84	0.84	0.91	0.91	836	19.37	2.15	GAGCTGTTCATCGTSGAGGG	GGCATGGCCACRTACACG	DNA gyrase subunit B				78	70	59	46	29	16	9	6
942.29-37.77-77	'942	'29-37	'77	300	300	300	77	222	0.26					0.84	0.84	0.91	0.91	836	19.37	2.15	AGCTGTTCATCGTSGAGGG	GGCATGGCCACRTACACG	DNA gyrase subunit B				78	70	59	46	29	16	9	6
608.1-9.6-6	'608	'1-9	'6	339	339	339	77	223	0.26					0.83	0.83	0.9	0.91	830	19.19	2.14	CTACGACTTCTTCCCGCTGA	ACCACRATCTCGAACACGG	Polyribonucleotide nucleotidyltransferase				83	73	60	40	34	19	14	6
633.19-26.116-116	'633	'19-26	'116	280	280	280	76	234	0.26					0.83	0.83	0.86	0.87	848	19.3	2.16	ACCAGTCCCTGTGGAAGGA	CTGAGCGGAGAAGGCSAG	Glutamine synthetase 1				69	62	50	41	29	16	9	6
801.11-17.4-4	'801	'11-17	'4	247	247	247	78	227	0.26					0.83	0.83	0.94	0.91	841	21.24	2.21	GCAGGGCACCATCAARTC	GTTGACGATGCAGCCCAT	4-hydroxy-3-methylbut-2-en-1-yl diphosphate synthase				96	88	78	67	54	37	23	15
143.2-9.3-3	'143	'2-9	'3	351	351	351	77	229	0.26					0.82	0.82	0.89	0.88	839	20.54	2.19	AACTTCGTGAGCAAGGCSA	GTGATGTGRATGCCGTCCT	UDP-N-acetylglucosamine 1-carboxyvinyltransferase 1				127	115	106	92	77	45	24	16
428.20-30.46-46	'428	'20-30	'46	299	299	299	73	236	0.26					0.82	0.82	0.88	0.87	844	19.86	2.16	ACATCATGATCGGCGAGAC	KTCTTGGTGACCACCTGCG	GTP-binding protein TypA/BipA				76	64	52	42	28	14	9	4
428.20-30.48-48	'428	'20-30	'48	299	299	299	73	236	0.26					0.82	0.82	0.88	0.87	844	19.86	2.16	GACATCATGATCGGCGAGAC	KTCTTGGTGACCACCTGCG	GTP-binding protein TypA/BipA				76	64	52	42	28	14	9	4
428.35-45.115-115	'428	'35-45	'115	321	321	321	75	236	0.26					0.82	0.82	0.91	0.9	846	19.87	2.17	GTGGYCTGATCGGCTTCC	CTCRAGGCTCATCTTGATCG	GTP-binding protein TypA/BipA				95	83	74	63	50	24	12	7
623.23-32.53-53	'623	'23-32	'53	409	409	409	78	221	0.26					0.82	0.82	0.91	0.91	836	19.07	2.14	TCTCSACCCACCCGTTCTAC	CATACGGTCGACGATGATGT	Elongation factor G				99	89	72	64	55	21	13	7
953.33-40.43-43	'953	'33-40	'43	271	271	271	81	213	0.26					0.82	0.82	0.94	0.94	830	19.28	2.15	ACTACAACCCGAAGACCGC	ACGATGTCGATCTTCACRCC	Polyphosphate kinase				76	65	57	42	33	18	12	7
953.33-40.45-45	'953	'33-40	'45	271	271	271	81	213	0.26					0.82	0.82	0.94	0.94	830	19.28	2.15	ACTACAACCCGAAGACCGC	CGATGTCGATCTTCACRCC	Polyphosphate kinase				76	65	57	42	33	18	12	7
324.15-26.59-59	'324	'15-26	'59	427	427	427	75	234	0.26					0.81	0.81	0.85	0.86	847	18.69	2.14	GACGASTACATCCCGACCC	ACCATCTCGACGCCTTCC	Elongation factor Tu				93	79	68	59	44	15	5	3
398.3-11.2-2	'398	'3-11	'2	317	317	317	79	217	0.26					0.8	0.8	0.91	0.89	828	19.68	2.16	GCTGCTCAAGGAYTGGGA	RTGGAACTTCTGCTTGGTGG	putative ABC transporter ATP-binding protein/MT2552				100	95	89	75	62	34	21	14
475.31-40.25-25	'475	'31-40	'25	311	311	311	76	234	0.26					0.8	0.8	0.91	0.9	845	19.81	2.16	CTGCACAAGCGCATCATC	CCTTYTCGATCTCGTCGAAC	ATP-dependent Clp protease ATP-binding subunit ClpC1				89	77	68	52	43	22	18	10
521.4-8.1-1	'521	'4-8	'1	291	291	291	76	227	0.26					0.8	0.8	0.9	0.89	835	21.23	2.21	ATGGACATGCTGATGACCG	ACGTCGGTGTARATCTCGC	Aspartokinase				126	118	108	99	81	55	39	30
521.4-8.2-2	'521	'4-8	'2	291	291	291	76	227	0.26					0.8	0.8	0.9	0.89	835	21.23	2.21	TGGACATGCTGATGACCG	ACGTCGGTGTARATCTCGC	Aspartokinase				126	118	108	99	81	55	39	30
623.34-44.107-107	'623	'34-44	'107	410	410	410	74	235	0.26					0.8	0.8	0.9	0.9	848	19.14	2.15	AAGAAGCAGACCGGTGGTT	GTCGATGACCTTGACGCC	Elongation factor G				127	114	94	77	64	34	22	12
633.14-23.96-96	'633	'14-23	'96	337	337	337	75	228	0.26					0.8	0.8	0.9	0.9	838	18.66	2.14	AACCTGCAGAAGGTCGGY	ACGGTGGTAGGAGTTCAGSG	Glutamine synthetase 1				71	68	55	37	31	18	9	7
755.13-17.5-5	'755	'13-17	'5	354	347	353	85	191	0.26					0.8	0.8	0.94	0.94	815	20.37	2.19	GCATGCTGTAYTCGCTGG	GAGAAGCACATSAGCACCAC	Aromatic amino acid transport protein AroP				177	160	145	119	95	61	42	27
227.6-17.16-16	'227	'6-17	'16	410	410	410	78	218	0.26					0.79	0.79	0.91	0.9	831	18.95	2.14	AYGACGTGTTCTACCCGATG	GGTAGAAGCCSGGGTATTCG	Valine--tRNA ligase				106	99	87	73	56	22	17	12
227.6-17.17-17	'227	'6-17	'17	409	409	409	80	220	0.26					0.79	0.79	0.91	0.9	835	19.02	2.14	AYGACGTGTTCTACCCGATG	GTAGAAGCCSGGGTATTCGC	Valine--tRNA ligase				107	99	86	73	56	22	18	12
444.6-9.11-11	'444	'6-9	'11	416	416	416	83	206	0.26					0.79	0.79	0.95	0.94	817	20.35	2.21	TCGGCTTCAAYCTGGCAC	CATCACGCCGATGTTCTC	Putative pyrimidine permease RutG				169	155	135	112	87	52	35	28
623.24-32.61-61	'623	'24-32	'61	296	296	296	72	246	0.26					0.79	0.79	0.89	0.89	854	19.06	2.14	AAGATCTTCCAGATGCACGC	CATACGGTCGACGATGATGT	Elongation factor G				76	69	59	46	40	18	13	8
623.24-32.62-62	'623	'24-32	'62	297	297	297	72	246	0.26					0.79	0.79	0.89	0.89	854	19.06	2.14	CAAGATCTTCCAGATGCACG	CATACGGTCGACGATGATGT	Elongation factor G				76	69	59	46	40	18	13	8
633.5-14.49-49	'633	'5-14	'49	318	318	318	79	213	0.26					0.79	0.79	0.82	0.82	831	19.31	2.15	GTGGCCTTCTCCATCGTC	CTTCTGCAGGTTGGCGAC	Glutamine synthetase 1				81	67	51	41	38	20	13	8
633.5-14.51-51	'633	'5-14	'51	321	321	321	79	213	0.26					0.79	0.79	0.82	0.83	831	19.3	2.15	GTGGCCTTCTCCATCGTC	GACCTTCTGCAGGTTGGC	Glutamine synthetase 1				81	67	51	41	38	20	13	8
808.7-17.5-5	'808	'7-17	'5	392	392	392	84	205	0.26					0.79	0.79	0.73	0.77	831	20.3	2.19	ARTCCGCCACCAAGTTCAT	TCGAAGGTGAAGATGGAGC	Methionine gamma-lyase				125	93	75	67	50	24	14	9
808.7-17.6-6	'808	'7-17	'6	392	392	392	84	205	0.26					0.79	0.79	0.73	0.77	831	20.3	2.19	GARTCCGCCACCAAGTTCAT	TCGAAGGTGAAGATGGAGC	Methionine gamma-lyase				125	93	75	67	50	24	14	9
808.7-17.7-7	'808	'7-17	'7	392	392	392	84	205	0.26					0.79	0.79	0.73	0.77	831	20.3	2.19	RTCCGCCACCAAGTTCAT	TCGAAGGTGAAGATGGAGC	Methionine gamma-lyase				125	93	75	67	50	24	14	9
177.5-15.3-3	'177	'5-15	'3	435	435	435	76	233	0.26					0.78	0.78	0.95	0.94	853	19.11	2.14	CCTGTACGCCCAGCAYCT	CGTACTTCTGCACTTCCTGC	RNA polymerase principal sigma factor HrdB				124	109	96	81	60	32	22	13
227.4-13.4-4	'227	'4-13	'4	314	314	314	77	226	0.26					0.78	0.78	0.9	0.89	839	19.14	2.15	YCACGTGTTCTCCTACACGC	CCGATGGTGTGGTAGGTCTG	Valine--tRNA ligase				89	80	71	63	48	22	12	9
227.4-13.6-6	'227	'4-13	'6	313	313	313	78	227	0.26					0.78	0.78	0.9	0.89	841	19.28	2.15	CACGTGTTCTCCTACACGCA	CCGATGGTGTGGTAGGTCTG	Valine--tRNA ligase				89	81	71	63	49	23	12	9
444.6-9.9-9	'444	'6-9	'9	417	417	417	82	204	0.26					0.78	0.78	0.95	0.93	813	20.02	2.19	TCGGCTTCAAYCTGGCAC	CCATCACGCCGATGTTCT	Putative pyrimidine permease RutG				168	155	132	108	86	51	34	26
623.24-32.63-63	'623	'24-32	'63	298	298	298	71	244	0.26					0.78	0.78	0.89	0.89	851	19.05	2.14	GCAAGATCTTCCAGATGCAC	CATACGGTCGACGATGATGT	Elongation factor G				76	68	59	47	40	17	13	7
633.7-19.69-69	'633	'7-19	'69	461	461	461	83	197	0.26					0.78	0.78	0.89	0.89	817	18.96	2.14	CTGAAGTCCACCGGCATC	GTCCTTCCACAGGGACTGG	Glutamine synthetase 1				96	79	72	59	42	25	19	10
290.1-8.3-3	'290	'1-8	'3	215	215	215	71	248	0.26					0.77	0.77	0.85	0.86	854	19.61	2.16	TGGCAGAAACCTTCAACG	CCATGTGGTACAGGCCSAC	Inorganic pyrophosphatase				65	57	45	31	23	13	8	4
290.2-11.12-12	'290	'2-11	'12	297	297	297	73	236	0.26					0.76	0.76	0.85	0.84	842	19.29	2.15	GGYTCCAAGAACAAGTACGAA	CTGCTCGAAGAAGTGCTTGAT	Inorganic pyrophosphatase				95	83	60	40	33	19	12	7
324.10-20.42-42	'324	'10-20	'42	286	286	286	77	230	0.26					0.76	0.76	0.91	0.9	846	19.79	2.16	CTCGACGAGAACGGCTTC	GAAGGTCTCGATGGAGGTGA	Elongation factor Tu				87	73	54	45	37	16	6	5
942.32-42.93-93	'942	'32-42	'93	358	358	358	85	191	0.26					0.76	0.76	0.87	0.86	814	19.13	2.15	ATGAAGTCCGACACCATCG	GGRTCCATGGTGGTCTCC	DNA gyrase subunit B				99	75	63	47	33	20	14	8
148.4-11.12-12	'148	'4-11	'12	257	257	257	75	232	0.26					0.75	0.75	0.94	0.93	848	20.56	2.19	TCGACAAGCTCAAGCTCAAC	TCCTTSGGCGTGATGATG	Elongation factor 4				101	86	77	61	48	30	19	13
235.22-27.6-6	'235	'22-27	'6	320	320	320	81	215	0.26					0.73	0.73	0.9	0.87	832	19.99	2.16	GCAAGGACGTGTTCGACAA	GTGACYTCGGCCACCTGAT	Ribonuclease G				99	87	78	71	56	26	17	10
808.7-19.8-8	'808	'7-19	'8	445	445	445	85	196	0.26					0.72	0.72	0.68	0.7	821	19.59	2.18	ARTCCGCCACCAAGTTCAT	AACAGGTGCAGGTTGTCGAT	Methionine gamma-lyase				114	93	78	70	50	23	12	9
370.17-20.15-15	'370	'17-20	'15	209	194	209	79	215	0.26					0.71	0.71	0.78	0.78	832	21.44	2.26	AGATGGCCGARGACATGG	TGTAGCCGATGGCRTGGTA	NADPH-ferredoxin reductase FprA				90	70	60	47	31	17	12	6
808.7-19.9-9	'808	'7-19	'9	446	446	446	84	194	0.26					0.7	0.7	0.68	0.68	817	19.3	2.17	ARTCCGCCACCAAGTTCA	AACAGGTGCAGGTTGTCGAT	Methionine gamma-lyase				112	88	78	68	49	19	12	9
143.6-16.7-7	'143	'6-16	'7	453	453	453	84	198	0.26					0.69	0.69	0.84	0.81	816	20.14	2.18	CGCATYCCGATCCTGTTCT	CCCTTGACGAARATGTCGC	UDP-N-acetylglucosamine 1-carboxyvinyltransferase 1				150	132	119	112	83	46	28	18
143.6-16.8-8	'143	'6-16	'8	453	453	453	84	198	0.26					0.69	0.69	0.84	0.81	816	20.14	2.18	CGCATYCCGATCCTGTTCT	CCTTGACGAARATGTCGC	UDP-N-acetylglucosamine 1-carboxyvinyltransferase 1				150	132	119	112	83	46	28	18
621.13-19.32-32	'621	'13-19	'32	205	205	205	78	222	0.26					0.67	0.67	0.77	0.75	831	20.53	2.17	ACCACGCTGGACGARTACC	ACCAGRTCGATGGCCTTG	Chaperone protein ClpB				63	58	53	38	29	18	11	9
143.9-16.11-11	'143	'9-16	'11	302	302	302	81	208	0.26					0.66	0.66	0.82	0.8	826	20.73	2.18	GGACGGCATYCACATCAC	CCCTTGACGAARATGTCGC	UDP-N-acetylglucosamine 1-carboxyvinyltransferase 1				105	94	85	82	63	39	26	16
143.9-16.9-9	'143	'9-16	'9	302	302	302	81	208	0.26					0.66	0.66	0.82	0.8	826	20.73	2.18	AGGACGGCATYCACATCAC	CCCTTGACGAARATGTCGC	UDP-N-acetylglucosamine 1-carboxyvinyltransferase 1				105	94	85	82	63	39	26	16
942.31-41.84-84	'942	'31-41	'84	370	370	370	81	206	0.26					0.66	0.66	0.85	0.83	822	19.05	2.15	GAGGCAAGATCCTCAACACC	GTAGCTCATCTCGCCCAGAC	DNA gyrase subunit B				103	87	72	51	39	17	11	8
673.17-26.34-34	'673	'17-26	'34	370	370	370	76	213	0.25					0.96	0.96	0.92	0.94	825	20.69	2.2	GCTTCCCGATYGAGCTGAC	CCTTGATSGGCTTCTGCAC	Alanine--tRNA ligase				134	122	109	94	77	44	25	11
673.17-26.35-35	'673	'17-26	'35	371	371	371	76	213	0.25					0.96	0.96	0.92	0.94	825	20.7	2.2	GCTTCCCGATYGAGCTGA	CCTTGATSGGCTTCTGCAC	Alanine--tRNA ligase				134	122	109	94	77	44	25	11
728.11-13.9-9	'728	'11-13	'9	375	373	374	84	190	0.25					0.96	0.96	0.95	0.95	803	20.56	2.2	GTCATCAAGCTGCTCGCC	CCTGGTTCACRCCGTTGA	Homoserine dehydrogenase				156	126	105	87	68	43	23	17
117.16-27.168-168	'117	'16-27	'168	369	369	369	73	232	0.25					0.95	0.95	0.91	0.93	840	18.29	2.13	AGCTCAAGAAGGGCCAGAT	GGCTTGACCACGGTCTCC	30S ribosomal protein S1				73	58	48	33	19	10	4	3
312.7-15.22-22	'312	'7-15	'22	303	303	303	74	227	0.25					0.95	0.95	0.91	0.92	837	19.2	2.14	TACATGCTCATCACCAACCC	CCTTRCCGTTGATGATCTTG	L-lactate dehydrogenase 2				92	82	69	52	40	17	13	6
312.7-15.24-24	'312	'7-15	'24	303	303	303	74	227	0.25					0.95	0.95	0.91	0.92	837	19.2	2.14	ACATGCTCATCACCAACCC	CCTTRCCGTTGATGATCTTG	L-lactate dehydrogenase 2				92	82	69	52	40	17	13	6
471.4-12.6-6	'471	'4-12	'6	411	405	408	74	230	0.25					0.95	0.95	0.89	0.91	843	20.55	2.19	ATGCAGCGCATCATCAAGT	GGGAAGGAGAACAGGTCCA	Threonine--tRNA ligase 1				173	156	131	100	74	42	25	18
558.1-6.1-1	'558	'1-6	'1	332	329	329	71	238	0.25					0.95	0.95	0.95	0.96	841	21.05	2.24	GTCAAGAAGGCTCTSACCGA	ACTGGCCGACCTTGACRT	Elongation factor Ts				138	112	101	82	67	49	35	24
558.1-6.3-3	'558	'1-6	'3	332	329	329	71	238	0.25					0.95	0.95	0.95	0.96	841	21.05	2.24	GTCAAGAAGGCTCTSACCGA	AACTGGCCGACCTTGACRT	Elongation factor Ts				138	112	101	82	67	49	35	24
629.29-38.32-32	'629	'29-38	'32	330	330	330	75	227	0.25					0.95	0.95	0.89	0.92	833	19.74	2.17	CCACGACATCTACTCCATCG	GTRGCGAAGCCGAATTCCT	Glutamate synthase [NADPH] large chain				83	69	56	49	35	20	15	11
629.29-38.33-33	'629	'29-38	'33	330	330	330	75	227	0.25					0.95	0.95	0.89	0.92	833	19.74	2.17	ACCACGACATCTACTCCATCG	GTRGCGAAGCCGAATTCCT	Glutamate synthase [NADPH] large chain				83	69	56	49	35	20	15	11
629.29-38.34-34	'629	'29-38	'34	330	330	330	75	227	0.25					0.95	0.95	0.89	0.92	833	19.74	2.17	CCACGACATCTACTCCATCG	TRGCGAAGCCGAATTCCT	Glutamate synthase [NADPH] large chain				83	69	56	49	35	20	15	11
229.2-9.18-18	'229	'2-9	'18	249	249	249	69	243	0.25					0.94	0.94	0.88	0.9	846	19.33	2.15	CCAAYCAGTTCACCGGCT	CAGCATGAACTTCTCGTCRC	2,3-bisphosphoglycerate-dependent phosphoglycerate mutase				72	63	53	43	28	15	8	5
349.5-12.5-5	'349	'5-12	'5	424	424	424	80	203	0.25					0.94	0.94	0.95	0.94	816	20.24	2.2	CAGTCSTTCAACCTGTTCGC	TCGASAGGAAGTCCTTGGC	Glutamine transport ATP-binding protein GlnQ				133	110	99	86	62	41	27	21
356.13-25.51-51	'356	'13-25	'51	432	427	430	76	220	0.25					0.94	0.94	0.86	0.89	833	19.48	2.16	CTTCTTCGTSTCCCGCGT	ACGGAATCCCAGGACTTGAT	Transaldolase				137	116	99	69	45	21	15	8
356.13-25.52-52	'356	'13-25	'52	432	427	430	76	220	0.25					0.94	0.94	0.86	0.89	833	19.48	2.16	CTTCTTCGTSTCCCGCGT	CGGAATCCCAGGACTTGAT	Transaldolase				137	116	99	69	45	21	15	8
388.12-18.16-16	'388	'12-18	'16	348	336	342	74	220	0.25					0.94	0.94	0.97	0.97	833	20.73	2.21	AACGACAACCGCAAYTGG	TCACACGGTCGGAGAASAG	hypothetical protein				138	126	107	96	78	55	30	23
550.1-10.1-1	'550	'1-10	'1	408	408	408	76	215	0.25					0.94	0.94	0.9	0.92	827	20.7	2.2	CGAAAACCGTCCTTGTCATC	GAAGGAGGAATCGAASACGAA	Acetate kinase				128	100	84	66	47	26	15	8
573.13-20.46-46	'573	'13-20	'46	224	224	224	73	233	0.25					0.94	0.94	0.85	0.88	842	19.06	2.14	GACATCATCGCCATGTCCTT	ATGACCGGCTTGGCGTACT	Pyruvate kinase				59	53	46	33	18	5	4	3
608.14-27.37-37	'608	'14-27	'37	433	433	433	80	200	0.25					0.94	0.94	0.88	0.91	812	18.39	2.14	CAAGCCGTTCATCAAGGTG	CTTGAGCATGTTCAGSGTGG	Polyribonucleotide nucleotidyltransferase				118	106	95	55	46	17	12	11
619.28-37.58-58	'619	'28-37	'58	306	306	306	74	228	0.25					0.94	0.94	0.92	0.93	841	19.55	2.17	CAACTTCGTGTTCACCGC	CCTTGAACAGACGCCAGATR	2-isopropylmalate synthase				91	78	70	55	40	19	13	5
621.34-43.43-43	'621	'34-43	'43	385	385	385	78	207	0.25					0.94	0.94	0.92	0.93	807	20.01	2.18	GGACCGTGGACTTCAAGAAC	GGTCGACSAGCACGGTGT	Chaperone protein ClpB				137	120	106	82	58	42	27	19
621.34-43.44-44	'621	'34-43	'44	387	387	387	78	207	0.25					0.94	0.94	0.92	0.93	807	20	2.18	MGGACCGTGGACTTCAAGA	GGTCGACSAGCACGGTGT	Chaperone protein ClpB				137	120	106	82	58	42	27	19
621.34-43.45-45	'621	'34-43	'45	389	389	389	78	207	0.25					0.94	0.94	0.92	0.93	807	19.99	2.18	CMGGACCGTGGACTTCAA	GGTCGACSAGCACGGTGT	Chaperone protein ClpB				137	120	105	84	59	43	28	19
629.20-29.5-5	'629	'20-29	'5	335	335	335	80	198	0.25					0.94	0.94	0.92	0.93	813	20.24	2.18	CGTCAAGCGCTTCTCCAC	CGATGGAGTAGATGTCGTGGT	Glutamate synthase [NADPH] large chain				107	82	68	56	46	32	18	11
629.21-29.12-12	'629	'21-29	'12	308	308	308	80	198	0.25					0.94	0.94	0.91	0.92	813	20.37	2.19	TGAGCTACGGYTCCATCTC	CGATGGAGTAGATGTCGTGGT	Glutamate synthase [NADPH] large chain				100	81	67	53	42	31	18	11
629.21-31.17-17	'629	'21-31	'17	387	387	387	82	198	0.25					0.94	0.94	0.9	0.92	814	19.55	2.16	TGAGCTACGGYTCCATCTC	TCGGARACGAGCTTGACG	Glutamate synthase [NADPH] large chain				107	88	71	58	45	28	17	12
730.3-9.1-1	'730	'3-9	'1	373	370	373	78	214	0.25					0.94	0.94	0.97	0.97	818	19.65	2.17	GCTSGACGTGACCACCAA	GCCGCGTAGTTGTAGACGTT	Membrane transport protein				155	144	121	96	71	41	25	18
730.3-9.2-2	'730	'3-9	'2	372	369	372	78	214	0.25					0.94	0.94	0.97	0.97	818	19.65	2.17	GCTSGACGTGACCACCAA	CCGCGTAGTTGTAGACGTTC	Membrane transport protein				155	144	121	96	71	41	25	18
942.15-26.18-18	'942	'15-26	'18	446	446	446	79	210	0.25					0.94	0.94	0.94	0.94	819	20.15	2.19	AACGGCATCAAGGAYTACG	CGATGGCCTTCTGGATGAT	DNA gyrase subunit B				155	140	121	95	62	27	17	13
961.24-35.78-78	'961	'24-35	'78	452	449	449	81	203	0.25					0.94	0.94	0.86	0.88	813	19.72	2.18	CACATCACCAAGGAGCACAT	TCATGTTGCCGCTCTTGA	Aspartyl/glutamyl-tRNA(Asn/Gln) amidotransferase subunit B				169	146	120	85	61	27	15	9
123.28-36.51-51	'123	'28-36	'51	322	322	322	72	231	0.25					0.93	0.93	0.94	0.95	844	18.43	2.13	TGAAGATCGAGGTGTCCGA	ACTTCGTACCRCGCTTGAC	Translation initiation factor IF-2				64	58	42	30	25	14	9	6
210.7-14.1-1	'210	'7-14	'1	294	294	294	75	225	0.25					0.93	0.93	0.88	0.89	837	19.96	2.17	ACGAGTCCGAGAACAAGCTG	CTCRTCACGGTAGCAGCG	Aspartate--tRNA ligase				104	86	75	58	38	24	17	10
210.7-14.2-2	'210	'7-14	'2	294	294	294	75	225	0.25					0.93	0.93	0.88	0.89	837	19.96	2.17	CGAGTCCGAGAACAAGCTG	CTCRTCACGGTAGCAGCG	Aspartate--tRNA ligase				104	86	75	58	38	24	17	10
229.1-7.1-1	'229	'1-7	'1	206	206	206	70	239	0.25					0.93	0.93	0.86	0.88	845	19.58	2.16	GACAGAGCGCATGGAAYAA	CCGTAGTGACGCTCGTTGA	2,3-bisphosphoglycerate-dependent phosphoglycerate mutase				63	56	51	38	30	17	9	5
229.1-7.3-3	'229	'1-7	'3	207	207	207	70	239	0.25					0.93	0.93	0.86	0.88	845	19.57	2.16	GACAGAGCGCATGGAAYA	CCGTAGTGACGCTCGTTGA	2,3-bisphosphoglycerate-dependent phosphoglycerate mutase				63	56	51	38	30	17	9	5
229.8-17.48-48	'229	'8-17	'48	338	338	338	72	229	0.25					0.93	0.93	0.91	0.92	833	19.5	2.16	GGCAAGAACAAGACCGAGAT	GATCGGCTTGAAGTTCTCGT	2,3-bisphosphoglycerate-dependent phosphoglycerate mutase				105	87	76	62	39	17	8	6
229.9-15.49-49	'229	'9-15	'49	215	215	215	70	237	0.25					0.93	0.93	0.91	0.92	840	20.25	2.18	GGYGACGAGAAGTTCATGCT	AGCATCTTGACGATGGCRC	2,3-bisphosphoglycerate-dependent phosphoglycerate mutase				86	64	53	46	31	14	4	3
229.9-15.50-50	'229	'9-15	'50	215	215	215	70	237	0.25					0.93	0.93	0.91	0.92	840	20.25	2.18	GGYGACGAGAAGTTCATGCT	GCATCTTGACGATGGCRC	2,3-bisphosphoglycerate-dependent phosphoglycerate mutase				86	64	53	46	31	14	4	3
305.4-11.1-1	'305	'4-11	'1	254	254	254	69	245	0.25					0.93	0.93	0.93	0.94	847	19.34	2.15	AGAAGGTCGTCGTCTCCAT	GTTGTAGTTGCCCTGRCCAT	50S ribosomal protein L5				59	49	44	33	25	13	7	6
305.4-11.2-2	'305	'4-11	'2	253	253	253	69	245	0.25					0.93	0.93	0.93	0.94	847	19.34	2.15	AGAAGGTCGTCGTCTCCAT	TTGTAGTTGCCCTGRCCATC	50S ribosomal protein L5				59	49	44	33	25	13	7	6
305.4-11.3-3	'305	'4-11	'3	248	248	248	69	245	0.25					0.93	0.93	0.93	0.94	847	19.37	2.15	CGTCGTCTCCATGGGYGT	GTTGTAGTTGCCCTGRCCAT	50S ribosomal protein L5				58	48	43	32	24	13	7	6
305.4-12.4-4	'305	'4-12	'4	281	281	281	69	244	0.25					0.93	0.93	0.94	0.95	848	19.17	2.14	AGAAGGTCGTCGTCTCCAT	AACATGGACTGCTCGGTGA	50S ribosomal protein L5				63	56	44	34	28	13	7	5
305.4-12.6-6	'305	'4-12	'6	275	275	275	70	246	0.25					0.93	0.93	0.94	0.95	852	19.36	2.15	CGTCGTCTCCATGGGYGT	AACATGGACTGCTCGGTGA	50S ribosomal protein L5				64	54	45	34	27	14	8	5
324.16-29.77-77	'324	'16-29	'77	464	464	464	78	214	0.25					0.93	0.93	0.87	0.9	828	18.93	2.14	CAAGCCGTTCCTGATGCC	AGGTCAGGCCYTCCTCCA	Elongation factor Tu				108	84	68	62	43	14	7	4
337.6-15.10-10	'337	'6-15	'10	318	318	318	71	240	0.25					0.93	0.93	0.93	0.93	843	20.25	2.19	GCTCCGACCATCACCAAC	CTCRGCGATCTTCTCGCC	60 kDa chaperonin 1				97	85	68	52	41	32	25	17
337.6-15.11-11	'337	'6-15	'11	319	319	319	70	239	0.25					0.93	0.93	0.93	0.93	841	20.08	2.18	GCTCCGACCATCACCAAC	CCTCRGCGATCTTCTCGC	60 kDa chaperonin 1				97	85	68	52	41	31	25	16
498.14-23.12-12	'498	'14-23	'12	347	347	347	85	188	0.25					0.93	0.93	0.93	0.94	807	19.17	2.16	CTYGAGGATCCGTGGAACG	GGAGAACCACTGCGCATC	Argininosuccinate synthase				73	58	53	46	37	21	12	10
545.1-6.3-3	'545	'1-6	'3	281	281	281	78	208	0.25					0.93	0.93	0.91	0.92	823	19.62	2.16	ACGTGACCCTGAGCTTCCT	TCTGCAGCTTGCCCATCT	putative ABC transporter ATP-binding protein/MT2552				87	74	63	54	38	27	19	10
545.27-40.67-67	'545	'27-40	'67	1410	456	1410	86	183	0.25					0.93	0.93	0.9	0.91	797	18.91	2.14	GYAAGTCCACGCTGTTCAAG	AGTACCACTTGGCCGGRTT	putative ABC transporter ATP-binding protein/MT2552				1078	125	85	71	53	27	16	9
545.27-40.69-69	'545	'27-40	'69	1409	455	1409	86	183	0.25					0.93	0.93	0.9	0.91	797	18.92	2.14	YAAGTCCACGCTGTTCAAGA	AGTACCACTTGGCCGGRTT	putative ABC transporter ATP-binding protein/MT2552				1078	125	85	71	53	27	16	9
549.12-19.24-24	'549	'12-19	'24	280	280	280	70	238	0.25					0.93	0.93	0.89	0.9	841	20	2.17	GGCACCGGCTTCCTSAAC	CGAGCATCTCCTGYTCCA	Serine--tRNA ligase				86	74	62	45	29	13	10	7
549.9-17.13-13	'549	'9-17	'13	336	336	336	73	234	0.25					0.93	0.93	0.93	0.94	844	20.06	2.17	CTTCTACTTCCTGCGYGGC	GAACATCTCCACCTTGTCGAA	Serine--tRNA ligase				99	88	78	58	42	22	12	8
549.9-20.21-21	'549	'9-20	'21	429	429	429	78	214	0.25					0.93	0.93	0.89	0.9	832	20.06	2.18	CTTCTACTTCCTGCGYGGC	GTACGGCACCTCGACCTT	Serine--tRNA ligase				128	103	77	58	44	22	11	5
570.15-25.45-45	'570	'15-25	'45	354	354	354	73	232	0.25					0.93	0.93	0.87	0.89	843	19.68	2.17	ACAACGTCGTGGTCGTCTG	TGGTGACCACGTAGTCGATG	Carbamoyl-phosphate synthase large chain				99	78	64	40	33	17	12	7
570.15-25.46-46	'570	'15-25	'46	354	354	354	73	232	0.25					0.93	0.93	0.87	0.89	843	19.68	2.17	CAACGTCGTGGTCGTCTG	TGGTGACCACGTAGTCGATG	Carbamoyl-phosphate synthase large chain				99	78	64	40	33	17	12	7
573.16-23.51-51	'573	'16-23	'51	250	250	250	71	236	0.25					0.93	0.93	0.89	0.91	840	19.46	2.15	AAGATCGAGAAGCCGCAG	GTCTCGTTGGAGGTCATGG	Pyruvate kinase				73	62	55	44	27	13	10	6
573.16-23.53-53	'573	'16-23	'53	250	250	250	71	236	0.25					0.93	0.93	0.89	0.91	840	19.46	2.15	CAAGATCGAGAAGCCGCAG	GTCTCGTTGGAGGTCATGG	Pyruvate kinase				73	62	55	44	27	13	10	6
595.10-19.42-42	'595	'10-19	'42	321	321	321	77	211	0.25					0.93	0.93	0.88	0.9	829	19.53	2.15	CGCAACGACTTCACCGAG	CGTAGTCCTTGGTRCGCAG	Formate acetyltransferase 1				92	73	55	44	33	15	10	4
595.11-19.49-49	'595	'11-19	'49	297	297	297	76	212	0.25					0.93	0.93	0.89	0.9	829	19.54	2.15	ATCGAGCACTGGATCCGC	CGTAGTCCTTGGTRCGCAG	Formate acetyltransferase 1				91	72	52	41	33	16	9	4
595.11-19.51-51	'595	'11-19	'51	297	297	297	76	212	0.25					0.93	0.93	0.89	0.9	829	19.54	2.15	ATCGAGCACTGGATCCGC	TCGTAGTCCTTGGTRCGCAG	Formate acetyltransferase 1				91	72	52	41	33	16	9	4
595.4-14.8-8	'595	'4-14	'8	404	404	404	74	224	0.25					0.93	0.93	0.85	0.88	835	19.3	2.15	AGCAGGCCATCAAGGARG	GAGGCSAGGTAGCCCATGTA	Formate acetyltransferase 1				107	92	81	60	45	21	11	4
595.7-14.20-20	'595	'7-14	'20	277	277	277	72	237	0.25					0.93	0.93	0.84	0.87	846	19.73	2.16	CCACAACAAGATYCTCACCG	AGGCSAGGTAGCCCATGTAG	Formate acetyltransferase 1				78	65	59	44	34	18	7	3
629.36-41.59-59	'629	'36-41	'59	246	246	246	81	199	0.25					0.93	0.93	0.92	0.94	810	20.02	2.18	GTCCGAAACCCAGCAGAC	CRGCGATGAACATGAAGAAG	Glutamate synthase [NADPH] large chain				66	53	46	38	26	21	15	10
751.13-19.27-27	'751	'13-19	'27	362	359	359	76	215	0.25					0.93	0.93	0.84	0.86	828	18.96	2.15	GYTCCAAGGTCTCCGACAAG	ACCTCGAACACGCCCATC	Phosphoglycerate kinase				116	103	73	43	28	13	6	4
751.13-19.29-29	'751	'13-19	'29	361	358	358	76	221	0.25					0.93	0.93	0.84	0.86	835	18.96	2.15	YTCCAAGGTCTCCGACAAGC	ACCTCGAACACGCCCATC	Phosphoglycerate kinase				116	104	84	44	26	15	7	4
787.9-15.23-23	'787	'9-15	'23	395	389	395	79	207	0.25					0.93	0.93	0.87	0.88	819	20.68	2.21	GYTGGACCCAGTGGATCTTC	GCTGCATGAGCTTGACCTTC	Leucine--tRNA ligase				161	148	135	113	86	50	37	20
924.3-7.1-1	'924	'3-7	'1	233	233	233	77	213	0.25					0.93	0.93	0.94	0.91	825	21.27	2.34	GGAGAACCAGCASCCGTT	GRATCATGCAGTTGTAGCTGG	Glutamine amidotransferases class-II				114	105	99	78	59	40	26	17
924.3-7.2-2	'924	'3-7	'2	233	233	233	77	213	0.25					0.93	0.93	0.94	0.91	825	21.27	2.34	GGAGAACCAGCASCCGTT	TGRATCATGCAGTTGTAGCTGG	Glutamine amidotransferases class-II				114	105	99	78	59	40	26	17
229.5-15.24-24	'229	'5-15	'24	372	372	372	73	226	0.25					0.92	0.92	0.92	0.93	830	19.48	2.16	TCACCTCSCTGCTGCGTC	AGCATCTTGACGATGGCRC	2,3-bisphosphoglycerate-dependent phosphoglycerate mutase				116	95	79	61	42	16	7	5
229.7-15.31-31	'229	'7-15	'31	278	278	278	72	233	0.25					0.92	0.92	0.92	0.93	836	19.65	2.16	TCAACGAGCGTCACTACGG	AGCATCTTGACGATGGCRC	2,3-bisphosphoglycerate-dependent phosphoglycerate mutase				95	73	60	52	33	12	3	3
229.7-15.32-32	'229	'7-15	'32	278	278	278	72	233	0.25					0.92	0.92	0.92	0.93	836	19.65	2.16	TCAACGAGCGTCACTACGG	GCATCTTGACGATGGCRC	2,3-bisphosphoglycerate-dependent phosphoglycerate mutase				95	73	60	52	33	12	3	3
229.7-15.33-33	'229	'7-15	'33	278	278	278	72	233	0.25					0.92	0.92	0.92	0.93	836	19.65	2.16	CAACGAGCGTCACTACGG	AGCATCTTGACGATGGCRC	2,3-bisphosphoglycerate-dependent phosphoglycerate mutase				95	73	60	52	33	12	3	3
356.12-24.46-46	'356	'12-24	'46	419	416	419	80	207	0.25					0.92	0.92	0.84	0.87	825	19.55	2.17	GCCACGACCTGAAGCACA	AGCTTGTCGGTGACRTCCTT	Transaldolase				125	88	70	57	43	23	9	5
370.13-20.9-9	'370	'13-20	'9	390	390	390	85	188	0.25					0.92	0.92	0.87	0.89	808	20.06	2.18	TSCACCTGTTCATCCGCC	GCTTGTAGCCGATGGCRT	NADPH-ferredoxin reductase FprA				135	99	84	67	42	19	13	8
443.14-22.22-22	'443	'14-22	'22	290	284	290	79	204	0.25					0.92	0.92	0.9	0.92	820	19.71	2.16	ACTWCTTCCTCGACCTGCC	GCCCATGAAGTAGTAGSCCG	Methionine--tRNA ligase				83	71	57	49	37	22	10	5
444.2-6.2-2	'444	'2-6	'2	251	248	251	76	218	0.25					0.92	0.92	0.93	0.93	831	20.52	2.21	TCSACCACCCTGTTCTTCAC	GTGCCAGRTTGAAGCCGA	Putative pyrimidine permease RutG				103	98	85	76	54	35	23	15
545.1-9.5-5	'545	'1-9	'5	432	432	432	81	195	0.25					0.92	0.92	0.91	0.91	808	19.42	2.16	GAYGACGTGACCCTGAGCTT	TCRAGCAGCAGCTTGCAC	putative ABC transporter ATP-binding protein/MT2552				121	103	86	75	53	32	22	12
545.22-36.61-61	'545	'22-36	'61	455	455	455	87	175	0.25					0.92	0.92	0.92	0.92	791	19.48	2.16	GCTCGACTTCTCCGAGATYC	GTCGAGCAGCAGCAGGTT	putative ABC transporter ATP-binding protein/MT2552				137	110	91	77	62	30	20	12
573.23-29.63-63	'573	'23-29	'63	258	258	258	74	231	0.25					0.92	0.92	0.92	0.93	840	20.01	2.17	CATGACCTCCAACGAGACC	AGCCAGTGGTAGGTGTGCTC	Pyruvate kinase				79	74	61	51	39	28	18	13
582.4-8.7-7	'582	'4-8	'7	250	249	249	74	220	0.25					0.92	0.92	0.86	0.88	826	20.59	2.21	GGCAACAACTGCGARTACG	AGATGCCGAGCATCAGRC	Phosphoribosylformylglycinamidine synthase				81	72	64	53	40	21	13	7
582.4-8.9-9	'582	'4-8	'9	249	248	248	74	220	0.25					0.92	0.92	0.86	0.88	826	20.62	2.21	GGCAACAACTGCGARTACGA	AGATGCCGAGCATCAGRC	Phosphoribosylformylglycinamidine synthase				81	72	64	53	40	21	13	7
595.12-21.58-58	'595	'12-21	'58	363	363	363	78	211	0.25					0.92	0.92	0.88	0.89	831	19.39	2.15	ACGAGCAGATCAAGGCCC	AGCAGACGGAACGAGGTCT	Formate acetyltransferase 1				107	87	71	55	43	16	11	8
595.39-48.146-146	'595	'39-48	'146	337	325	337	76	222	0.25					0.92	0.92	0.89	0.9	836	19.85	2.17	CCGATCTACAACAAGGACGC	ATCTTGCCGACSGAGAACAT	Formate acetyltransferase 1				103	87	80	59	48	26	13	8
629.31-40.52-52	'629	'31-40	'52	317	317	317	79	208	0.25					0.92	0.92	0.88	0.91	820	19.58	2.17	ACGTCAAGCTCGTYTCCG	CGGGCAGGTGTTCTTCTG	Glutamate synthase [NADPH] large chain				82	62	48	42	30	21	13	9
140.12-19.25-25	'140	'12-19	'25	273	273	273	72	238	0.25					0.91	0.91	0.88	0.91	849	19.7	2.16	CGAGCAGGTSTGCTTCGT	CRTCGAACTTCTCGGACTTG	Branched-chain-amino-acid aminotransferase				94	74	65	46	33	19	13	6
140.12-19.26-26	'140	'12-19	'26	273	273	273	72	238	0.25					0.91	0.91	0.88	0.91	849	19.7	2.16	CGAGCAGGTSTGCTTCGT	ACRTCGAACTTCTCGGACTTG	Branched-chain-amino-acid aminotransferase				94	74	65	46	33	19	13	6
140.12-19.27-27	'140	'12-19	'27	272	272	272	72	238	0.25					0.91	0.91	0.88	0.91	849	19.73	2.16	CGAGCAGGTSTGCTTCGT	RTCGAACTTCTCGGACTTGA	Branched-chain-amino-acid aminotransferase				94	74	65	46	33	19	13	6
257.6-12.7-7	'257	'6-12	'7	302	302	302	73	231	0.25					0.91	0.91	0.94	0.94	838	19.63	2.17	GAAGGCCAACGTCACCAC	AGCATCATCACGGARTGCT	CTP synthase				85	76	66	54	42	23	13	7
257.6-12.8-8	'257	'6-12	'8	302	302	302	73	231	0.25					0.91	0.91	0.94	0.94	838	19.63	2.17	AGAAGGCCAACGTCACCAC	AGCATCATCACGGARTGCT	CTP synthase				85	76	66	54	42	23	13	7
337.16-23.37-37	'337	'16-23	'37	306	306	306	70	241	0.25					0.91	0.91	0.94	0.94	838	19.54	2.15	GARGACAACAACCGCTTCG	ATATCCTGCAGCATGGCCT	60 kDa chaperonin 1				84	77	66	57	34	18	11	6
337.30-40.60-60	'337	'30-40	'60	437	428	437	73	229	0.25					0.91	0.91	0.95	0.94	835	20.63	2.2	AGCTGCAGGAGCGTCTGG	CYTCGGTGGTCAGGAACAG	60 kDa chaperonin 1				150	145	116	97	72	41	26	13
356.3-11.15-15	'356	'3-11	'15	286	286	286	70	240	0.25					0.91	0.91	0.86	0.88	852	19.49	2.15	GCAAGGTYGACGTTGAGACC	GTCGATGACCTGCTCGTARC	Transaldolase				78	70	61	40	24	10	6	4
370.13-20.10-10	'370	'13-20	'10	386	386	386	84	188	0.25					0.91	0.91	0.87	0.88	808	20.2	2.18	TSCACCTGTTCATCCGCC	TGTAGCCGATGGCRTGGTA	NADPH-ferredoxin reductase FprA				136	104	81	66	34	16	12	7
411.14-25.41-41	'411	'14-25	'41	375	375	375	73	225	0.25					0.91	0.91	0.96	0.96	833	19.33	2.15	AGCAGGTSCGCTGCATCTA	ACRTCGTTCGCCTTGGTC	ATP synthase subunit alpha				90	79	64	53	42	20	10	7
411.5-14.17-17	'411	'5-14	'17	382	379	382	78	207	0.25					0.91	0.91	0.94	0.95	821	19.47	2.16	GTTCAACCTTGACGCCCG	GCAGCGSACCTGCTTCTT	ATP synthase subunit alpha				107	89	80	62	49	30	19	9
411.7-14.26-26	'411	'7-14	'26	323	320	323	73	226	0.25					0.91	0.91	0.93	0.94	834	19.63	2.17	TYGAGGAAGGCCAGGAAGT	AGCGSACCTGCTTCTTCG	ATP synthase subunit alpha				95	87	76	65	51	27	20	15
428.30-42.80-80	'428	'30-42	'80	404	404	404	74	220	0.25					0.91	0.91	0.94	0.94	825	20.1	2.19	CGCAGGTGGTCACCAAGA	CTCGTCGGGCTTGTTGTT	GTP-binding protein TypA/BipA				122	114	96	80	61	30	16	11
471.12-24.37-37	'471	'12-24	'37	444	444	444	75	222	0.25					0.91	0.91	0.87	0.88	832	19.77	2.18	ATGGACCTGTTCTCCTTCCC	TSAGCTCGTCCTTCATCTGC	Threonine--tRNA ligase 1				108	96	83	67	55	29	16	7
471.12-24.39-39	'471	'12-24	'39	444	444	444	75	222	0.25					0.91	0.91	0.87	0.88	832	19.77	2.18	TGGACCTGTTCTCCTTCCC	TSAGCTCGTCCTTCATCTGC	Threonine--tRNA ligase 1				108	96	83	67	55	29	16	7
498.6-15.1-1	'498	'6-15	'1	283	283	283	78	210	0.25					0.91	0.91	0.87	0.88	824	19.44	2.16	CGCTGATCTCCAAGCAYCT	GAGTAGCAGTCCTTGGTCGG	Argininosuccinate synthase				76	52	41	34	28	11	7	2
595.12-21.59-59	'595	'12-21	'59	372	372	372	77	209	0.25					0.91	0.91	0.87	0.88	828	19.23	2.14	ACGAGCAGATCAAGGCCC	AGSGTGTTGAGCAGACGGA	Formate acetyltransferase 1				103	87	69	58	41	16	12	8
608.9-19.19-19	'608	'9-19	'19	294	294	294	76	215	0.25					0.91	0.91	0.92	0.93	823	18.87	2.14	CCGTGTTCGAGATYGTGGT	AGCTTCTCGGCGATGGAS	Polyribonucleotide nucleotidyltransferase				88	78	68	49	40	20	16	12
608.9-19.20-20	'608	'9-19	'20	293	293	293	76	215	0.25					0.91	0.91	0.92	0.93	823	18.89	2.14	CCGTGTTCGAGATYGTGGT	AGCTTCTCGGCGATGGASA	Polyribonucleotide nucleotidyltransferase				88	78	68	49	40	20	16	12
608.9-19.21-21	'608	'9-19	'21	293	293	293	76	215	0.25					0.91	0.91	0.92	0.93	823	18.89	2.14	CCGTGTTCGAGATYGTGGT	GCTTCTCGGCGATGGASA	Polyribonucleotide nucleotidyltransferase				88	78	68	49	40	20	16	12
619.8-14.13-13	'619	'8-14	'13	219	219	219	72	235	0.25					0.91	0.91	0.92	0.93	843	19.71	2.16	AAGGAGATCGAGGTSGGCTT	GGTGGCGAGCTTCTTGATS	2-isopropylmalate synthase				82	73	66	55	39	18	13	6
633.3-10.18-18	'633	'3-10	'18	257	257	257	72	236	0.25					0.91	0.91	0.85	0.87	844	19.99	2.17	CTTCCAGGCCATCAACGART	CGATGGAGTCGACCTCGTA	Glutamine synthetase 1				69	59	54	38	29	19	16	9
706.11-18.10-10	'706	'11-18	'10	315	315	315	82	188	0.25					0.91	0.91	0.79	0.8	806	19.32	2.18	TCACCTCVTGCACCAACAC	GCCAGGTAGTTCATCTTGACG	Aconitate hydratase				79	64	49	40	29	18	13	9
756.1-8.3-3	'756	'1-8	'3	258	255	258	70	242	0.25					0.91	0.91	0.93	0.94	849	20.37	2.18	GACCACCAAGCACAAGAAGG	GGTTGTCGGTCAGGCAYT	putative transcriptional regulatory protein/MSMEI_2866				76	68	53	48	38	20	11	10
787.39-44.53-53	'787	'39-44	'53	270	258	270	73	233	0.25					0.91	0.91	0.85	0.86	840	19.95	2.19	AACCGTTCCACAAGCTGTTC	GACCACGTTGCGSGTGTT	Leucine--tRNA ligase				92	80	66	51	34	21	15	10
787.9-10.10-10	'787	'9-10	'10	222	201	207	78	204	0.25					0.91	0.91	0.87	0.86	815	22.78	2.32	TGGACCCAGTGGATCTTCTC	CAGTTGACCGGGGACTTG	Leucine--tRNA ligase				116	102	90	75	54	36	20	13
953.25-36.34-34	'953	'25-36	'34	364	364	364	78	216	0.25					0.91	0.91	0.96	0.96	829	19.54	2.17	GCCATCAAGCAGACSCTGTA	GGTGGAAGCTSGACTTCGG	Polyphosphate kinase				100	88	85	71	55	33	25	18
961.13-24.43-43	'961	'13-24	'43	377	377	377	80	203	0.25					0.91	0.91	0.91	0.92	814	19.4	2.16	GAGATCGTSACCAAGCCGAT	GTGCTCCTTGGTGATGTGSA	Aspartyl/glutamyl-tRNA(Asn/Gln) amidotransferase subunit B				116	97	88	72	59	22	17	7
961.13-24.45-45	'961	'13-24	'45	379	379	379	80	203	0.25					0.91	0.91	0.91	0.91	814	19.39	2.16	GAGATCGTSACCAAGCCGAT	ATGTGCTCCTTGGTGATGTG	Aspartyl/glutamyl-tRNA(Asn/Gln) amidotransferase subunit B				117	98	89	73	60	22	17	7
123.26-35.41-41	'123	'26-35	'41	301	301	301	73	235	0.25					0.9	0.9	0.94	0.94	849	18.56	2.13	TCAAYATCGTCATCAAGGGC	GGATCTCGGAGTGGGAGG	Translation initiation factor IF-2				71	61	48	40	28	16	11	8
129.27-35.44-44	'129	'27-35	'44	394	394	394	77	214	0.25					0.9	0.9	0.96	0.95	827	20.89	2.21	TGCAGGGCTATCTSAAGGC	GGTATTCGTCGGCCTTGGT	DNA gyrase subunit A				166	145	131	107	76	44	24	14
158.21-29.17-17	'158	'21-29	'17	339	321	339	78	216	0.25					0.9	0.9	0.91	0.91	827	20.12	2.17	ACCTGGCGCTTCATGACC	ACGAACCACTTGAAGCCSAC	Phosphoglucomutase				111	85	68	56	45	21	12	9
237.20-31.58-58	'237	'20-31	'58	365	365	365	77	217	0.25					0.9	0.9	0.89	0.9	832	19.62	2.16	GYTACCAGCCGAACCTGG	AGGAACTGCTCGATCTTRCG	ATP synthase subunit beta				95	73	60	48	36	21	8	5
283.8-20.36-36	'283	'8-20	'36	386	383	386	71	239	0.25					0.9	0.9	0.84	0.85	846	18.85	2.14	CATGAACATCATGAACGGYG	GRTCCTCGATGGAGACGAT	Enolase				71	59	55	45	32	16	11	6
283.8-20.37-37	'283	'8-20	'37	386	383	386	71	239	0.25					0.9	0.9	0.84	0.85	846	18.85	2.14	CATGAACATCATGAACGGYG	GGRTCCTCGATGGAGACGAT	Enolase				71	59	55	45	32	16	11	6
312.9-16.30-30	'312	'9-16	'30	227	227	227	75	221	0.25					0.9	0.9	0.86	0.88	831	20.4	2.18	GTCTGCGCTTCCTGATCG	GGACATGSCGATGGCGTA	L-lactate dehydrogenase 2				65	55	49	38	27	16	7	4
401.8-15.17-17	'401	'8-15	'17	327	327	327	82	194	0.25					0.9	0.9	0.95	0.95	808	20.25	2.18	TCCATGGGCTGGCAGATY	CTTGTCSAGCACGCCCTT	Phenylalanine--tRNA ligase alpha subunit				105	86	74	67	49	24	14	10
512.2-9.2-2	'512	'2-9	'2	258	258	258	76	222	0.25					0.9	0.9	0.96	0.95	834	20.66	2.19	GTTCAAGCGYTGGCAGAT	CGATCTTGTCGAGCTTGTCG	Histidine--tRNA ligase				90	79	69	63	50	24	18	10
595.14-21.60-60	'595	'14-21	'60	274	274	274	74	231	0.25					0.9	0.9	0.89	0.9	848	19.46	2.15	TGGACCTACATGGGCTACCT	GTCAGSGTGTTGAGCAGACG	Formate acetyltransferase 1				80	70	61	51	37	18	7	6
595.14-21.61-61	'595	'14-21	'61	275	275	275	74	230	0.25					0.9	0.9	0.89	0.9	847	19.43	2.15	GTGGACCTACATGGGCTACC	GTCAGSGTGTTGAGCAGACG	Formate acetyltransferase 1				81	70	61	51	37	18	7	6
595.14-21.62-62	'595	'14-21	'62	274	274	274	74	231	0.25					0.9	0.9	0.89	0.9	848	19.46	2.15	GTGGACCTACATGGGCTACCT	GTCAGSGTGTTGAGCAGACG	Formate acetyltransferase 1				80	70	61	51	37	18	7	6
595.39-48.145-145	'595	'39-48	'145	338	326	338	76	223	0.25					0.9	0.9	0.88	0.89	838	19.91	2.17	CCCGATCTACAACAAGGACG	ATCTTGCCGACSGAGAACAT	Formate acetyltransferase 1				106	87	80	59	45	27	12	8
608.40-48.109-109	'608	'40-48	'109	340	340	340	81	203	0.25					0.9	0.9	0.93	0.94	820	19.6	2.16	CTGCAGCTCGACACCAAG	GACCTTGCCGTTGTAGGTYT	Polyribonucleotide nucleotidyltransferase				95	75	63	54	42	19	11	7
629.40-46.67-67	'629	'40-46	'67	402	401	401	86	178	0.25					0.9	0.9	0.91	0.92	797	19.56	2.17	CAGAAGAACACCTGCCCG	CGGGTGATCTCGTAGCCG	Glutamate synthase [NADPH] large chain				142	111	89	70	57	35	21	15
953.23-36.29-29	'953	'23-36	'29	450	450	450	79	205	0.25					0.9	0.9	0.96	0.96	814	18.95	2.15	CATCCTGCTGCAYCACCC	TGGAAGCTSGACTTCGGC	Polyphosphate kinase				119	110	97	83	68	33	25	20
158.21-30.20-20	'158	'21-30	'20	393	375	393	77	212	0.25					0.89	0.89	0.91	0.91	824	19.63	2.16	TGGCGCTTCATGACCATC	CATGCCGGAGCTCTCCTC	Phosphoglucomutase				110	91	77	65	48	22	14	9
227.30-35.60-60	'227	'30-35	'60	275	269	275	80	206	0.25					0.89	0.89	0.9	0.9	821	20.41	2.18	GACTGGCTGATCTCCCGY	CAGATCCATCGGGAASGTG	Valine--tRNA ligase				99	83	74	62	49	24	12	10
256.5-9.19-19	'256	'5-9	'19	273	273	273	71	242	0.25					0.89	0.89	0.91	0.92	849	19.19	2.15	GRCGGCTTCCTCGACTTC	GTARCGGCCCTTCACGGT	50S ribosomal protein L1				65	56	50	41	33	13	8	5
320.7-16.8-8	'320	'7-16	'8	385	385	385	71	233	0.25					0.89	0.89	0.96	0.95	847	19.53	2.16	AGATCGTCGGCGARATGC	GGTAGAACAGCGTSAGCAGC	DNA gyrase subunit B				132	113	93	79	62	35	27	16
402.2-7.1-1	'402	'2-7	'1	312	294	312	80	202	0.25					0.89	0.89	0.95	0.94	814	21.29	2.21	GATGAGCGCCACCGARAC	AGCTGGTTCGGCATGGTC	Dipeptidase				135	117	97	80	63	45	27	23
428.25-32.67-67	'428	'25-32	'67	227	227	227	69	246	0.25					0.89	0.89	0.89	0.9	852	19.94	2.16	CCCGCATGATCAAGGAYC	GTGACGGTRCCCATGTACTC	GTP-binding protein TypA/BipA				68	48	42	36	25	15	10	4
428.25-32.68-68	'428	'25-32	'68	226	226	226	69	246	0.25					0.89	0.89	0.89	0.9	852	19.96	2.16	CCGCATGATCAAGGAYCG	GTGACGGTRCCCATGTACTC	GTP-binding protein TypA/BipA				68	48	42	36	25	15	10	4
428.25-32.69-69	'428	'25-32	'69	228	228	228	69	246	0.25					0.89	0.89	0.89	0.9	852	19.95	2.16	GCCCGCATGATCAAGGAY	GTGACGGTRCCCATGTACTC	GTP-binding protein TypA/BipA				68	48	42	36	25	15	10	4
428.25-35.70-70	'428	'25-35	'70	336	336	336	71	239	0.25					0.89	0.89	0.9	0.91	849	19.92	2.17	CCCGCATGATCAAGGAYC	GGAAGCCGATCAGRCCAC	GTP-binding protein TypA/BipA				100	77	64	50	37	19	15	8
428.25-35.71-71	'428	'25-35	'71	335	335	335	71	239	0.25					0.89	0.89	0.9	0.91	849	19.92	2.17	CCCGCATGATCAAGGAYC	GAAGCCGATCAGRCCACG	GTP-binding protein TypA/BipA				100	77	64	50	37	19	15	8
475.22-28.8-8	'475	'22-28	'8	318	318	318	78	209	0.25					0.89	0.89	0.94	0.93	822	21.22	2.21	CGACGAGTACCGCAAGTACA	AAGTCCTGGYCCTTGATGG	ATP-dependent Clp protease ATP-binding subunit ClpC1				116	95	81	71	50	32	26	17
475.22-28.9-9	'475	'22-28	'9	318	318	318	78	209	0.25					0.89	0.89	0.94	0.93	822	21.22	2.21	CGACGAGTACCGCAAGTACA	GAAGTCCTGGYCCTTGATGG	ATP-dependent Clp protease ATP-binding subunit ClpC1				116	95	81	71	50	32	26	17
570.14-25.36-36	'570	'14-25	'36	403	403	403	73	227	0.25					0.89	0.89	0.87	0.88	834	19.31	2.15	ATCGARGGCTGGAAGGAAT	TGGTGACCACGTAGTCGATG	Carbamoyl-phosphate synthase large chain				107	85	69	44	36	16	11	6
570.33-40.73-73	'570	'33-40	'73	332	332	332	76	223	0.25					0.89	0.89	0.93	0.92	836	21.48	2.24	AGATCGACCCGTGGTTCCT	GTAGTCGAACTCGATGCCCT	Carbamoyl-phosphate synthase large chain				149	132	117	98	77	49	28	18
572.17-22.60-60	'572	'17-22	'60	211	211	211	70	239	0.25					0.89	0.89	0.82	0.85	847	18.73	2.14	GRACAACCCGAGCCTGTT	GAAGCCRGCGACGAACTC	Xylulose-5-phosphate/fructose-6-phosphate phosphoketolase				36	32	27	15	10	3	2	0
572.17-22.61-61	'572	'17-22	'61	212	212	212	70	239	0.25					0.89	0.89	0.82	0.85	847	18.7	2.14	TGRACAACCCGAGCCTGT	GAAGCCRGCGACGAACTC	Xylulose-5-phosphate/fructose-6-phosphate phosphoketolase				36	32	27	15	10	3	2	0
595.29-39.117-117	'595	'29-39	'117	352	352	352	77	218	0.25					0.89	0.89	0.91	0.91	834	19.24	2.14	CAAGCAGATGCAGTTCTTCG	CGTCCTTGTTGTAGATCGGG	Formate acetyltransferase 1				93	81	73	61	50	29	20	14
633.1-8.5-5	'633	'1-8	'5	300	300	300	71	234	0.25					0.89	0.89	0.88	0.9	842	19.83	2.17	ATCTKATCGGCGTTCAGCAG	TCGAAGATGAAGAACTCGGC	Glutamine synthetase 1				86	74	61	47	34	22	16	10
728.5-11.3-3	'728	'5-11	'3	247	247	247	78	208	0.25					0.89	0.89	0.82	0.83	820	20.62	2.2	CATCGTCAACGGCACCAC	GGCGAGCAGCTTGATGAC	Homoserine dehydrogenase				84	68	51	38	31	17	11	8
794.10-20.2-2	'794	'10-20	'2	363	363	363	75	220	0.25					0.89	0.89	0.86	0.87	831	19.61	2.16	ARGTCATGCGCTTCTGCC	ATGCCGTTCGGRTCGTAGA	NAD(P)-specific glutamate dehydrogenase				109	96	85	67	49	26	12	6
312.3-10.9-9	'312	'3-10	'9	319	319	319	73	227	0.25					0.88	0.88	0.93	0.93	836	19.4	2.15	GCTCCAGCTTCTACCCGAC	CGTGCACGTTCTTGACGTT	L-lactate dehydrogenase 2				100	88	76	62	50	34	21	11
356.1-8.1-1	'356	'1-8	'1	242	242	242	70	240	0.25					0.88	0.88	0.85	0.87	846	20.03	2.18	CGTCCATCTTCCAGAAGGC	RATCTTGATCATGGCGTTCG	Transaldolase				75	65	57	38	23	13	7	3
356.5-11.22-22	'356	'5-11	'22	235	235	235	74	220	0.25					0.88	0.88	0.84	0.87	835	20.16	2.17	AACGCCACCGACATCTTC	GTCGATGACCTGCTCGTARC	Transaldolase				65	55	44	34	21	7	3	2
457.1-4.1-1	'457	'1-4	'1	214	214	214	74	226	0.25					0.88	0.88	0.97	0.96	835	20.98	2.24	GACCGAYATCGACGACAAGA	TCGAARTACACGTTGCCG	Cysteine--tRNA ligase				98	91	76	65	55	35	22	15
457.1-4.2-2	'457	'1-4	'2	213	213	213	75	227	0.25					0.88	0.88	0.97	0.96	837	21.28	2.24	ACCGAYATCGACGACAAGAT	TCGAARTACACGTTGCCG	Cysteine--tRNA ligase				98	91	76	65	55	35	23	16
475.31-42.29-29	'475	'31-42	'29	422	422	422	78	205	0.25					0.88	0.88	0.93	0.92	816	19.49	2.15	AGCTGCACAAGCGCATCA	GGTGGTCAGGATGATGATGGT	ATP-dependent Clp protease ATP-binding subunit ClpC1				119	100	82	65	48	25	16	10
545.11-22.32-32	'545	'11-22	'32	295	295	295	76	219	0.25					0.88	0.88	0.87	0.88	828	18.52	2.13	GGARCAGTTCCTGCACCAGT	GRATCTCGGAGAAGTCGAGC	putative ABC transporter ATP-binding protein/MT2552				70	59	46	32	24	9	6	5
545.11-22.33-33	'545	'11-22	'33	296	296	296	76	219	0.25					0.88	0.88	0.87	0.88	828	18.49	2.13	GGARCAGTTCCTGCACCAG	GRATCTCGGAGAAGTCGAGC	putative ABC transporter ATP-binding protein/MT2552				70	59	46	32	24	9	6	5
545.11-22.34-34	'545	'11-22	'34	296	296	296	77	220	0.25					0.88	0.88	0.87	0.87	830	18.65	2.13	GGARCAGTTCCTGCACCAGT	CTGRATCTCGGAGAAGTCGAG	putative ABC transporter ATP-binding protein/MT2552				70	59	47	32	24	9	6	5
595.36-48.137-137	'595	'36-48	'137	447	435	447	80	204	0.25					0.88	0.88	0.84	0.86	818	19.41	2.16	CCTGCACGACAAGGARGT	TGTAGTCGATCTTGCCGACS	Formate acetyltransferase 1				114	93	78	63	46	23	10	6
726.12-24.41-41	'726	'12-24	'41	380	377	380	73	233	0.25					0.88	0.88	0.88	0.9	840	18.59	2.13	CCTGCACCACCAACTCCA	GGTGTCGCCGAKGATGTC	Glyceraldehyde-3-phosphate dehydrogenase				107	96	87	65	40	16	12	10
726.15-24.43-43	'726	'15-24	'43	312	309	312	72	237	0.25					0.88	0.88	0.88	0.9	846	19.93	2.19	GCTTCATGACCACCATCCAC	GGTGTCGCCGAKGATGTC	Glyceraldehyde-3-phosphate dehydrogenase				102	88	82	59	43	17	14	10
257.12-21.22-22	'257	'12-21	'22	290	290	290	72	237	0.25					0.87	0.87	0.89	0.89	845	19.43	2.15	AGCAYTCCGTGATGATGCT	CAGRTCGATGTACTTGCCGA	CTP synthase				92	83	70	51	33	18	13	8
401.10-15.25-25	'401	'10-15	'25	233	233	233	77	214	0.25					0.87	0.87	0.93	0.93	827	20.6	2.19	CCAGATGCAGGACACCTTCT	CTTGTCSAGCACGCCCTT	Phenylalanine--tRNA ligase alpha subunit				74	69	64	53	41	25	17	9
428.32-44.104-104	'428	'32-44	'104	373	373	373	73	227	0.25					0.87	0.87	0.93	0.93	833	19.56	2.16	GAGTACATGGGYACCGTCAC	GAACGCATGTTGGTCATGTG	GTP-binding protein TypA/BipA				113	98	81	68	55	29	12	9
438.16-23.19-19	'438	'16-23	'19	339	330	339	77	213	0.25					0.87	0.87	0.93	0.92	825	20.75	2.19	TGGTTCCAYGAGAACAGCCT	CCGTCCTTCATCACGTTG	Arginine--tRNA ligase				121	110	90	78	60	42	25	16
608.27-37.61-61	'608	'27-37	'61	349	349	349	78	216	0.25					0.87	0.87	0.91	0.92	828	18.93	2.14	GCGTCACCACSCTGAACAT	GTCTTGAAGATGTGCTKGCC	Polyribonucleotide nucleotidyltransferase				82	67	55	43	36	19	13	9
608.32-43.86-86	'608	'32-43	'86	394	394	394	77	209	0.25					0.87	0.87	0.95	0.95	816	18.97	2.15	GAGTTCCCSTACGCCATCC	RACGGTGGTGGTGATGATG	Polyribonucleotide nucleotidyltransferase				100	88	80	66	55	32	15	11
237.20-32.61-61	'237	'20-32	'61	408	408	408	75	225	0.25					0.86	0.86	0.89	0.9	831	19.28	2.15	GYTACCAGCCGAACCTGG	GGRCGACCGGTGAACTTCT	ATP synthase subunit beta				100	82	66	52	35	18	11	5
424.1-8.4-4	'424	'1-8	'4	318	318	318	76	223	0.25					0.86	0.86	0.89	0.91	838	19.02	2.14	AGTCGACATCCCCAATGAGA	CTTGGTGGCCTTCTTCTTTC	30S ribosomal protein S13				70	58	45	38	27	8	7	4
424.1-8.6-6	'424	'1-8	'6	317	317	317	76	223	0.25					0.86	0.86	0.89	0.91	838	19.03	2.14	AGTCGACATCCCCAATGAGA	TGGTGGCCTTCTTCTTTCC	30S ribosomal protein S13				70	58	45	38	27	8	7	4
428.31-45.94-94	'428	'31-45	'94	457	457	457	75	222	0.25					0.86	0.86	0.93	0.92	828	19.1	2.16	TGGARAACACCACCATCGAC	CTCRAGGCTCATCTTGATCG	GTP-binding protein TypA/BipA				127	114	101	79	59	25	16	11
428.31-45.95-95	'428	'31-45	'95	456	456	456	76	223	0.25					0.86	0.86	0.93	0.92	830	19.14	2.15	TGGARAACACCACCATCGAC	CRAGGCTCATCTTGATCGG	GTP-binding protein TypA/BipA				128	114	101	79	59	25	16	11
428.31-45.96-96	'428	'31-45	'96	456	456	456	76	223	0.25					0.86	0.86	0.93	0.92	830	19.14	2.15	TGGARAACACCACCATCGAC	TCRAGGCTCATCTTGATCGG	GTP-binding protein TypA/BipA				128	114	101	79	59	25	16	11
428.35-48.123-123	'428	'35-48	'123	426	426	426	75	220	0.25					0.86	0.86	0.93	0.93	827	19.21	2.14	GTGGYCTGATCGGCTTCC	CGCCACTTGTACCAGTCCT	GTP-binding protein TypA/BipA				112	103	88	76	59	29	15	10
428.35-48.124-124	'428	'35-48	'124	426	426	426	75	220	0.25					0.86	0.86	0.93	0.93	827	19.21	2.14	GTGGYCTGATCGGCTTCC	GCGCCACTTGTACCAGTCCT	GTP-binding protein TypA/BipA				112	103	88	76	59	29	15	10
428.35-48.125-125	'428	'35-48	'125	427	427	427	75	220	0.25					0.86	0.86	0.93	0.93	827	19.23	2.15	CGTGGYCTGATCGGCTTC	CGCCACTTGTACCAGTCCT	GTP-binding protein TypA/BipA				112	103	88	76	59	29	15	10
438.16-23.17-17	'438	'16-23	'17	340	331	340	77	214	0.25					0.86	0.86	0.93	0.92	827	20.8	2.19	TGGTTCCAYGAGAACAGCCT	GCCGTCCTTCATCACGTT	Arginine--tRNA ligase				121	110	90	78	61	41	23	16
595.30-36.120-120	'595	'30-36	'120	210	210	210	72	234	0.25					0.86	0.86	0.87	0.88	843	19.18	2.15	GYGTGAACTCCGCCAAGG	GCCATCTCGATGGACTCGT	Formate acetyltransferase 1				54	51	48	37	27	14	10	8
621.6-15.25-25	'621	'6-15	'25	383	383	383	82	191	0.25					0.86	0.86	0.92	0.92	806	19.53	2.16	YACCAAGAACAACCCGGTG	GAACACCTGCTGGAAACGR	Chaperone protein ClpB				104	96	88	71	53	22	14	11
623.34-45.112-112	'623	'34-45	'112	453	453	453	74	227	0.25					0.86	0.86	0.91	0.91	835	18.8	2.14	ACACSCACAAGAAGCAGACC	CCGATGTAGCCGAACATCTC	Elongation factor G				128	118	103	80	63	26	17	11
726.7-18.23-23	'726	'7-18	'23	371	368	371	71	242	0.25					0.86	0.86	0.87	0.89	850	19.23	2.16	GAGTGCACCGGCTTCTACAC	CCTGCAGCTTGCCGTTSA	Glyceraldehyde-3-phosphate dehydrogenase				92	85	77	61	44	15	7	2
726.7-18.24-24	'726	'7-18	'24	372	369	372	71	242	0.25					0.86	0.86	0.87	0.89	850	19.24	2.16	GAGTGCACCGGCTTCTACA	CCTGCAGCTTGCCGTTSA	Glyceraldehyde-3-phosphate dehydrogenase				92	85	77	61	44	15	7	2
743.14-19.5-5	'743	'14-19	'5	363	363	363	81	198	0.25					0.86	0.86	0.92	0.9	813	20	2.18	TGCACGACCAGTTCTCCAT	ACGAGRATCATGTCGGCG	putative ABC transporter ATP-binding protein				145	139	130	103	68	40	25	21
117.8-17.83-83	'117	'8-17	'83	290	290	290	74	221	0.25					0.85	0.85	0.88	0.89	835	18.71	2.13	CGAGAAGATCAAGGAAGCYG	GAAAGCGCCGAAGTTGAC	30S ribosomal protein S1				58	46	37	29	21	9	7	5
227.8-17.28-28	'227	'8-17	'28	359	359	359	78	214	0.25					0.85	0.85	0.92	0.92	828	19.79	2.18	GCCGCGTGCAGAACTACTA	GTAGAAGCCSGGGTATTCGC	Valine--tRNA ligase				110	92	84	68	55	29	17	12
227.8-17.29-29	'227	'8-17	'29	359	359	359	78	214	0.25					0.85	0.85	0.92	0.92	828	19.79	2.18	GCCGCGTGCAGAACTACTA	TAGAAGCCSGGGTATTCGC	Valine--tRNA ligase				110	92	84	68	55	29	17	12
237.1-12.4-4	'237	'1-12	'4	421	415	421	78	208	0.25					0.85	0.85	0.95	0.95	820	20.58	2.19	AGGGYTCGGTTATCGACG	AACAGACCGATCTTGCCG	ATP synthase subunit beta				166	151	131	111	91	63	41	29
237.1-12.6-6	'237	'1-12	'6	421	415	421	78	208	0.25					0.85	0.85	0.95	0.95	820	20.58	2.19	AGGGYTCGGTTATCGACG	GAACAGACCGATCTTGCCG	ATP synthase subunit beta				166	151	131	111	91	63	41	29
662.16-21.12-12	'662	'16-21	'12	223	223	223	76	223	0.25					0.85	0.85	0.85	0.84	838	20.21	2.17	ARGTCAAGTTCCTCGTGCAG	GTGATYTCGCCGATGATGC	GMP synthase [glutamine-hydrolyzing]				70	65	55	38	31	20	11	6
662.16-21.13-13	'662	'16-21	'13	223	223	223	76	223	0.25					0.85	0.85	0.85	0.84	838	20.21	2.17	ARGTCAAGTTCCTCGTGCAG	TGATYTCGCCGATGATGC	GMP synthase [glutamine-hydrolyzing]				70	65	55	38	31	20	11	6
148.3-13.7-7	'148	'3-13	'7	368	368	368	80	205	0.25					0.84	0.84	0.95	0.94	824	20	2.17	GTTCCCGATCGACAACGC	ATGTAYTCCATCGTGCCCA	Elongation factor 4				131	115	94	78	62	31	21	12
148.3-13.8-8	'148	'3-13	'8	368	368	368	80	205	0.25					0.84	0.84	0.95	0.94	824	20	2.17	GTTCCCGATCGACAACGC	TGTAYTCCATCGTGCCCA	Elongation factor 4				131	115	94	78	62	31	21	12
148.4-13.17-17	'148	'4-13	'17	320	320	320	78	206	0.25					0.84	0.84	0.95	0.95	824	20.25	2.18	GACAAGCTCAAGCTCAACGA	ATGTAYTCCATCGTGCCCA	Elongation factor 4				117	102	86	71	59	30	19	11
148.4-13.19-19	'148	'4-13	'19	320	320	320	78	206	0.25					0.84	0.84	0.95	0.95	824	20.25	2.18	GACAAGCTCAAGCTCAACGA	TGTAYTCCATCGTGCCCA	Elongation factor 4				117	102	86	71	59	30	19	11
177.16-23.22-22	'177	'16-23	'22	219	219	219	70	247	0.25					0.84	0.84	0.93	0.91	858	20.22	2.17	GAYGGCGATTCCGAGTTC	CGCAGCTTSGACATGGTCTT	RNA polymerase principal sigma factor HrdB				71	66	60	51	40	24	17	10
312.2-9.1-1	'312	'2-9	'1	307	307	307	77	218	0.25					0.84	0.84	0.92	0.92	836	20.55	2.2	GARGTGCTCGACATGCAG	CGATCAGGAAGCGCAGAC	L-lactate dehydrogenase 2				106	91	81	70	58	42	26	16
337.25-36.55-55	'337	'25-36	'55	375	366	375	77	220	0.25					0.84	0.84	0.91	0.9	837	20.14	2.17	GCCAAGAAGGTCATCGTCTC	ATCTGCTTGATCGGGGCY	60 kDa chaperonin 1				123	111	89	73	47	29	21	9
428.31-44.93-93	'428	'31-44	'93	405	405	405	75	226	0.25					0.84	0.84	0.92	0.92	832	19.43	2.16	TGGARAACACCACCATCGAC	MGGAACGCATGTTGGTCAT	GTP-binding protein TypA/BipA				118	105	92	72	61	25	15	9
573.5-11.14-14	'573	'5-11	'14	230	230	230	71	241	0.25					0.84	0.84	0.89	0.88	845	19.96	2.16	GGYTGGTTCAAGAAGAACGC	GCAGGTTGATGCCCTTGT	Pyruvate kinase				61	60	46	42	35	15	11	9
755.15-17.8-8	'755	'15-17	'8	214	201	207	80	208	0.25					0.84	0.84	0.94	0.92	831	22.29	2.28	TCGCGTTCAAYTATCTGATG	GAGAAGCACATSAGCACCAC	Aromatic amino acid transport protein AroP				118	107	98	88	72	50	36	23
801.11-17.5-5	'801	'11-17	'5	246	246	246	76	221	0.25					0.84	0.84	0.94	0.91	831	21.06	2.2	GCAGGGCACCATCAARTC	GTTGACGATGCAGCCCATV	4-hydroxy-3-methylbut-2-en-1-yl diphosphate synthase				92	85	76	66	52	34	22	14
801.11-17.6-6	'801	'11-17	'6	246	246	246	76	221	0.25					0.84	0.84	0.94	0.91	831	21.06	2.2	GCAGGGCACCATCAARTC	TTGACGATGCAGCCCATV	4-hydroxy-3-methylbut-2-en-1-yl diphosphate synthase				92	85	76	66	52	34	22	14
942.28-35.65-65	'942	'28-35	'65	235	235	235	73	225	0.25					0.84	0.84	0.89	0.89	839	20	2.17	ACAAGCTCAAGGACTGCCA	GCCATGATGATGACCTTGTG	DNA gyrase subunit B				69	62	58	47	28	16	8	7
942.29-36.73-73	'942	'29-36	'73	244	244	244	72	229	0.25					0.84	0.84	0.91	0.91	840	19.42	2.15	GAGCTGTTCATCGTSGAGGG	AACAGCGTCAGGTTCAGSGT	DNA gyrase subunit B				67	60	53	42	25	12	6	4
292.20-31.1-1	'292	'20-31	'1	442	442	442	85	179	0.25					0.83	0.83	0.95	0.94	790	19.78	2.16	GGCAAGCCGATCCTGTTC	TCATCATCTTYGCGGCCT	Signal recognition particle protein				144	126	119	101	71	38	25	13
337.25-36.57-57	'337	'25-36	'57	374	365	374	75	217	0.25					0.83	0.83	0.91	0.9	831	20.12	2.17	CCAAGAAGGTCATCGTCTCC	ATCTGCTTGATCGGGGCY	60 kDa chaperonin 1				126	111	91	73	48	30	22	9
428.31-44.91-91	'428	'31-44	'91	397	397	397	74	224	0.25					0.83	0.83	0.94	0.93	828	19.17	2.15	TGGARAACACCACCATCGAC	CATGTTGGTCATGTGCTTGG	GTP-binding protein TypA/BipA				114	103	90	72	59	24	15	9
428.31-44.92-92	'428	'31-44	'92	398	398	398	74	224	0.25					0.83	0.83	0.94	0.93	828	19.17	2.15	TGGARAACACCACCATCGAC	GCATGTTGGTCATGTGCTTG	GTP-binding protein TypA/BipA				114	103	90	72	59	24	15	9
475.28-34.13-13	'475	'28-34	'13	332	332	332	74	230	0.25					0.83	0.83	0.94	0.92	836	20.86	2.19	AAGGRCCAGGACTTCGAGA	CAGCTCGGTCTTGCCSAC	ATP-dependent Clp protease ATP-binding subunit ClpC1				117	107	96	75	61	38	21	13
595.21-31.91-91	'595	'21-31	'91	286	286	286	74	224	0.25					0.83	0.83	0.82	0.83	833	18.66	2.14	CGTCTGCTCAACACSCTGAC	CCTTGTCGATGACCTGCAT	Formate acetyltransferase 1				59	53	38	29	22	14	12	9
942.26-37.60-60	'942	'26-37	'60	448	448	448	84	182	0.25					0.83	0.83	0.91	0.91	799	18.75	2.14	GAACATCATCCAGAAGGCCA	GGCATGGCCACRTACACG	DNA gyrase subunit B				113	91	78	60	39	24	13	6
942.26-37.62-62	'942	'26-37	'62	448	448	448	84	182	0.25					0.83	0.83	0.91	0.91	799	18.75	2.14	AACATCATCCAGAAGGCCA	GGCATGGCCACRTACACG	DNA gyrase subunit B				113	91	78	60	39	24	13	6
411.12-18.27-27	'411	'12-18	'27	255	255	255	72	230	0.25					0.82	0.82	0.92	0.92	840	19.03	2.14	CAGCTCATCATCGGCGAC	TTGCCGTTGTACATCCAGTG	ATP synthase subunit alpha				58	49	43	30	24	15	10	8
411.12-18.29-29	'411	'12-18	'29	253	253	253	72	230	0.25					0.82	0.82	0.92	0.92	840	19.05	2.14	CAGCTCATCATCGGCGAC	GCCGTTGTACATCCAGTGCT	ATP synthase subunit alpha				58	49	43	30	24	15	10	8
438.14-22.11-11	'438	'14-22	'11	376	367	376	75	223	0.25					0.82	0.82	0.93	0.92	835	19.79	2.18	CGATGATGTTCGACGAGAT	AGCTGGCCGATGAGAATCTG	Arginine--tRNA ligase				135	120	106	80	65	42	27	15
438.14-22.12-12	'438	'14-22	'12	376	367	376	75	223	0.25					0.82	0.82	0.93	0.92	835	19.79	2.18	CGATGATGTTCGACGAGAT	GCTGGCCGATGAGAATCTG	Arginine--tRNA ligase				135	120	106	80	65	42	27	15
623.19-24.31-31	'623	'19-24	'31	267	267	267	71	239	0.25					0.82	0.82	0.92	0.91	846	19.97	2.17	CTTCAAGGACAAGGGCGTK	CTTRTCGGCGTGCATCTG	Elongation factor G				91	82	69	64	52	22	13	7
623.19-24.32-32	'623	'19-24	'32	268	268	268	71	239	0.25					0.82	0.82	0.92	0.91	846	19.97	2.17	CTTCAAGGACAAGGGCGTK	CCTTRTCGGCGTGCATCT	Elongation factor G				91	82	69	64	52	22	13	7
673.3-10.18-18	'673	'3-10	'18	411	411	411	77	217	0.25					0.82	0.82	0.8	0.81	834	20.03	2.17	CACCTTCTTCCAGATGCTCG	GCRCCGGTATCGATGTTCT	Alanine--tRNA ligase				144	125	112	96	66	32	24	17
521.4-8.3-3	'521	'4-8	'3	291	291	291	75	225	0.25					0.81	0.81	0.9	0.89	831	21.19	2.21	GATGGACATGCTGATGACCG	ACGTCGGTGTARATCTCGC	Aspartokinase				125	117	107	99	81	55	39	26
117.9-18.97-97	'117	'9-18	'97	292	292	292	77	214	0.25					0.8	0.8	0.88	0.88	832	18.73	2.13	GTCATCGAAGCCGTCAAGG	TCGGARACGTGGATCAGG	30S ribosomal protein S1				60	47	42	35	24	12	9	7
117.9-18.98-98	'117	'9-18	'98	292	292	292	77	214	0.25					0.8	0.8	0.88	0.88	832	18.73	2.13	GTCATCGAAGCCGTCAAGG	CTCGGARACGTGGATCAGG	30S ribosomal protein S1				60	47	42	35	24	12	9	7
177.5-15.1-1	'177	'5-15	'1	432	432	432	73	230	0.25					0.8	0.8	0.95	0.94	846	19.11	2.15	CCTGTACGCCCAGCAYCT	ACTTCTGCACTTCCTGCACC	RNA polymerase principal sigma factor HrdB				124	109	95	82	62	30	22	12
324.10-24.49-49	'324	'10-24	'49	439	439	439	74	229	0.25					0.8	0.8	0.88	0.89	841	18.66	2.14	ACGAGAACGGCTTCGAYC	TCCTTGGTCAGCACGTAGACT	Elongation factor Tu				113	95	83	65	52	11	7	5
451.13-23.11-11	'451	'13-23	'11	326	326	326	78	216	0.25					0.8	0.8	0.93	0.91	830	20.12	2.17	ATGAGCCTSATGGAGATCCG	TGCTTGGCCATGATGATRT	Replicative DNA helicase				109	89	74	63	51	27	14	11
451.13-23.12-12	'451	'13-23	'12	326	326	326	78	216	0.25					0.8	0.8	0.93	0.91	830	20.12	2.17	TGAGCCTSATGGAGATCCG	TGCTTGGCCATGATGATRT	Replicative DNA helicase				109	89	74	63	51	27	14	11
451.13-23.13-13	'451	'13-23	'13	326	326	326	78	216	0.25					0.8	0.8	0.93	0.91	830	20.12	2.17	GAGCCTSATGGAGATCCG	TGCTTGGCCATGATGATRT	Replicative DNA helicase				109	89	74	63	51	27	14	11
633.14-23.95-95	'633	'14-23	'95	341	341	341	74	226	0.25					0.8	0.8	0.9	0.9	834	18.62	2.14	AACCTGCAGAAGGTCGGY	CCAGACGGTGGTAGGAGTTC	Glutamine synthetase 1				72	69	56	39	32	18	10	8
235.22-30.8-8	'235	'22-30	'8	392	392	392	80	202	0.25					0.79	0.79	0.92	0.89	814	19.62	2.16	GCAAGGACGTGTTCGACAA	AYTCCTCGGAGAACGCCT	Ribonuclease G				113	98	88	80	57	28	19	13
608.32-40.81-81	'608	'32-40	'81	253	253	253	73	226	0.25					0.79	0.79	0.92	0.91	832	19.42	2.15	GAGTTCCCSTACGCCATCC	GTCGAGCTTGGTGTCGAGC	Polyribonucleotide nucleotidyltransferase				63	56	50	44	39	23	15	9
623.24-31.58-58	'623	'24-31	'58	226	226	226	71	233	0.25					0.79	0.79	0.88	0.87	841	19.8	2.15	CGGCAAGATCTTCCAGATG	KTGACCTGGAAGGTCGGAT	Elongation factor G				68	59	49	43	40	22	14	8
633.13-23.89-89	'633	'13-23	'89	402	402	402	75	222	0.25					0.79	0.79	0.89	0.89	834	18.55	2.13	SGGCTACTTCCCGGTTCC	CCAGACGGTGGTAGGAGTTC	Glutamine synthetase 1				83	80	67	44	38	20	12	8
633.13-23.90-90	'633	'13-23	'90	398	398	398	75	222	0.25					0.79	0.79	0.89	0.89	834	18.53	2.13	SGGCTACTTCCCGGTTCC	ACGGTGGTAGGAGTTCAGSG	Glutamine synthetase 1				82	79	66	43	37	19	11	7
633.23-32.122-122	'633	'23-32	'122	309	309	309	81	195	0.25					0.79	0.79	0.85	0.86	812	19.31	2.15	GAACTCCTACCACCGTCTGG	CGGCGGTSAGGAAGTCGT	Glutamine synthetase 1				78	64	54	27	18	11	8	6
116.3-10.10-10	'116	'3-10	'10	252	252	252	69	244	0.25					0.78	0.78	0.94	0.92	849	20.08	2.17	GGCTACAAGGCYGTCCAG	TCGTTCTTGTGAGARCCGTG	50S ribosomal protein L3				84	77	73	57	46	22	14	9
116.3-10.12-12	'116	'3-10	'12	252	252	252	69	244	0.25					0.78	0.78	0.94	0.92	849	20.08	2.17	GGCTACAAGGCYGTCCAG	CGTTCTTGTGAGARCCGTG	50S ribosomal protein L3				84	77	73	57	46	22	14	9
932.7-13.1-1	'932	'7-13	'1	429	429	429	80	198	0.25					0.78	0.78	0.93	0.9	811	21.72	2.24	CTGTGCTAYGACAAGTGGGG	ATCCACCACAGGCGGAAC	4-alpha-glucanotransferase				206	192	171	153	123	84	66	45
932.7-13.2-2	'932	'7-13	'2	430	430	430	80	198	0.25					0.78	0.78	0.93	0.9	811	21.71	2.24	CCTGTGCTAYGACAAGTGGG	ATCCACCACAGGCGGAAC	4-alpha-glucanotransferase				206	192	171	153	123	84	66	45
290.1-8.2-2	'290	'1-8	'2	215	215	215	68	245	0.25					0.77	0.77	0.85	0.86	848	19.48	2.16	TGGCAGAAACCTTCAACG	ACCATGTGGTACAGGCCSAC	Inorganic pyrophosphatase				64	57	45	30	24	14	8	4
290.1-8.1-1	'290	'1-8	'1	221	221	221	69	245	0.25					0.76	0.76	0.85	0.86	848	19.45	2.15	TGGCAGAAACCTTCAACG	TCGTCGACCATGTGGTACAG	Inorganic pyrophosphatase				65	58	46	32	24	14	9	5
411.13-19.30-30	'411	'13-19	'30	230	230	230	71	239	0.25					0.76	0.76	0.89	0.88	848	19.55	2.16	TCGATACSATCATCAACCAGAA	TCRTCGAAGACGATGAGCA	ATP synthase subunit alpha				54	44	40	28	21	13	10	8
411.13-19.31-31	'411	'13-19	'31	229	229	229	71	239	0.25					0.76	0.76	0.89	0.88	848	19.57	2.16	TCGATACSATCATCAACCAGAAG	TCRTCGAAGACGATGAGCA	ATP synthase subunit alpha				54	44	40	28	21	13	10	8
411.13-19.32-32	'411	'13-19	'32	229	229	229	71	239	0.25					0.76	0.76	0.89	0.88	848	19.57	2.16	CGATACSATCATCAACCAGAAG	TCRTCGAAGACGATGAGCA	ATP synthase subunit alpha				54	44	40	28	21	13	10	8
623.33-43.92-92	'623	'33-43	'92	441	441	441	73	232	0.25					0.76	0.76	0.89	0.88	840	18.98	2.14	AGGTYGCCTACCGCGAGAC	GTCGGTCATGGACTGGATG	Elongation factor G				130	116	96	79	68	33	20	13
623.33-43.93-93	'623	'33-43	'93	441	441	441	73	232	0.25					0.76	0.76	0.89	0.88	840	18.98	2.14	GGTYGCCTACCGCGAGAC	GTCGGTCATGGACTGGATG	Elongation factor G				130	116	96	79	68	33	20	13
304.8-16.33-33	'304	'8-16	'33	307	307	307	72	235	0.25					0.75	0.75	0.95	0.93	839	20.12	2.18	ATCGTGCTCACCAGCGARTA	GTCTCCACGTCCAGRATGAG	DNA-directed RNA polymerase subunit alpha				92	81	67	52	39	25	14	12
290.1-9.5-5	'290	'1-9	'5	254	254	254	70	243	0.25					0.73	0.73	0.85	0.85	846	19.56	2.16	TGGCAGAAACCTTCAACG	CACGCACAGCACCTTGTC	Inorganic pyrophosphatase				75	65	53	35	28	17	11	6
623.33-40.85-85	'623	'33-40	'85	277	277	277	70	241	0.25					0.73	0.73	0.85	0.84	849	18.75	2.14	AGGTYGCCTACCGCGAGAC	AAGGCCATTTCSGAGGAATC	Elongation factor G				78	75	61	51	44	23	14	7
633.7-16.61-61	'633	'7-16	'61	312	312	312	80	205	0.25					0.73	0.73	0.84	0.84	823	19.13	2.14	CTGAAGTCCACCGGCATC	AGGGWGTTGAAGCGGTAGTT	Glutamine synthetase 1				73	62	53	43	34	17	14	7
633.7-16.63-63	'633	'7-16	'63	310	310	310	80	205	0.25					0.73	0.73	0.84	0.84	823	19.15	2.14	CTGAAGTCCACCGGCATC	GGWGTTGAAGCGGTAGTTGA	Glutamine synthetase 1				73	62	53	43	34	17	14	7
633.7-16.62-62	'633	'7-16	'62	301	301	301	79	205	0.25					0.72	0.72	0.84	0.84	822	19.19	2.14	CTGAAGTCCACCGGCATC	GCGGTAGTTGATCTCCTGCT	Glutamine synthetase 1				73	62	53	43	34	17	14	7
808.7-19.10-10	'808	'7-19	'10	447	447	447	82	193	0.25					0.71	0.71	0.68	0.69	815	19.15	2.16	ARTCCGCCACCAAGTTCAT	GAACAGGTGCAGGTTGTCG	Methionine gamma-lyase				112	90	78	69	49	23	12	9
673.1-9.7-7	'673	'1-9	'7	419	419	419	78	205	0.25					0.69	0.69	0.75	0.76	823	19.52	2.17	AACCAGAAGTGCGTGCGY	TCTTGGACTTGACGTTGTCG	Alanine--tRNA ligase				135	108	93	78	60	33	19	14
169.11-17.16-16	'169	'11-17	'16	237	237	237	80	205	0.25					0.67	0.67	0.65	0.64	823	20.4	2.19	CAAGACCAACGAYCCGTC	TCGAKGGCCTTGTCGAAG	Transketolase				93	54	47	39	31	20	7	1
169.11-17.17-17	'169	'11-17	'17	237	237	237	80	205	0.25					0.67	0.67	0.65	0.64	823	20.4	2.19	GCAAGACCAACGAYCCGTC	TCGAKGGCCTTGTCGAAG	Transketolase				93	54	47	39	31	20	7	1
942.31-41.85-85	'942	'31-41	'85	376	376	376	80	203	0.25					0.66	0.66	0.85	0.83	822	19.01	2.15	GAGGCAAGATCCTCAACACC	CTCCTGGTAGCTCATCTCGC	DNA gyrase subunit B				101	88	74	53	34	17	12	7
774.22-33.3-3	'774	'22-33	'3	442	439	442	81	203	0.25					0.56	0.56	0.9	0.87	817	20.26	2.19	GACGACAACTTCTCCACCATC	ATCGTGAAGCCCATCGTRC	Calcium-transporting ATPase 1				167	152	141	118	94	59	42	27
942.36-42.107-107	'942	'36-42	'107	216	216	216	74	227	0.25					0.54	0.54	0.72	0.68	842	19.71	2.16	GAACCTGACGCTGTTCTTCC	GRTCCATGGTGGTCTCCC	DNA gyrase subunit B				66	54	43	30	23	12	8	5
227.17-26.44-44	'227	'17-26	'44	454	451	454	76	209	0.24					0.97	0.97	0.93	0.95	819	19.72	2.18	GCGAATACCCSGGCTTCTAC	TTCGTCATACGCTTGGTCG	Valine--tRNA ligase				165	148	123	97	80	45	27	19
401.7-18.15-15	'401	'7-18	'15	455	455	455	78	199	0.24					0.97	0.97	0.97	0.98	810	18.73	2.14	AGCTSATGGAGGACGTCGAG	GGGAACCACAGGTCGAGY	Phenylalanine--tRNA ligase alpha subunit				124	112	105	81	58	26	16	10
412.6-14.4-4	'412	'6-14	'4	332	332	332	73	215	0.24					0.97	0.97	0.95	0.95	820	20.31	2.19	CGGTGCCGTGTCSATCAT	GATTCGATGCCGATCTTCC	hypothetical protein				111	94	90	70	57	41	23	19
412.6-14.5-5	'412	'6-14	'5	332	332	332	73	215	0.24					0.97	0.97	0.95	0.95	820	20.31	2.19	CGGTGCCGTGTCSATCAT	ATTCGATGCCGATCTTCC	hypothetical protein				111	94	90	70	57	41	23	19
146.23-31.45-45	'146	'23-31	'45	305	305	305	72	222	0.24					0.96	0.96	0.91	0.92	829	19.51	2.16	GCACCGTSGACATCGAATAC	CAGTTCVGGCTTCTTGCTC	Glycine--tRNA ligase				83	72	62	51	42	19	8	5
337.3-16.5-5	'337	'3-16	'5	439	439	439	73	212	0.24					0.96	0.96	0.95	0.95	814	20.21	2.18	CCRACACCGTCAAGGTCAC	CGAAGCGGTTGTTGTCYTC	60 kDa chaperonin 1				109	90	75	60	47	34	28	14
337.3-16.6-6	'337	'3-16	'6	440	440	440	73	212	0.24					0.96	0.96	0.95	0.95	814	20.2	2.18	CCRACACCGTCAAGGTCAC	CGAAGCGGTTGTTGTCYT	60 kDa chaperonin 1				109	90	75	60	47	34	28	14
401.7-18.13-13	'401	'7-18	'13	460	460	460	81	190	0.24					0.96	0.96	0.97	0.97	804	19.26	2.15	ATGGAGGACGTCGAGGACT	CTTCTTGTCGGGGAACCAC	Phenylalanine--tRNA ligase alpha subunit				126	112	107	90	58	30	16	10
619.29-38.65-65	'619	'29-38	'65	393	387	393	75	213	0.24					0.96	0.96	0.94	0.94	826	20.26	2.2	ATCAGGACGCCATCAAGAAG	GGMCACCTTGAGCAGCTT	2-isopropylmalate synthase				139	126	112	83	66	29	21	9
619.29-38.66-66	'619	'29-38	'66	393	387	393	75	213	0.24					0.96	0.96	0.94	0.94	826	20.26	2.2	TCAGGACGCCATCAAGAAG	GGMCACCTTGAGCAGCTT	2-isopropylmalate synthase				139	126	112	83	66	29	21	9
673.17-26.36-36	'673	'17-26	'36	370	370	370	75	212	0.24					0.96	0.96	0.92	0.93	823	20.63	2.2	GCTTCCCGATYGAGCTGAC	TCCTTGATSGGCTTCTGCAC	Alanine--tRNA ligase				132	120	108	94	77	44	24	10
117.17-27.184-184	'117	'17-27	'184	333	333	333	71	232	0.24					0.95	0.95	0.9	0.92	838	18.26	2.13	CCTCCATCGTCAACTTCGG	GGCTTGACCACGGTCTCC	30S ribosomal protein S1				65	50	40	29	15	9	4	3
146.23-31.44-44	'146	'23-31	'44	306	306	306	73	224	0.24					0.95	0.95	0.91	0.92	833	19.59	2.16	GCACCGTSGACATCGAATAC	GCAGTTCVGGCTTCTTGCT	Glycine--tRNA ligase				84	72	63	52	42	20	8	5
150.2-5.3-3	'150	'2-5	'3	391	388	391	72	228	0.24					0.95	0.95	0.94	0.95	839	21.45	2.26	GTGATGAACAAGCAGCGYAC	ATGCCGTCCTTGAGGTARTC	preprotein translocase subunit SecA				198	183	165	131	103	66	36	23
257.6-16.11-11	'257	'6-16	'11	460	460	460	79	187	0.24					0.95	0.95	0.94	0.94	800	20.31	2.19	GAAGGCCAACGTCACCAC	AGGATCTTCGGCACRTCGTA	CTP synthase				137	114	94	76	56	34	19	10
312.7-15.23-23	'312	'7-15	'23	303	303	303	71	223	0.24					0.95	0.95	0.91	0.92	829	19.06	2.15	CTACATGCTCATCACCAACCC	CCTTRCCGTTGATGATCTTG	L-lactate dehydrogenase 2				89	82	69	49	39	17	13	6
558.2-7.11-11	'558	'2-7	'11	343	340	343	70	228	0.24					0.95	0.95	0.94	0.94	827	20.5	2.21	CGCCAAGGARATCATCCG	CGGACTTCTTGTGVGCGTA	Elongation factor Ts				132	117	101	87	72	47	30	18
629.20-29.6-6	'629	'20-29	'6	339	339	339	79	191	0.24					0.95	0.95	0.92	0.93	804	20.16	2.18	CGTCAAGCGCTTCTCCAC	TCCTCGATGGAGTAGATGTCG	Glutamate synthase [NADPH] large chain				109	84	69	53	45	32	20	11
629.20-29.7-7	'629	'20-29	'7	339	339	339	79	191	0.24					0.95	0.95	0.92	0.93	804	20.16	2.18	CGTCAAGCGCTTCTCCAC	CCTCGATGGAGTAGATGTCG	Glutamate synthase [NADPH] large chain				109	84	69	53	45	32	20	11
692.3-9.1-1	'692	'3-9	'1	324	321	324	70	230	0.24					0.95	0.95	0.95	0.96	827	20.36	2.19	GTGGAAGCAGAAGGGCAC	CGTACGTGTTGAGCTGATCG	50S ribosomal protein L4				124	102	94	80	60	38	27	19
692.3-9.2-2	'692	'3-9	'2	329	326	329	70	230	0.24					0.95	0.95	0.95	0.96	827	20.16	2.19	AAGCCGTGGAAGCAGAAG	CGTACGTGTTGAGCTGATCG	50S ribosomal protein L4				125	102	94	77	60	38	28	19
692.3-9.3-3	'692	'3-9	'3	328	325	328	69	229	0.24					0.95	0.95	0.95	0.96	825	20.17	2.19	AGCCGTGGAAGCAGAAGG	CGTACGTGTTGAGCTGATCG	50S ribosomal protein L4				124	102	94	77	61	38	28	19
730.3-9.3-3	'730	'3-9	'3	373	370	373	74	210	0.24					0.95	0.95	0.98	0.98	810	19.33	2.16	TGCTSGACGTGACCACCAA	GCCGCGTAGTTGTAGACGTT	Membrane transport protein				155	144	117	95	72	39	25	18
751.4-14.17-17	'751	'4-14	'17	423	423	423	75	206	0.24					0.95	0.95	0.93	0.94	816	19.84	2.18	CGAAGGGCAAGGTCGTYC	GCCTTGTCGAGCAGGTTCT	Phosphoglycerate kinase				148	129	110	74	53	29	15	13
117.16-27.167-167	'117	'16-27	'167	367	367	367	70	225	0.24					0.94	0.94	0.92	0.93	828	18.02	2.13	CTCAAGAAGGGCCAGATCC	GGCTTGACCACGGTCTCC	30S ribosomal protein S1				69	56	48	29	18	10	4	3
117.22-35.221-221	'117	'22-35	'221	352	352	352	73	220	0.24					0.94	0.94	0.89	0.92	827	18.55	2.14	CAGGAGGATCCGTGGCAG	CAGCGATCCACTCGTTGG	30S ribosomal protein S1				66	50	41	32	19	11	3	2
146.23-33.49-49	'146	'23-33	'49	418	418	418	74	214	0.24					0.94	0.94	0.94	0.95	822	20.03	2.18	GCACCGTSGACATCGAATAC	GTGCCGATCTCGTCCTSAC	Glycine--tRNA ligase				119	101	95	78	59	28	15	7
146.23-33.50-50	'146	'23-33	'50	419	419	419	74	214	0.24					0.94	0.94	0.94	0.95	822	20.03	2.18	GCACCGTSGACATCGAATA	GTGCCGATCTCGTCCTSAC	Glycine--tRNA ligase				119	101	95	78	59	28	15	7
146.23-33.51-51	'146	'23-33	'51	418	418	418	74	214	0.24					0.94	0.94	0.94	0.95	822	20.03	2.18	GCACCGTSGACATCGAATAC	TGCCGATCTCGTCCTSAC	Glycine--tRNA ligase				119	101	95	78	59	28	15	7
210.14-22.8-8	'210	'14-22	'8	235	235	235	74	219	0.24					0.94	0.94	0.9	0.92	826	19.84	2.17	CGCTGCTACCGTGAYGAG	GAACGGCGTGTTCTTGAAGT	Aspartate--tRNA ligase				70	65	58	49	34	19	8	5
350.4-12.9-9	'350	'4-12	'9	252	252	252	70	231	0.24					0.94	0.94	0.91	0.93	836	19.69	2.17	ARGGCATCTCCTTCACCGA	CGGTTGAWCCAGAACTGGTAG	Tyrosine--tRNA ligase				89	80	69	50	36	19	12	6
507.12-21.14-14	'507	'12-21	'14	453	447	450	81	186	0.24					0.94	0.94	0.87	0.88	803	19.88	2.19	CTCCTCGCTCGACCAGAT	ATGATRCGGCGCTTGACC	Glutamyl-tRNA(Gln) amidotransferase subunit A				152	109	83	63	47	28	22	12
549.9-17.15-15	'549	'9-17	'15	332	332	332	70	228	0.24					0.94	0.94	0.93	0.94	832	19.81	2.16	CTTCTACTTCCTGCGYGGC	TCTCCACCTTGTCGAACTGG	Serine--tRNA ligase				94	86	76	55	40	20	12	8
570.56-65.92-92	'570	'56-65	'92	384	384	384	77	195	0.24					0.94	0.94	0.92	0.92	808	19.36	2.15	GGYCTGATCAACGTGCAGTA	GAGATGAACACGTTGCCG	Carbamoyl-phosphate synthase large chain				105	84	70	55	40	27	20	9
572.53-62.145-145	'572	'53-62	'145	389	389	389	71	228	0.24					0.94	0.94	0.89	0.91	837	18.77	2.14	GTCCCGACYCAGGAGATCAT	CSTTGTCGACGGCGAACT	Xylulose-5-phosphate/fructose-6-phosphate phosphoketolase				129	120	101	71	51	30	19	10
572.6-19.40-40	'572	'6-19	'40	454	454	454	70	226	0.24					0.94	0.94	0.94	0.95	830	18.52	2.14	AYGTGAAGCACCGTCTGGT	GCGATCTTGTAGCCGTTGAG	Xylulose-5-phosphate/fructose-6-phosphate phosphoketolase				97	83	73	56	42	18	10	3
572.6-19.41-41	'572	'6-19	'41	455	455	455	70	226	0.24					0.94	0.94	0.94	0.95	830	18.52	2.14	AYGTGAAGCACCGTCTGGT	GCGATCTTGTAGCCGTTGA	Xylulose-5-phosphate/fructose-6-phosphate phosphoketolase				97	83	73	56	42	18	10	3
573.13-20.45-45	'573	'13-20	'45	223	223	223	71	230	0.24					0.94	0.94	0.85	0.88	836	19.04	2.14	ACATCATCGCCATGTCCTTC	ATGACCGGCTTGGCGTACT	Pyruvate kinase				59	53	47	34	18	5	4	3
573.13-20.47-47	'573	'13-20	'47	223	223	223	71	230	0.24					0.94	0.94	0.85	0.88	836	19.04	2.14	CATCATCGCCATGTCCTTC	ATGACCGGCTTGGCGTACT	Pyruvate kinase				59	53	47	34	18	5	4	3
573.13-23.48-48	'573	'13-23	'48	334	334	334	73	222	0.24					0.94	0.94	0.89	0.91	828	19.15	2.15	CATGTCCTTCGTGCGTTTC	GTCTCGTTGGAGGTCATGG	Pyruvate kinase				87	74	65	46	32	15	10	5
608.14-27.38-38	'608	'14-27	'38	432	432	432	78	194	0.24					0.94	0.94	0.88	0.91	802	18.45	2.14	CAAGCCGTTCATCAAGGTG	TTGAGCATGTTCAGSGTGGT	Polyribonucleotide nucleotidyltransferase				119	105	92	54	44	18	14	10
629.21-29.11-11	'629	'21-29	'11	309	309	309	78	196	0.24					0.94	0.94	0.91	0.92	809	20.07	2.18	TGAGCTACGGYTCCATCTC	CGATGGAGTAGATGTCGTGG	Glutamate synthase [NADPH] large chain				99	80	63	53	41	29	17	11
629.30-38.41-41	'629	'30-38	'41	295	295	295	72	223	0.24					0.94	0.94	0.9	0.92	825	19.53	2.16	TGATCAACGATGCGAAGATG	GTRGCGAAGCCGAATTCCT	Glutamate synthase [NADPH] large chain				74	63	56	44	30	16	14	11
629.30-38.42-42	'629	'30-38	'42	295	295	295	72	223	0.24					0.94	0.94	0.9	0.92	825	19.53	2.16	TGATCAACGATGCGAAGATG	TRGCGAAGCCGAATTCCT	Glutamate synthase [NADPH] large chain				74	63	56	44	30	16	14	11
629.30-38.43-43	'629	'30-38	'43	294	294	294	73	224	0.24					0.94	0.94	0.9	0.92	827	19.56	2.16	ATCAACGATGCGAAGATGG	GTRGCGAAGCCGAATTCCT	Glutamate synthase [NADPH] large chain				75	63	56	44	30	16	14	11
706.18-25.31-31	'706	'18-25	'31	369	367	367	80	184	0.24					0.94	0.94	0.85	0.87	797	19.93	2.2	CGTCAAGATGAACTACCTGGC	GAGATGTGGTCGGTGGTGAC	Aconitate hydratase				153	130	85	65	46	27	9	3
706.18-25.33-33	'706	'18-25	'33	370	368	368	80	184	0.24					0.94	0.94	0.85	0.87	797	19.93	2.2	CGTCAAGATGAACTACCTGGC	GAGATGTGGTCGGTGGTGA	Aconitate hydratase				153	130	85	65	46	27	9	3
787.35-42.43-43	'787	'35-42	'43	363	351	363	71	220	0.24					0.94	0.94	0.84	0.86	823	20.82	2.22	CCTGCTGGTACTACATGCGY	GCCCATCTTGCCGAACTC	Leucine--tRNA ligase				147	125	109	85	59	39	27	22
787.35-42.45-45	'787	'35-42	'45	364	352	364	71	220	0.24					0.94	0.94	0.84	0.86	823	20.8	2.22	CCTGCTGGTACTACATGCGY	TGCCCATCTTGCCGAACT	Leucine--tRNA ligase				147	125	109	85	59	39	27	22
890.11-21.5-5	'890	'11-21	'5	369	369	369	77	203	0.24					0.94	0.94	0.97	0.96	822	20.08	2.18	ACTGGGGMTACAACACCATC	TGTCGACCTCCTGGAACTG	Glycogen debranching enzyme				121	104	93	87	66	32	19	13
890.11-21.6-6	'890	'11-21	'6	369	369	369	77	203	0.24					0.94	0.94	0.97	0.96	822	20.08	2.18	ACTGGGGMTACAACACCATC	TTGTCGACCTCCTGGAACTG	Glycogen debranching enzyme				121	104	93	87	66	32	19	13
942.15-26.17-17	'942	'15-26	'17	441	441	441	75	206	0.24					0.94	0.94	0.94	0.94	811	19.77	2.17	AACGGCATCAAGGAYTACG	GGCCTTCTGGATGATGTTCT	DNA gyrase subunit B				150	137	119	86	58	25	17	13
123.28-36.50-50	'123	'28-36	'50	319	319	319	71	230	0.24					0.93	0.93	0.93	0.95	840	18.44	2.13	TGAAGATCGAGGTGTCCGA	CGTACCRCGCTTGACCTC	Translation initiation factor IF-2				66	57	44	30	26	12	8	6
146.18-26.26-26	'146	'18-26	'26	265	265	265	74	218	0.24					0.93	0.93	0.94	0.95	823	19.47	2.16	CGAGCAGATGGAGATGGAGT	TGGCCTGGTTGAAGTAGCTC	Glycine--tRNA ligase				75	69	58	47	35	13	4	1
169.3-11.4-4	'169	'3-11	'4	308	305	308	73	223	0.24					0.93	0.93	0.81	0.83	829	18.99	2.15	CTGCGGTGAAGGCGAYAT	ACGGRTCGTTGGTCTTGC	Transketolase				93	88	79	43	30	14	9	4
169.3-11.5-5	'169	'3-11	'5	309	306	309	73	223	0.24					0.93	0.93	0.81	0.83	829	18.99	2.15	CTGCGGTGAAGGCGAYAT	GACGGRTCGTTGGTCTTG	Transketolase				93	88	79	43	30	14	9	4
169.3-11.6-6	'169	'3-11	'6	308	305	308	73	223	0.24					0.93	0.93	0.81	0.83	829	18.99	2.15	CTGCGGTGAAGGCGAYAT	GACGGRTCGTTGGTCTTGC	Transketolase				93	88	79	43	30	14	9	4
229.1-8.4-4	'229	'1-8	'4	236	236	236	68	236	0.24					0.93	0.93	0.86	0.89	839	19.46	2.16	GACAGAGCGCATGGAAYA	ATCTCGGTCTTGTTCTTGCC	2,3-bisphosphoglycerate-dependent phosphoglycerate mutase				66	62	52	39	26	17	9	5
229.1-8.5-5	'229	'1-8	'5	238	238	238	68	236	0.24					0.93	0.93	0.86	0.89	839	19.44	2.16	GACAGAGCGCATGGAAYA	CGRATCTCGGTCTTGTTCTTG	2,3-bisphosphoglycerate-dependent phosphoglycerate mutase				66	62	52	39	26	17	9	5
229.1-8.6-6	'229	'1-8	'6	236	236	236	68	236	0.24					0.93	0.93	0.86	0.89	839	19.46	2.16	GACAGAGCGCATGGAAYA	RATCTCGGTCTTGTTCTTGCC	2,3-bisphosphoglycerate-dependent phosphoglycerate mutase				66	62	52	39	26	17	9	5
229.8-16.43-43	'229	'8-16	'43	293	293	293	70	227	0.24					0.93	0.93	0.94	0.94	825	19.56	2.16	CTGCAGGGCAAGAACAAGAC	GATGTTGACCTTGGCGATCT	2,3-bisphosphoglycerate-dependent phosphoglycerate mutase				91	77	69	49	35	16	5	5
229.8-16.44-44	'229	'8-16	'44	293	293	293	71	229	0.24					0.93	0.93	0.94	0.94	829	19.71	2.16	TGCAGGGCAAGAACAAGAC	GATGTTGACCTTGGCGATCT	2,3-bisphosphoglycerate-dependent phosphoglycerate mutase				92	78	69	52	36	16	5	5
283.18-23.96-96	'283	'18-23	'96	260	260	260	68	244	0.24					0.93	0.93	0.87	0.89	852	19.55	2.16	ACCGGCAAGTACCRCTTCG	GATGGCGTCGAGGGTCTC	Enolase				86	63	56	48	39	20	15	9
337.6-16.13-13	'337	'6-16	'13	373	373	373	71	232	0.24					0.93	0.93	0.94	0.94	833	19.87	2.17	CCGACCATCACCAACGAT	CGAAGCGGTTGTTGTCYT	60 kDa chaperonin 1				106	92	77	61	47	35	25	16
411.18-30.59-59	'411	'18-30	'59	410	410	410	72	228	0.24					0.93	0.93	0.94	0.95	833	18.73	2.14	CAGCACTGGATGTACAACGG	CGAAGGATTCCAGCGARC	ATP synthase subunit alpha				88	79	75	60	45	17	12	7
411.7-13.21-21	'411	'7-13	'21	279	276	279	70	225	0.24					0.93	0.93	0.91	0.92	828	20.49	2.19	TYGAGGAAGGCCAGGAAGT	CTTCTGGTTGATGATSGTATCG	ATP synthase subunit alpha				87	79	74	58	49	31	21	13
507.4-12.4-4	'507	'4-12	'4	281	281	281	71	223	0.24					0.93	0.93	0.89	0.9	830	19.69	2.16	TCGARAAGCTCAAGGCCG	GATCTGGTCGAGCGAGGA	Glutamyl-tRNA(Gln) amidotransferase subunit A				86	81	70	49	38	16	12	11
549.9-14.12-12	'549	'9-14	'12	217	217	217	68	236	0.24					0.93	0.93	0.9	0.91	837	20.68	2.2	CCGCTTCTACTTCCTGCG	TCGAGRATCTCGTTCTCGTG	Serine--tRNA ligase				72	62	54	42	27	16	8	3
570.56-65.90-90	'570	'56-65	'90	383	383	383	77	197	0.24					0.93	0.93	0.91	0.92	811	19.38	2.16	GGYCTGATCAACGTGCAGTA	GAGATGAACACGTTGCCGY	Carbamoyl-phosphate synthase large chain				104	81	69	52	38	26	19	9
570.56-65.91-91	'570	'56-65	'91	383	383	383	77	197	0.24					0.93	0.93	0.91	0.92	811	19.38	2.16	GGYCTGATCAACGTGCAGTA	AGATGAACACGTTGCCGY	Carbamoyl-phosphate synthase large chain				104	81	69	52	38	26	19	9
582.4-8.8-8	'582	'4-8	'8	258	257	257	73	220	0.24					0.93	0.93	0.86	0.88	826	20.7	2.2	GTTCCCSGGCAACAACTG	AGATGCCGAGCATCAGRC	Phosphoribosylformylglycinamidine synthase				86	75	66	58	40	22	11	7
582.8-17.21-21	'582	'8-17	'21	369	369	369	76	205	0.24					0.93	0.93	0.89	0.9	814	19.87	2.2	GATGCTCGGCATCTGCAA	TGRCCCATCTTGCCGAAC	Phosphoribosylformylglycinamidine synthase				121	95	82	63	47	23	14	11
608.9-21.26-26	'608	'9-21	'26	372	372	372	78	194	0.24					0.93	0.93	0.92	0.94	804	18.54	2.14	CCGTGTTCGAGATYGTGGT	CATCGTCCATRTCGGTGAAC	Polyribonucleotide nucleotidyltransferase				111	102	87	63	44	22	18	13
619.23-28.42-42	'619	'23-28	'42	225	225	225	70	228	0.24					0.93	0.93	0.91	0.91	829	20.23	2.18	ACAACGACGARGGCATGG	CGGTGAACACGAAGTTGC	2-isopropylmalate synthase				76	66	57	43	31	17	7	5
619.23-28.43-43	'619	'23-28	'43	226	226	226	70	228	0.24					0.93	0.93	0.91	0.91	829	20.22	2.18	ACAACGACGARGGCATGG	GCGGTGAACACGAAGTTG	2-isopropylmalate synthase				76	66	57	43	31	17	7	5
619.23-28.44-44	'619	'23-28	'44	227	227	227	70	228	0.24					0.93	0.93	0.91	0.91	829	20.2	2.18	GCACAACGACGARGGCAT	CGGTGAACACGAAGTTGC	2-isopropylmalate synthase				76	66	57	43	31	17	7	5
623.1-10.1-1	'623	'1-10	'1	338	338	338	67	246	0.24					0.93	0.93	0.91	0.93	847	19.29	2.15	GCAAYATCGGCATCATGG	GCCGTACTTGTCRGCCTG	Elongation factor G				75	63	54	42	27	18	11	5
630.24-31.14-14	'630	'24-31	'14	232	232	232	73	219	0.24					0.93	0.93	0.89	0.91	833	21.02	2.21	CGAYTGGGACATCATGCG	GTCCRCGGAACTTCCAGAT	Dihydroxy-acid dehydratase				92	83	73	67	51	28	15	4
630.24-31.15-15	'630	'24-31	'15	232	232	232	73	219	0.24					0.93	0.93	0.89	0.91	833	21.02	2.21	CGAYTGGGACATCATGCG	GGTCCRCGGAACTTCCAGAT	Dihydroxy-acid dehydratase				92	83	73	67	51	28	15	4
630.24-31.16-16	'630	'24-31	'16	232	232	232	73	219	0.24					0.93	0.93	0.89	0.91	833	21.02	2.21	CGAYTGGGACATCATGCG	TCCRCGGAACTTCCAGAT	Dihydroxy-acid dehydratase				92	83	73	67	51	28	15	4
706.18-23.28-28	'706	'18-23	'28	281	281	281	80	195	0.24					0.93	0.93	0.82	0.83	809	20.64	2.23	CGTCAAGATGAACTACCTGGC	ATGCCGTCGAAGAAGGTCT	Aconitate hydratase				119	94	67	55	40	24	13	5
942.19-26.19-19	'942	'19-26	'19	292	292	292	72	220	0.24					0.93	0.93	0.92	0.93	827	20.02	2.18	GCACACCTTCGCGAACAC	ATGGCCTTCTGGATGATGTT	DNA gyrase subunit B				86	75	70	56	32	16	10	7
942.19-26.20-20	'942	'19-26	'20	292	292	292	72	220	0.24					0.93	0.93	0.92	0.93	827	20.02	2.18	GCACACCTTCGCGAACAC	TGGCCTTCTGGATGATGTT	DNA gyrase subunit B				86	75	70	56	32	16	10	7
961.12-24.31-31	'961	'12-24	'31	417	417	417	78	202	0.24					0.93	0.93	0.91	0.92	812	19.22	2.16	YTCGCTGGTCGACTACAACC	GTGCTCCTTGGTGATGTGSA	Aspartyl/glutamyl-tRNA(Asn/Gln) amidotransferase subunit B				127	107	96	79	64	25	18	9
961.12-24.33-33	'961	'12-24	'33	414	414	414	77	200	0.24					0.93	0.93	0.91	0.92	808	19.11	2.15	YTCGCTGGTCGACTACAACC	CTCCTTGGTGATGTGSAGCA	Aspartyl/glutamyl-tRNA(Asn/Gln) amidotransferase subunit B				124	106	94	78	63	24	18	8
123.35-42.61-61	'123	'35-42	'61	222	222	222	70	235	0.24					0.92	0.92	0.84	0.87	843	18.9	2.14	ACCTCCCACTCCGAGATCC	GAAGGTCTCGATGATGTCGC	Translation initiation factor IF-2				61	51	42	27	16	8	4	3
123.35-42.62-62	'123	'35-42	'62	222	222	222	70	235	0.24					0.92	0.92	0.84	0.87	843	18.9	2.14	CCTCCCACTCCGAGATCC	GAAGGTCTCGATGATGTCGC	Translation initiation factor IF-2				61	51	42	27	16	8	4	3
229.8-17.46-46	'229	'8-17	'46	334	334	334	72	227	0.24					0.92	0.92	0.92	0.93	829	19.25	2.15	GGCAAGAACAAGACCGAGAT	GGCTTGAAGTTCTCGTCCAG	2,3-bisphosphoglycerate-dependent phosphoglycerate mutase				101	85	74	53	38	18	8	7
411.7-12.19-19	'411	'7-12	'19	226	223	226	68	233	0.24					0.92	0.92	0.91	0.92	834	21.16	2.22	TYGAGGAAGGCCAGGAAGT	GATGATGAGCTGGCGCTG	ATP synthase subunit alpha				78	70	66	54	43	29	23	12
443.14-22.23-23	'443	'14-22	'23	291	285	291	76	201	0.24					0.92	0.92	0.9	0.92	814	19.51	2.16	CACTWCTTCCTCGACCTGC	GCCCATGAAGTAGTAGSCCG	Methionine--tRNA ligase				83	70	58	48	34	22	10	5
498.15-23.19-19	'498	'15-23	'19	325	325	325	81	186	0.24					0.92	0.92	0.94	0.94	801	18.66	2.13	CCGACCAAGGACTGCTACTC	GGAGAACCACTGCGCATC	Argininosuccinate synthase				67	53	50	44	34	19	12	9
507.19-27.23-23	'507	'19-27	'23	315	315	315	77	206	0.24					0.92	0.92	0.84	0.86	821	19.5	2.15	ACTACATCATCATGCCGTCC	GTACATGGCCAGCGGRTC	Glutamyl-tRNA(Gln) amidotransferase subunit A				88	69	55	43	38	17	8	4
545.1-9.4-4	'545	'1-9	'4	431	431	431	80	194	0.24					0.92	0.92	0.91	0.91	806	19.17	2.15	AYGACGTGACCCTGAGCTTC	TCRAGCAGCAGCTTGCAC	putative ABC transporter ATP-binding protein/MT2552				119	101	85	73	54	32	21	13
545.9-22.25-25	'545	'9-22	'25	378	378	378	75	207	0.24					0.92	0.92	0.89	0.9	811	18.78	2.14	CAAGCTGCTGCTYGAGGC	GRATCTCGGAGAAGTCGAGC	putative ABC transporter ATP-binding protein/MT2552				83	70	61	46	28	12	8	5
545.9-22.26-26	'545	'9-22	'26	379	379	379	75	207	0.24					0.92	0.92	0.89	0.9	811	18.78	2.14	GCAAGCTGCTGCTYGAGG	GRATCTCGGAGAAGTCGAGC	putative ABC transporter ATP-binding protein/MT2552				83	70	61	46	28	12	8	5
570.33-42.79-79	'570	'33-42	'79	428	428	428	75	209	0.24					0.92	0.92	0.95	0.94	819	20.1	2.19	AGATCGACCCGTGGTTCCT	GACATGTCGTAATCGGTGG	Carbamoyl-phosphate synthase large chain				165	139	121	106	79	52	30	19
570.33-42.80-80	'570	'33-42	'80	428	428	428	76	210	0.24					0.92	0.92	0.95	0.94	821	20.17	2.19	GATCGACCCGTGGTTCCT	GACATGTCGTAATCGGTGG	Carbamoyl-phosphate synthase large chain				164	140	123	108	80	52	31	19
570.57-62.95-95	'570	'57-62	'95	228	228	228	71	220	0.24					0.92	0.92	0.92	0.92	829	19.59	2.16	CATGGCCAACACGCTGTA	ATGTCGACGGTCTTGCCS	Carbamoyl-phosphate synthase large chain				72	63	57	47	36	21	15	8
608.39-50.103-103	'608	'39-50	'103	456	456	456	77	198	0.24					0.92	0.92	0.94	0.95	812	19.49	2.16	ACATGGACTTCAAGGTSGCC	ATCTGSGAGATGTGCAGCAG	Polyribonucleotide nucleotidyltransferase				118	105	97	82	61	32	17	10
608.39-50.105-105	'608	'39-50	'105	456	456	456	77	198	0.24					0.92	0.92	0.94	0.95	812	19.49	2.16	CATGGACTTCAAGGTSGCC	ATCTGSGAGATGTGCAGCAG	Polyribonucleotide nucleotidyltransferase				118	105	97	82	61	32	17	10
619.20-29.39-39	'619	'20-29	'39	351	351	351	77	202	0.24					0.92	0.92	0.9	0.91	813	20.65	2.2	ARATGACCACGCCGAACG	CTTCTTGATGGCGTCCTGAT	2-isopropylmalate synthase				117	85	69	57	41	17	8	5
619.20-29.41-41	'619	'20-29	'41	351	351	351	77	202	0.24					0.92	0.92	0.9	0.91	813	20.65	2.2	ARATGACCACGCCGAACG	TTCTTGATGGCGTCCTGAT	2-isopropylmalate synthase				117	85	69	57	41	17	8	5
632.1-10.9-9	'632	'1-10	'9	446	446	446	72	219	0.24					0.92	0.92	0.95	0.95	820	19.85	2.17	TGTCGGCTGAACTCGAAGA	AGCGCTTCCTTGAGCTTGT	Amidophosphoribosyltransferase precursor				165	153	132	108	83	48	31	23
633.10-19.84-84	'633	'10-19	'84	358	358	358	76	202	0.24					0.92	0.92	0.92	0.92	814	19.26	2.15	TACGAGGTCGACTCCATCG	GTCCTTCCACAGGGACTGG	Glutamine synthetase 1				81	69	60	50	40	22	14	10
706.11-17.7-7	'706	'11-17	'7	239	239	239	75	211	0.24					0.92	0.92	0.85	0.87	821	19.38	2.16	TCACCTCVTGCACCAACAC	AGGTCGTTGGCGTTGATSG	Aconitate hydratase				73	67	60	42	29	17	11	8
706.11-17.8-8	'706	'11-17	'8	239	239	239	75	211	0.24					0.92	0.92	0.85	0.87	821	19.38	2.16	TCACCTCVTGCACCAACAC	GGTCGTTGGCGTTGATSG	Aconitate hydratase				73	67	60	42	29	17	11	8
706.11-18.12-12	'706	'11-18	'12	282	282	282	78	195	0.24					0.92	0.92	0.91	0.92	809	19.11	2.15	TCACCTCVTGCACCAACAC	CCTTCGAAGTTGCGGTTG	Aconitate hydratase				89	75	69	49	28	18	11	10
706.11-19.13-13	'706	'11-19	'13	373	373	373	79	191	0.24					0.92	0.92	0.87	0.89	802	18.7	2.14	TCACCTCVTGCACCAACAC	TCGAAGTCGAAGTCCATCGT	Aconitate hydratase				98	84	75	46	27	15	9	8
737.16-18.2-2	'737	'16-18	'2	267	267	267	73	214	0.24					0.92	0.92	0.86	0.87	818	20.97	2.22	ACCAGGCKCTGTTCGACG	CGAGGCCGATCTSCTCCT	5-methyltetrahydropteroyltriglutamate-- homocysteine methyltransferase				133	116	98	76	62	37	22	12
907.17-23.1-1	'907	'17-23	'1	397	397	397	79	199	0.24					0.92	0.92	0.93	0.93	811	20.15	2.2	ATGGGCAAGGTCGATTTCTC	AACATCATGATSGTGCAGCC	Xanthine permease XanQ				151	123	112	89	71	50	28	19
961.12-24.32-32	'961	'12-24	'32	419	419	419	77	200	0.24					0.92	0.92	0.91	0.92	808	19.08	2.15	YTCGCTGGTCGACTACAACC	ATGTGCTCCTTGGTGATGTG	Aspartyl/glutamyl-tRNA(Asn/Gln) amidotransferase subunit B				125	107	95	79	64	24	18	8
961.13-20.38-38	'961	'13-20	'38	266	263	266	73	213	0.24					0.92	0.92	0.91	0.92	824	20.81	2.21	ATCGAGATCGTSACCAAGCC	CGGGTCTCCTGCAGRATCT	Aspartyl/glutamyl-tRNA(Asn/Gln) amidotransferase subunit B				92	81	74	61	44	28	20	9
140.11-17.18-18	'140	'11-17	'18	277	277	277	68	236	0.24					0.91	0.91	0.9	0.92	842	19.73	2.17	CACYGGTTTCGCCAAGTG	GACYTCGCCGGACTTGAT	Branched-chain-amino-acid aminotransferase				97	87	76	50	38	22	15	8
146.19-26.30-30	'146	'19-26	'30	233	233	233	71	223	0.24					0.91	0.91	0.93	0.94	824	19.5	2.16	CACCGAYGAGGAATGGCA	GGTGGCCTGGTTGAAGTAGC	Glycine--tRNA ligase				70	61	55	42	32	10	2	0
146.21-32.41-41	'146	'21-32	'41	426	426	426	80	192	0.24					0.91	0.91	0.95	0.95	807	19.3	2.15	AGAACCTGCGCCACTACG	CTCGTCGTAGTCGATCATCC	Glycine--tRNA ligase				120	87	73	66	46	23	7	3
229.5-17.28-28	'229	'5-17	'28	459	459	459	78	202	0.24					0.91	0.91	0.91	0.92	811	19.29	2.16	TTCACCTCSCTGCTGCGT	GGCTTGAAGTTCTCGTCCAG	2,3-bisphosphoglycerate-dependent phosphoglycerate mutase				118	92	79	68	41	20	10	7
283.15-24.79-79	'283	'15-24	'79	392	392	392	70	229	0.24					0.91	0.91	0.87	0.89	837	18.8	2.15	ACATCATGGACGCCATCTC	GAAACCATGGAGGTGWAGC	Enolase				87	73	68	54	39	20	16	9
283.15-24.80-80	'283	'15-24	'80	388	388	388	69	229	0.24					0.91	0.91	0.87	0.9	835	18.83	2.15	ACATCATGGACGCCATCTC	CATGGAGGTGWAGCCGTT	Enolase				87	73	69	54	39	20	16	9
283.16-22.82-82	'283	'16-22	'82	278	275	278	68	236	0.24					0.91	0.91	0.87	0.89	837	19.2	2.16	GCAGATCGGCATCTSCCT	GTTSAGCTTGACCAGCAGGG	Enolase				74	62	51	46	35	20	15	8
283.16-22.83-83	'283	'16-22	'83	278	275	278	68	236	0.24					0.91	0.91	0.87	0.89	837	19.2	2.16	GCAGATCGGCATCTSCCT	TTSAGCTTGACCAGCAGGG	Enolase				74	62	51	46	35	20	15	8
283.16-22.84-84	'283	'16-22	'84	278	275	278	68	236	0.24					0.91	0.91	0.87	0.89	837	19.2	2.16	GCAGATCGGCATCTSCCT	TSAGCTTGACCAGCAGGG	Enolase				74	62	51	46	35	20	15	8
337.6-15.12-12	'337	'6-15	'12	320	206	320	69	237	0.24					0.91	0.91	0.92	0.91	837	19.97	2.18	GCTCCGACCATCACCAAC	GCCTCRGCGATCTTCTCG	60 kDa chaperonin 1				98	86	73	55	42	35	25	17
471.6-16.10-10	'471	'6-16	'10	393	393	393	75	209	0.24					0.91	0.91	0.86	0.88	818	19.9	2.17	TBTGGAAGGACCTGTGCC	GGRTACATGCCGTCCTTGT	Threonine--tRNA ligase 1				130	97	76	62	45	29	21	11
471.6-16.11-11	'471	'6-16	'11	390	390	390	75	209	0.24					0.91	0.91	0.86	0.88	818	19.94	2.17	TBTGGAAGGACCTGTGCC	RTACATGCCGTCCTTGTACC	Threonine--tRNA ligase 1				130	97	76	62	45	29	21	11
471.6-16.12-12	'471	'6-16	'12	392	392	392	75	209	0.24					0.91	0.91	0.86	0.88	818	19.91	2.17	BTGGAAGGACCTGTGCCG	GGRTACATGCCGTCCTTGT	Threonine--tRNA ligase 1				130	97	76	62	45	29	21	11
507.12-19.10-10	'507	'12-19	'10	322	316	319	79	195	0.24					0.91	0.91	0.87	0.87	808	19.82	2.18	CTCCTCGCTCGACCAGAT	GTTGGAGCTGACCTCGGA	Glutamyl-tRNA(Gln) amidotransferase subunit A				107	82	74	62	42	25	17	12
507.19-27.24-24	'507	'19-27	'24	296	296	296	76	202	0.24					0.91	0.91	0.85	0.87	811	19.24	2.15	GAGGTCAGCTCCAACCTGG	GTACATGGCCAGCGGRTC	Glutamyl-tRNA(Gln) amidotransferase subunit A				84	62	50	44	32	17	8	4
522.1-11.3-3	'522	'1-11	'3	456	456	456	77	207	0.24					0.91	0.91	0.97	0.97	817	19.57	2.16	GCAAGTGGTACGTGCTGC	ACGGTGAGCTTCTGVGTGG	hypothetical protein				144	129	113	92	66	43	24	14
570.63-71.105-105	'570	'63-71	'105	346	337	346	76	207	0.24					0.91	0.91	0.94	0.94	821	20.74	2.22	GGYGAGGTCATGGGCTTC	GSGAGTTCGGCGTGTTGA	Carbamoyl-phosphate synthase large chain				131	108	95	79	62	45	34	24
570.63-71.106-106	'570	'63-71	'106	333	324	333	75	208	0.24					0.91	0.91	0.94	0.94	819	20.79	2.22	GCTTCGACCGYGACTTCC	GSGAGTTCGGCGTGTTGA	Carbamoyl-phosphate synthase large chain				131	108	96	80	61	47	35	24
587.4-11.4-4	'587	'4-11	'4	253	253	253	72	218	0.24					0.91	0.91	0.85	0.88	820	19.59	2.16	CGGCAAGTGGACCATCAA	CTTGTGCAGACCRGCCTT	30S ribosomal protein S9				69	49	31	24	14	11	5	2
587.4-11.5-5	'587	'4-11	'5	251	251	251	72	218	0.24					0.91	0.91	0.85	0.88	820	19.62	2.16	CGGCAAGTGGACCATCAA	TGTGCAGACCRGCCTTCT	30S ribosomal protein S9				69	49	31	24	14	11	5	2
608.44-50.132-132	'608	'44-50	'132	241	241	241	72	218	0.24					0.91	0.91	0.94	0.94	826	19.82	2.16	ASAAGATCGGCGAGGTCAT	ATCTGSGAGATGTGCAGCAG	Polyribonucleotide nucleotidyltransferase				71	60	54	43	36	19	13	8
619.8-14.14-14	'619	'8-14	'14	218	218	218	70	230	0.24					0.91	0.91	0.93	0.93	835	19.67	2.16	AGGAGATCGAGGTSGGCTTC	GGTGGCGAGCTTCTTGATS	2-isopropylmalate synthase				82	73	65	56	39	19	13	7
619.8-14.15-15	'619	'8-14	'15	217	217	217	70	230	0.24					0.91	0.91	0.93	0.93	835	19.67	2.16	GAGATCGAGGTSGGCTTCC	GGTGGCGAGCTTCTTGATS	2-isopropylmalate synthase				82	73	65	56	39	19	13	7
629.30-37.38-38	'629	'30-37	'38	240	240	240	70	234	0.24					0.91	0.91	0.9	0.91	839	19.63	2.16	TGATCAACGATGCGAAGATG	GGTCTTGAGCTCGCCGTC	Glutamate synthase [NADPH] large chain				63	53	47	38	23	12	9	8
629.30-37.40-40	'629	'30-37	'40	243	243	243	69	232	0.24					0.91	0.91	0.9	0.91	835	19.47	2.16	AGCTGATCAACGATGCGAAG	GGTCTTGAGCTCGCCGTC	Glutamate synthase [NADPH] large chain				62	53	44	37	23	12	9	8
705.8-16.2-2	'705	'8-16	'2	422	422	422	71	229	0.24					0.91	0.91	0.95	0.94	835	21.22	2.22	YGCCGACATGGTGTTCGT	GCGAGCTGATGGCGATYT	Cell division protein FtsZ				164	154	138	119	92	60	47	27
907.17-23.2-2	'907	'17-23	'2	398	398	398	78	197	0.24					0.91	0.91	0.93	0.93	807	19.83	2.18	ATGGGCAAGGTCGATTTCT	AACATCATGATSGTGCAGCC	Xanthine permease XanQ				152	119	106	87	69	47	27	18
953.25-36.35-35	'953	'25-36	'35	361	358	358	75	210	0.24					0.91	0.91	0.95	0.95	820	19.57	2.17	AAGCAGACSCTGTACCGCAC	GGTGGAAGCTSGACTTCGG	Polyphosphate kinase				101	90	84	72	59	32	24	18
117.5-17.43-43	'117	'5-17	'43	461	461	461	75	211	0.24					0.9	0.9	0.88	0.9	825	18.78	2.14	TACAAGACCGAGGGYGTCAT	CCGAAGTTGACGATGGAGG	30S ribosomal protein S1				81	61	50	40	26	11	6	5
117.5-17.44-44	'117	'5-17	'44	461	461	461	75	211	0.24					0.9	0.9	0.88	0.9	825	18.78	2.14	ACAAGACCGAGGGYGTCAT	CCGAAGTTGACGATGGAGG	30S ribosomal protein S1				81	61	50	40	26	11	6	5
158.21-29.16-16	'158	'21-29	'16	336	318	336	74	211	0.24					0.9	0.9	0.91	0.91	817	19.9	2.17	CTGGCGCTTCATGACCATC	ACGAACCACTTGAAGCCSAC	Phosphoglucomutase				100	82	69	57	43	18	11	9
158.21-29.18-18	'158	'21-29	'18	336	318	336	74	211	0.24					0.9	0.9	0.91	0.91	817	19.9	2.17	CTGGCGCTTCATGACCATC	CGAACCACTTGAAGCCSAC	Phosphoglucomutase				100	82	69	57	43	18	11	9
158.23-30.25-25	'158	'23-30	'25	288	270	288	68	236	0.24					0.9	0.9	0.9	0.9	842	19.29	2.15	ACAAGTACGAYCTGGTCGGC	CATGCCGGAGCTCTCCTC	Phosphoglucomutase				75	70	60	48	35	17	12	9
158.23-30.26-26	'158	'23-30	'26	288	270	288	68	236	0.24					0.9	0.9	0.9	0.9	842	19.29	2.15	CAAGTACGAYCTGGTCGGC	CATGCCGGAGCTCTCCTC	Phosphoglucomutase				75	70	60	48	35	17	12	9
169.20-26.22-22	'169	'20-26	'22	254	254	254	71	232	0.24					0.9	0.9	0.82	0.84	839	19.26	2.16	ATCACCAACGGCATCCTG	GCAGSGTGTTCTTCTTCTCG	Transketolase				84	67	52	43	30	14	10	6
237.16-30.45-45	'237	'16-30	'45	459	459	459	73	219	0.24					0.9	0.9	0.93	0.93	830	18.43	2.13	GGCCAGATGGATGAGCAG	GCAGCTCCTTGTTACGCTG	ATP synthase subunit beta				85	73	62	48	36	23	11	8
283.9-20.48-48	'283	'9-20	'48	344	341	344	69	239	0.24					0.9	0.9	0.82	0.84	844	18.9	2.15	CCGACATYCAGGAGTACATGA	GRTCCTCGATGGAGACGAT	Enolase				68	56	52	42	29	15	10	5
283.9-20.49-49	'283	'9-20	'49	349	346	349	68	237	0.24					0.9	0.9	0.82	0.84	840	18.75	2.14	GCCACCGACATYCAGGAGTA	GRTCCTCGATGGAGACGAT	Enolase				66	56	52	39	29	14	10	5
283.9-20.50-50	'283	'9-20	'50	344	341	344	69	239	0.24					0.9	0.9	0.82	0.84	844	18.9	2.15	CCGACATYCAGGAGTACATGA	GGRTCCTCGATGGAGACGAT	Enolase				68	56	52	42	29	15	10	5
312.2-10.3-3	'312	'2-10	'3	340	340	340	73	223	0.24					0.9	0.9	0.94	0.94	830	20.19	2.18	GARGTGCTCGACATGCAG	TGCACGTTCTTGACGTTGA	L-lactate dehydrogenase 2				102	92	80	65	53	34	20	13
337.16-23.36-36	'337	'16-23	'36	319	319	319	67	238	0.24					0.9	0.9	0.94	0.94	832	19.22	2.15	GARGACAACAACCGCTTCG	GGTCAGGATGGCCATATCC	60 kDa chaperonin 1				83	79	67	56	32	17	11	6
337.16-23.38-38	'337	'16-23	'38	319	319	319	67	238	0.24					0.9	0.9	0.94	0.94	832	19.22	2.15	ARGACAACAACCGCTTCG	GGTCAGGATGGCCATATCC	60 kDa chaperonin 1				83	79	67	56	32	17	11	6
[truncated: 2,696 more rows]

## Sheet: S7 Escherichia-Shigella report
#candidate-ID *	cluster-ID	region-ID	primer-ID	alignment length	smallest region	largest region	# of unique sequences (i.e. number of unique variable regions)	# of hits (i.e. number of genomes recognized by primers)	relative discrimination	# of unique VR (after full-genome validation by in silico PCR)	# of hits (after full-genome validation by in silico PCR)	# of double hits on one genome (after full-genome validation by in silico PCR)	# of Outgroup hits	Spearman DM (rho)	Spearman ML (rho)	Pearson DM (r)	Pearson ML (r)	Symmetric difference (Unweighted RFD)	Robinson-Foulds distance (Weighted RFD)	Euclidean distance	FW-primer (5'-3')	RV-primer (5'-3')	cluster (OG) annotation	# of Strains-of-Interest retrieved	# of VRs with Strains-of-Interest	# of VRs unique to Strain-of-Interest	SDI@0.2	SDI@0.3	SDI@0.4	SDI@0.5	SDI@0.6	SDI@0.7	SDI@0.8	SDI@0.9
1978.3-8.32-32	'1978	'3-8	'32	449	447	447	75	199	0.37					0.57	0.57	0.86	0.9	688	6.38	2.27	CGCACAACCTGATGATGCAG	TCTTCGACGGTGTGGTGATC	Histidine biosynthesis bifunctional protein HisB				62	46	35	26	19	8	1	0
1978.3-7.28-28	'1978	'3-7	'28	340	338	338	74	199	0.37					0.51	0.51	0.83	0.92	688	6.46	2.28	CGCACAACCTGATGATGCAG	CGCCGGTGTTAATCTTGCTG	Histidine biosynthesis bifunctional protein HisB				48	37	28	22	16	6	0	0
1978.1-7.2-2	'1978	'1-7	'2	440	440	440	75	196	0.37					0.47	0.47	0.55	0.55	683	5.89	2.25	CGGARCTGCTGAAGCTGCAA	CGCCGGTGTTAATCTTGCTG	Histidine biosynthesis bifunctional protein HisB				55	45	34	22	20	3	0	0
1978.1-6.45-45	'1978	'1-6	'45	418	418	418	73	195	0.36					0.5	0.5	0.57	0.57	680	5.72	2.25	GATCGCGATGGAACCCTGAT	TGCTCGCCAATCATYGGCCA	Histidine biosynthesis bifunctional protein HisB				43	33	25	17	14	2	1	1
1978.5-10.59-59	'1978	'5-10	'59	437	437	437	74	196	0.36					0.5	0.5	0.58	0.58	682	5.96	2.25	YAACAGTTATGTGATTGGCG	TTATATTCCAGGTGCGGGCG	Histidine biosynthesis bifunctional protein HisB				61	43	35	23	19	5	2	1
1978.5-10.60-60	'1978	'5-10	'60	436	436	436	74	196	0.36					0.5	0.5	0.58	0.58	682	5.96	2.25	YAACAGTTATGTGATTGGCGA	TTATATTCCAGGTGCGGGCG	Histidine biosynthesis bifunctional protein HisB				61	43	35	23	19	5	2	1
1978.1-7.1-1	'1978	'1-7	'1	444	444	444	74	195	0.36					0.47	0.47	0.55	0.55	681	5.87	2.25	ATCCCGGARCTGCTGAAGCT	CGCCGGTGTTAATCTTGCTG	Histidine biosynthesis bifunctional protein HisB				55	45	34	23	19	3	0	0
1978.2-7.47-47	'1978	'2-7	'47	387	387	387	74	196	0.36					0.46	0.46	0.56	0.55	682	5.89	2.25	CAGGATGGTCTGGGAACACA	CGCCGGTGTTAATCTTGCTG	Histidine biosynthesis bifunctional protein HisB				48	40	30	19	17	3	0	0
1944.2-8.4-4	'1944	'2-8	'4	400	400	400	73	196	0.36					0.34	0.34	0.47	0.47	686	5.8	2.25	GGGCAACTGATCAAYCCGCA	GCTTTAAAGCGCGCCAGAAT	Histidinol-phosphate aminotransferase				63	47	39	20	12	5	2	0
1978.1-6.43-43	'1978	'1-6	'43	330	330	330	71	195	0.35					0.48	0.48	0.58	0.58	679	5.74	2.25	CGGARCTGCTGAAGCTGCAA	TGCTCGCCAATCATYGGCCA	Histidine biosynthesis bifunctional protein HisB				35	29	21	15	12	1	0	0
1978.5-11.61-61	'1978	'5-11	'61	459	459	459	72	193	0.35					0.48	0.48	0.54	0.54	676	5.9	2.25	TTATGTGATTGGCGATCGCG	CCCACGCGCTGGTAGGTAA	Histidine biosynthesis bifunctional protein HisB				62	45	38	27	20	5	2	1
1978.5-11.62-62	'1978	'5-11	'62	459	459	459	72	193	0.35					0.48	0.48	0.54	0.54	676	5.9	2.25	GTTATGTGATTGGCGATCGCG	CCACGCGCTGGTAGGTAA	Histidine biosynthesis bifunctional protein HisB				62	45	38	27	20	5	2	1
1978.5-11.63-63	'1978	'5-11	'63	459	459	459	72	193	0.35					0.48	0.48	0.54	0.54	676	5.9	2.25	TTATGTGATTGGCGATCGCG	CCACGCGCTGGTAGGTAA	Histidine biosynthesis bifunctional protein HisB				62	45	38	27	20	5	2	1
1978.5-10.58-58	'1978	'5-10	'58	431	431	431	72	193	0.35					0.47	0.47	0.54	0.54	676	5.91	2.25	TTATGTGATTGGCGATCGCG	TTATATTCCAGGTGCGGGCG	Histidine biosynthesis bifunctional protein HisB				59	42	35	25	19	5	2	1
1944.2-8.5-5	'1944	'2-8	'5	426	426	426	72	194	0.35					0.34	0.34	0.47	0.47	682	5.8	2.25	ATGTTTGCAGCCCCAACAAC	GCTTTAAAGCGCGCCAGAAT	Histidinol-phosphate aminotransferase				66	49	41	23	14	6	3	0
1944.2-8.6-6	'1944	'2-8	'6	452	452	452	73	194	0.35					0.32	0.32	0.45	0.45	682	5.74	2.25	CAAGCTGGACGGCGTAAAAG	GCTTTAAAGCGCGCCAGAAT	Histidinol-phosphate aminotransferase				67	49	43	22	13	6	3	0
1978.7-12.79-79	'1978	'7-12	'79	361	361	361	69	197	0.34					0.59	0.59	0.71	0.73	680	5.95	2.26	GCAACACCAAAGAGACGCAR	WGAGAGCGAACGGAAGAAGT	Histidine biosynthesis bifunctional protein HisB				47	30	26	18	13	4	2	1
1978.6-10.17-17	'1978	'6-10	'17	357	357	357	69	195	0.34					0.51	0.51	0.59	0.59	677	5.84	2.25	GCGAAACCCTGAACTGGCCR	TTATATTCCAGGTGCGGGCG	Histidine biosynthesis bifunctional protein HisB				51	35	29	20	16	5	2	1
1978.6-12.69-69	'1978	'6-12	'69	430	430	430	69	195	0.34					0.51	0.51	0.58	0.58	677	5.85	2.25	GCGAAACCCTGAACTGGCCR	WGAGAGCGAACGGAAGAAGT	Histidine biosynthesis bifunctional protein HisB				59	42	36	25	18	5	2	1
1978.6-10.16-16	'1978	'6-10	'16	344	344	344	69	195	0.34					0.5	0.5	0.58	0.58	677	5.84	2.25	CTGGCCRATGATTGGCGAGC	TTATATTCCAGGTGCGGGCG	Histidine biosynthesis bifunctional protein HisB				50	34	29	20	16	5	2	1
1978.6-10.18-18	'1978	'6-10	'18	343	343	343	69	195	0.34					0.5	0.5	0.58	0.58	677	5.85	2.25	TGGCCRATGATTGGCGAGCA	TTATATTCCAGGTGCGGGCG	Histidine biosynthesis bifunctional protein HisB				50	34	29	20	16	5	2	1
1978.6-11.64-64	'1978	'6-11	'64	372	372	372	69	195	0.34					0.5	0.5	0.59	0.59	677	5.85	2.25	CTGGCCRATGATTGGCGAGC	CCACGCGCTGGTAGGTAA	Histidine biosynthesis bifunctional protein HisB				53	37	32	22	17	5	2	1
1978.6-11.66-66	'1978	'6-11	'66	372	372	372	69	195	0.34					0.5	0.5	0.59	0.59	677	5.85	2.25	CTGGCCRATGATTGGCGAGC	CCCACGCGCTGGTAGGTAA	Histidine biosynthesis bifunctional protein HisB				53	37	32	22	17	5	2	1
1978.6-12.67-67	'1978	'6-12	'67	417	417	417	69	195	0.34					0.5	0.5	0.58	0.57	677	5.87	2.25	CTGGCCRATGATTGGCGAGC	WGAGAGCGAACGGAAGAAGT	Histidine biosynthesis bifunctional protein HisB				58	41	36	25	18	5	2	1
1978.1-6.44-44	'1978	'1-6	'44	334	334	334	70	194	0.34					0.48	0.48	0.58	0.58	677	5.71	2.25	ATCCCGGARCTGCTGAAGCT	TGCTCGCCAATCATYGGCCA	Histidine biosynthesis bifunctional protein HisB				35	29	21	15	13	1	0	0
1978.2-8.49-49	'1978	'2-8	'49	454	454	454	71	194	0.34					0.48	0.48	0.61	0.61	678	5.87	2.25	GGAACACAAAGTTTCCCGCA	AGGTCGCCTTTGACGTTGAT	Histidine biosynthesis bifunctional protein HisB				57	43	34	25	20	5	1	0
1978.2-8.50-50	'1978	'2-8	'50	452	452	452	71	194	0.34					0.48	0.48	0.61	0.61	678	5.87	2.25	AACACAAAGTTTCCCGCAGG	AGGTCGCCTTTGACGTTGAT	Histidine biosynthesis bifunctional protein HisB				56	42	33	25	20	5	1	0
1978.2-8.51-51	'1978	'2-8	'51	452	452	452	71	194	0.34					0.48	0.48	0.61	0.61	678	5.87	2.25	GAACACAAAGTTTCCCGCAGG	AGGTCGCCTTTGACGTTGAT	Histidine biosynthesis bifunctional protein HisB				56	42	33	25	20	5	1	0
1978.2-6.8-8	'1978	'2-6	'8	277	277	277	69	195	0.34					0.47	0.47	0.59	0.58	677	5.72	2.25	CAGGATGGTCTGGGAACACA	TGCTCGCCAATCATYGGCCA	Histidine biosynthesis bifunctional protein HisB				28	24	17	12	10	1	0	0
1978.3-8.31-31	'1978	'3-8	'31	417	417	417	70	194	0.34					0.47	0.47	0.59	0.59	678	5.87	2.25	CGCACAACCTGATGATGCAG	AGGTCGCCTTTGACGTTGAT	Histidine biosynthesis bifunctional protein HisB				53	40	32	24	19	5	1	0
1978.5-9.55-55	'1978	'5-9	'55	384	384	384	70	193	0.34					0.45	0.45	0.51	0.5	676	5.91	2.25	TTATGTGATTGGCGATCGCG	AAGGCATTCGTCCATCGGYA	Histidine biosynthesis bifunctional protein HisB				55	40	33	23	17	4	2	1
1978.4-9.23-23	'1978	'4-9	'23	454	454	454	71	192	0.34					0.44	0.44	0.55	0.54	674	5.96	2.25	ACTGCCGTAAGCCGAAAGTA	AAGGCATTCGTCCATCGGYA	Histidine biosynthesis bifunctional protein HisB				65	48	39	27	21	5	2	1
1978.4-9.24-24	'1978	'4-9	'24	449	449	449	70	192	0.34					0.44	0.44	0.54	0.54	674	5.95	2.25	ACTGCCGTAAGCCGAAAGTA	ATTCGTCCATCGGYAGCACA	Histidine biosynthesis bifunctional protein HisB				65	48	39	27	21	5	2	1
1978.4-7.35-35	'1978	'4-7	'35	258	258	258	70	194	0.34					0.36	0.36	0.54	0.6	678	6.17	2.27	GATGAGTGCGACTGCCGTAA	CGCCGGTGTTAATCTTGCTG	Histidine biosynthesis bifunctional protein HisB				41	31	24	17	13	3	0	0
1944.3-8.13-13	'1944	'3-8	'13	337	337	337	69	196	0.34					0.34	0.34	0.46	0.46	682	5.73	2.25	GTGGTTGCCGATGAAGCCTA	GCTTTAAAGCGCGCCAGAAT	Histidinol-phosphate aminotransferase				54	40	32	14	8	4	1	0
1944.3-8.14-14	'1944	'3-8	'14	340	340	340	69	196	0.34					0.34	0.34	0.44	0.44	682	5.72	2.25	ATTGTGGTTGCCGATGAAGC	GCTTTAAAGCGCGCCAGAAT	Histidinol-phosphate aminotransferase				55	41	33	14	8	4	1	0
1944.3-8.15-15	'1944	'3-8	'15	336	336	336	69	196	0.34					0.34	0.34	0.46	0.46	682	5.73	2.25	TGGTTGCCGATGAAGCCTAT	GCTTTAAAGCGCGCCAGAAT	Histidinol-phosphate aminotransferase				54	40	32	14	8	4	1	0
2374.8-14.49-49	'2374	'8-14	'49	444	444	444	69	190	0.33					0.63	0.63	0.65	0.64	673	6.04	2.26	ACGGAATCTGTGCCGAAAGT	CGATTCCGGTGACCAGTCA	Histidinol dehydrogenase				70	56	45	33	18	4	1	0
2374.8-14.51-51	'2374	'8-14	'51	438	438	438	70	191	0.33					0.63	0.63	0.65	0.64	675	6.08	2.26	TCTGTGCCGAAAGTGGACAA	CGATTCCGGTGACCAGTCA	Histidinol dehydrogenase				70	56	45	33	18	4	1	0
2374.9-16.91-91	'2374	'9-16	'91	449	449	449	70	191	0.33					0.6	0.6	0.6	0.59	675	6.04	2.25	CAGGCCCGTCGGAAGTGYTG	TCGACAGTTCCTGYACGGTC	Histidinol dehydrogenase				74	56	44	33	19	6	1	0
2374.9-16.92-92	'2374	'9-16	'92	448	448	448	70	191	0.33					0.6	0.6	0.6	0.59	675	6.04	2.25	CAGGCCCGTCGGAAGTGYTG	CGACAGTTCCTGYACGGTCA	Histidinol dehydrogenase				74	56	44	33	19	6	1	0
2374.9-16.93-93	'2374	'9-16	'93	450	450	450	70	191	0.33					0.6	0.6	0.6	0.59	675	6.04	2.25	CAGGCCCGTCGGAAGTGYTG	TTCGACAGTTCCTGYACGGT	Histidinol dehydrogenase				74	56	44	33	19	6	1	0
1978.7-11.76-76	'1978	'7-11	'76	316	316	316	68	197	0.33					0.59	0.59	0.73	0.75	679	5.91	2.26	GCAACACCAAAGAGACGCAR	CCACGCGCTGGTAGGTAA	Histidine biosynthesis bifunctional protein HisB				42	26	22	15	12	4	2	1
1978.7-13.82-82	'1978	'7-13	'82	431	431	431	68	195	0.33					0.59	0.59	0.71	0.74	676	5.95	2.26	GCAACACCAAAGAGACGCAR	ACAGGCTCTCTACACGGTGR	Histidine biosynthesis bifunctional protein HisB				52	35	29	22	16	8	3	2
1978.7-10.73-73	'1978	'7-10	'73	288	288	288	67	196	0.33					0.58	0.58	0.67	0.66	677	5.73	2.25	GCAACACCAAAGAGACGCAR	TTATATTCCAGGTGCGGGCG	Histidine biosynthesis bifunctional protein HisB				39	23	19	13	11	3	2	1
2123.2-8.13-13	'2123	'2-8	'13	457	457	457	69	192	0.33					0.56	0.56	0.67	0.67	677	5.89	2.25	CAAAACGCTACGCCGAAGAA	GTGGCAAACTTCACGCACTT	Imidazole glycerol phosphate synthase subunit HisF				58	44	39	25	15	6	3	3
2123.2-8.14-14	'2123	'2-8	'14	456	456	456	69	192	0.33					0.56	0.56	0.67	0.67	677	5.89	2.25	AAAACGCTACGCCGAAGAAG	GTGGCAAACTTCACGCACTT	Imidazole glycerol phosphate synthase subunit HisF				58	44	39	25	15	6	3	3
2123.2-8.15-15	'2123	'2-8	'15	406	406	406	69	193	0.33					0.56	0.56	0.7	0.7	678	5.86	2.25	CAAAACGCTACGCCGAAGAA	CACGCCGTCCTGATTCATCA	Imidazole glycerol phosphate synthase subunit HisF				51	39	34	22	13	6	3	3
1729.2-6.16-16	'1729	'2-6	'16	301	301	301	68	196	0.33					0.5	0.5	0.46	0.44	677	5.91	2.25	GGTGAAAGGCTGGTTTGAACG	CAACTATTACGCCGCGCAC	1-(5-phosphoribosyl)-5-[(5- phosphoribosylamino)methylideneamino] imidazole-4-carboxamide isomerase				44	33	26	18	10	6	2	2
1729.2-6.18-18	'1729	'2-6	'18	302	302	302	68	196	0.33					0.5	0.5	0.46	0.44	677	5.9	2.25	TGGTGAAAGGCTGGTTTGAAC	CAACTATTACGCCGCGCAC	1-(5-phosphoribosyl)-5-[(5- phosphoribosylamino)methylideneamino] imidazole-4-carboxamide isomerase				44	33	26	18	10	6	2	2
1978.4-8.21-21	'1978	'4-8	'21	399	399	399	70	191	0.33					0.45	0.45	0.58	0.58	672	5.85	2.25	GATGAGTGCGACTGCCGTAA	TTTTTAACGCTTCGCCCAGC	Histidine biosynthesis bifunctional protein HisB				55	43	32	22	15	4	1	0
1978.5-9.56-56	'1978	'5-9	'56	379	379	379	69	193	0.33					0.45	0.45	0.5	0.5	676	5.9	2.25	TTATGTGATTGGCGATCGCG	ATTCGTCCATCGGYAGCACA	Histidine biosynthesis bifunctional protein HisB				55	40	33	23	17	4	2	1
1978.5-9.57-57	'1978	'5-9	'57	380	380	380	69	193	0.33					0.45	0.45	0.5	0.5	676	5.9	2.25	TTATGTGATTGGCGATCGCG	CATTCGTCCATCGGYAGCAC	Histidine biosynthesis bifunctional protein HisB				55	40	33	23	17	4	2	1
1978.8-13.92-92	'1978	'8-13	'92	267	267	267	66	197	0.33					0.44	0.44	0.75	0.77	678	6.04	2.26	GATCACCACACCGTCGAAGA	ACAGGCTCTCTACACGGTGR	Histidine biosynthesis bifunctional protein HisB				33	22	20	16	12	4	2	2
1978.8-13.93-93	'1978	'8-13	'93	274	274	274	66	197	0.33					0.44	0.44	0.75	0.77	678	6.01	2.26	TATCGACGATCACCACACCG	ACAGGCTCTCTACACGGTGR	Histidine biosynthesis bifunctional protein HisB				33	22	20	16	12	4	2	2
2123.3-9.24-24	'2123	'3-9	'24	349	349	349	69	193	0.33					0.42	0.42	0.51	0.51	678	5.94	2.25	AATTCTTTCCTTTGGCGCGG	GGAAGGCTTCGAGGAAGTGT	Imidazole glycerol phosphate synthase subunit HisF				44	34	29	21	12	6	4	3
2123.5-9.30-30	'2123	'5-9	'30	259	259	259	67	195	0.33					0.39	0.39	0.5	0.49	675	5.74	2.25	CGTGCAGTGTATTGTGGTCG	GGAAGGCTTCGAGGAAGTGT	Imidazole glycerol phosphate synthase subunit HisF				28	20	17	11	6	1	1	1
[truncated: 41,854 more rows]

## Sheet: S8 Propionibacterium report
#candidate-ID	cluster-ID	region-ID	primer-ID	alignment length	smallest region	largest region	# of unique sequences (i.e. number of unique variable regions)	# of hits (i.e. number of genomes recognized by primers)	relative discrimination	# of unique VR (after full-genome validation by in silico PCR)	# of hits (after full-genome validation by in silico PCR)	# of double hits on one genome (after full-genome validation by in silico PCR)	# of Outgroup hits	Spearman DM (rho)	Spearman ML (rho)	Pearson DM (r)	Pearson ML (r)	Symmetric difference (Unweighted RFD)	Robinson-Foulds distance (Weighted RFD)	Euclidean distance	FW-primer (5'-3')	RV-primer (5'-3')	cluster (OG) annotation	# of Strains-of-Interest retrieved	# of VRs with Strains-of-Interest	# of VRs unique to Strain-of-Interest	SDI@0.2	SDI@0.3	SDI@0.4	SDI@0.5	SDI@0.6	SDI@0.7	SDI@0.8	SDI@0.9
[truncated: 1,549 more rows]

[truncated: 1 more sheets: S9 Staphylococcus report]
