# Supplementary material for: A generic workflow for Single Locus Sequence Typing (SLST) design and subspecies characterization of microbiota
Source: Sci Rep. 2019 Dec 27;9:19834. doi: 10.1038/s41598-019-56065-y (PMC6934516; doi:10.1038/s41598-019-56065-y)
Supplement: Supplementary file 4 — Supplementary Table S11 [file 41598_2019_56065_MOESM4_ESM.xlsx]

## Sheet: sample 16S seq. read statistics
samples	read statistics		(alpha) diversity metrics				classification of sequencing reads to taxon level
name *	#reads	#OTU	PWDT	Observed Species	Shannon	Chao1	domain	phylum	class	order	family	family (percentage)	genus	genus (percentage)	species	species (percentage)
AD1_L	30128	956	23.4832	538.5	5.5622	851.321	30117	30117	30115	30051	29405	0.976359	27494	0.912906	14561	0.483481
AD1_R	33455	1073	25.2446	580.9	5.9051	949.922	33437	33437	33420	33304	32339	0.967162	30172	0.902354	14510	0.43395
AD2_L	24945	180	5.5056	108.7	1.7628	168.264	24939	24939	24939	24939	24933	0.999759	24809	0.994787	20316	0.814628
AD2_R	26698	183	5.8101	117	1.877	168.956	26697	26697	26697	26697	26692	0.999813	26532	0.99382	21478	0.80451
AD3_L	29329	468	12.5069	275.6	3.3271	408.372	29325	29325	29325	29325	29263	0.997886	28384	0.967911	20768	0.708201
AD3_R	34662	542	13.4584	308.6	4.3511	453.099	34655	34655	34655	34655	34535	0.996537	33155	0.956716	19894	0.574059
AD5_L	29380	180	5.5537	103.5	2.4548	190.59	29377	29377	29377	29373	29358	0.999353	29183	0.993396	19012	0.647173
AD5_R	33792	142	3.3021	71.7	2.2864	133.518	33785	33785	33785	33785	33781	0.999882	33521	0.992186	22549	0.667426
AD7_L	31113	316	9.7645	163.1	2.0069	279.336	31105	31105	31105	31075	31018	0.997203	30880	0.992766	22687	0.729368
AD7_R	32441	398	13.0953	211.4	2.1293	354.769	32422	32422	32417	32339	32190	0.992844	31885	0.983437	23910	0.737462
NS10_L	28905	283	9.0275	163.8	1.6175	233.827	28894	28894	28893	28892	28820	0.997439	28702	0.993355	25905	0.896553
NS10_R	33478	329	9.6041	181.4	2.7818	289.719	33473	33473	33473	33457	33373	0.997013	33072	0.98802	25039	0.748036
NS2_L	37500	435	12.4924	234.6	2.6933	358.874	37484	37484	37482	37444	37261	0.994051	36326	0.969107	29456	0.785829
NS2_R	35323	414	11.5542	222.6	2.8242	337.425	35317	35317	35317	35258	34836	0.98638	34542	0.978056	27602	0.78155
NS3_L	33627	238	8.2303	129.8	0.9778	199.262	33616	33616	33616	33612	33572	0.998691	33494	0.996371	31789	0.945651
NS3_R	30988	324	9.8674	198	3.0818	279.788	30984	30984	30984	30956	30930	0.998257	30256	0.976504	21812	0.703976
NS4_L	33759	340	11.0106	181.6	1.5476	283.644	33753	33753	33742	33727	33532	0.993452	33241	0.984831	30184	0.894261
NS4_R	41416	316	9.23	151.8	1.1729	246.054	41408	41408	41406	41378	41205	0.995098	41084	0.992175	38251	0.923759
NS5_L	39610	476	15.7514	257.9	2.4048	375.394	39602	39602	39566	39487	39100	0.987324	38402	0.969699	32618	0.823645
NS5_R	34018	449	15.2292	255.7	2.7405	361.823	33972	33972	33955	33847	33593	0.988844	33120	0.974921	27067	0.796744
NS6_L	38040	251	7.7673	144.3	2.1254	215.062	38035	38035	38035	38019	37933	0.997318	37380	0.982779	34462	0.90606
NS6_R	25770	274	9.5618	167.8	2.4029	234.816	25762	25762	25762	25762	25169	0.976982	24488	0.950547	22042	0.855601
NS7_L	33808	325	8.6135	170.3	1.9133	276.165	33791	33791	33791	33788	32686	0.967299	32397	0.958746	28958	0.856974
NS7_R	38353	281	7.2177	141.2	1.2786	234.276	38343	38343	38343	38343	38159	0.995201	38016	0.991472	35421	0.923793
NS8_L	38684	740	20.9784	406.9	3.9404	630.819	38674	38674	38665	38602	38106	0.985313	36672	0.948234	26524	0.685835
NS8_R	31671	661	20.3227	391.9	4.4922	608.753	31653	31653	31649	31538	30904	0.976337	29494	0.931792	19723	0.6231
NS9_L	35297	281	8.8359	138.6	1.0416	237.165	35289	35289	35278	35278	35104	0.994758	34326	0.972711	33168	0.939896
NS9_R	27362	254	8.8028	148.8	1.1822	222.131	27354	27354	27354	27354	26906	0.983622	26367	0.963918	25388	0.928128
COMB_AD1_R	7086	573	23.919	552.4	5.4904	891.819	7082	7082	7082	7062	6859	0.968512	6489	0.916267	3407	0.481079
COMB_AD2_R	6958	98	4.5621	95.9	1.1319	127.596	6957	6957	6957	6957	6956	0.999856	6934	0.996694	6216	0.893489
COMB_AD3_L	9639	269	10.887	227.2	2.3708	368.007	9639	9639	9639	9639	9622	0.998236	9472	0.982675	8036	0.833696
COMB_AD5_L	11605	109	3.9061	84.1	2.1039	130.73	11605	11605	11605	11605	11597	0.999311	11574	0.997329	8101	0.698061
COMB_AD7_L	9611	157	6.6212	127.8	1.3476	250.486	9611	9611	9611	9608	9601	0.99896	9582	0.996983	8285	0.862033
* see Suppl. Table S10 for sample descriptions and characteristics
