# Supplementary material for: A generic workflow for Single Locus Sequence Typing (SLST) design and subspecies characterization of microbiota
Source: Sci Rep. 2019 Dec 27;9:19834. doi: 10.1038/s41598-019-56065-y (PMC6934516; doi:10.1038/s41598-019-56065-y)
Supplement: Supplementary file 5 — Supplementary Table S12 [file 41598_2019_56065_MOESM5_ESM.xlsx]

## Sheet: 16S analysis Staphylococcus
# Nr	# ID	# 16S ( full-length: V1-V9 )	# 16S V1-V2	# 16S V3-V4
Strain1	Staphylococcus-agnetis-908	1	3, 6, 8 *	0, 3 *
Strain2	Staphylococcus-agnetis-CBMRN20813338	1	3	3
Strain3	Staphylococcus-argenteus-MSHR1132	1	2	0
Strain4	Staphylococcus-argenteus-Sa-FJABA32044V6S1	1	2	0
Strain5	Staphylococcus-argenteus-Sa-H115100079	1	2	0
Strain6	Staphylococcus-argenteus-Sa-LBSA043	1	2	0
Strain7	Staphylococcus-argenteus-Sa-M051-MSHR	no hit	no hit	0
Strain8	Staphylococcus-arlettae-CVD059	0	0	0
Strain9	Staphylococcus-aureus-04-02981	1	2	0
Strain10	Staphylococcus-aureus-245-SAUR	0	1	0
Strain11	Staphylococcus-aureus-25b-MRSA	1	2	0
Strain12	Staphylococcus-aureus-31b-MRSA	1	2	0
Strain13	Staphylococcus-aureus-721-SAUR	1	1	0
Strain14	Staphylococcus-aureus-BSAR719	0	2	0
Strain15	Staphylococcus-aureus-C0673	0	7	1
Strain16	Staphylococcus-aureus-F77709	0	2	0
Strain17	Staphylococcus-aureus-FORC-012	1	2	0
Strain18	Staphylococcus-aureus-ILRI-Eymole1-1	1	2	0
Strain19	Staphylococcus-aureus-M0584	0, 1 *	2	0
Strain20	Staphylococcus-aureus-NRS178	1	4	0
Strain21	Staphylococcus-aureus-NRS-100	1	2	0
Strain22	Staphylococcus-aureus-RF122	1	2	0
Strain23	Staphylococcus-aureus-RIVM3897	1	2	0
Strain24	Staphylococcus-aureus-UA-S391-USA300	0	2	0
Strain25	Staphylococcus-aureus-subsp.-aureus-6850	1	2	0
Strain26	Staphylococcus-aureus-subsp.-aureus-CO-98	1	0	0
Strain27	Staphylococcus-aureus-subsp.-aureus-DSM-20231	1	2	0
Strain28	Staphylococcus-aureus-subsp.-aureus-HC1335	1	2	0
Strain29	Staphylococcus-aureus-subsp.-aureus-HO-5096-0412	0	1,2 *	0
Strain30	Staphylococcus-aureus-subsp.-aureus-KPL1845	0, 1 *	2	0
Strain31	Staphylococcus-aureus-subsp.-aureus-M013	1	2	0
Strain32	Staphylococcus-aureus-subsp.-aureus-Mu3	0	2	0
Strain33	Staphylococcus-aureus-subsp.-aureus-NCTC-8325	1	2	0
Strain34	Staphylococcus-aureus-subsp.-aureus-SA40	0	2	0
Strain35	Staphylococcus-aureus-subsp.-aureus-ST772-MRSA-V-DAR4145	0, 1 *	2	0
Strain36	Staphylococcus-aureus-subsp.-aureus-Tager-104	1	2	0
Strain37	Staphylococcus-aureus-subsp.-aureus-str.-JKD6008	1	2	0
Strain38	Staphylococcus-capitis-CR01	0	1	0
Strain39	Staphylococcus-capitis-CR05	0	1	0
Strain40	Staphylococcus-capitis-CR09	0	1	0
Strain41	Staphylococcus-capitis-LNZR-1	0	1	0
Strain42	Staphylococcus-capitis-SK14	0	1	0
Strain43	Staphylococcus-capitis-VCU116	0	1	0
Strain44	Staphylococcus-capitis-subsp.-capitis-AYP1020	0	1	0
Strain45	Staphylococcus-caprae-M23864-W1	0	1	0
Strain46	Staphylococcus-carnosus-336	1	6	2
Strain47	Staphylococcus-carnosus-subsp.-carnosus-TM300	1	6	2
Strain48	Staphylococcus-carnosus-subsp.-utilis-LTH7013	1	6	2
Strain49	Staphylococcus-chromogenes-MU-970	1	10	1
Strain50	Staphylococcus-cohnii-hu-01	1	0	0
Strain51	Staphylococcus-cohnii-subsp.-cohnii-532	1	0	0
Strain52	Staphylococcus-cohnii-subsp.-cohnii-57	0	0	0
Strain53	Staphylococcus-cohnii-subsp.-cohnii-G22B2	1	0	0
Strain54	Staphylococcus-condimenti-DSM-11674	1	6	2
Strain55	Staphylococcus-delphini-8086	1	8	1
Strain56	Staphylococcus-epidermidis-1288-SEPI	1	5	0
Strain57	Staphylococcus-epidermidis-202-SEPI	no hit	no hit	0
Strain58	Staphylococcus-epidermidis-794-SEPI	1	5	0
Strain59	Staphylococcus-epidermidis-AG42	1	1	0
Strain60	Staphylococcus-epidermidis-ATCC-12228	1	1	0
Strain61	Staphylococcus-epidermidis-FDAARGOS-157	1	1	0
Strain62	Staphylococcus-epidermidis-FDAARGOS-83	1	1	0
Strain63	Staphylococcus-epidermidis-JCM-2414	no hit	no hit	0
Strain64	Staphylococcus-epidermidis-NGS-ED-1110	1	1	0
Strain65	Staphylococcus-epidermidis-NGS-ED-1111	1	1	0
Strain66	Staphylococcus-epidermidis-NGS-ED-1117	1	1	0
Strain67	Staphylococcus-epidermidis-NGS-ED-1118	1	1	0
Strain68	Staphylococcus-epidermidis-NIHLM008	1	1	0
Strain69	Staphylococcus-epidermidis-NIHLM015	1	1	0
Strain70	Staphylococcus-epidermidis-NIHLM067	1	1	0
Strain71	Staphylococcus-epidermidis-NIHLM095	1	1	0
Strain72	Staphylococcus-epidermidis-PM221	1	1	0
Strain73	Staphylococcus-epidermidis-RP62A	0	1	0
Strain74	Staphylococcus-epidermidis-SEI	1	1	0
Strain75	Staphylococcus-epidermidis-VCU050	no hit	no hit	0
Strain76	Staphylococcus-epidermidis-VCU071	1	1	0
Strain77	Staphylococcus-epidermidis-VCU105	0	1	0
Strain78	Staphylococcus-epidermidis-VCU129	0	1	0
Strain79	Staphylococcus-equorum-KS1039	0	0	0
Strain80	Staphylococcus-equorum-UMC-CNS-924	0	0	0
Strain81	Staphylococcus-equorum-subsp.-equorum-G8HB1	0	0	0
Strain82	Staphylococcus-equorum-subsp.-equorum-Mu2	0	0	0
Strain83	Staphylococcus-haemolyticus-109919	1	0	0
Strain84	Staphylococcus-haemolyticus-1118-SHAE	1	5	0
Strain85	Staphylococcus-haemolyticus-112622	1	0	0
Strain86	Staphylococcus-haemolyticus-124655	1	0	0
Strain87	Staphylococcus-haemolyticus-1286-SHAE	0	3	0
Strain88	Staphylococcus-haemolyticus-131974	1	0	0
Strain89	Staphylococcus-haemolyticus-134634	1	0	0
Strain90	Staphylococcus-haemolyticus-135665	1	0	0
Strain91	Staphylococcus-haemolyticus-140376	1	0	0
Strain92	Staphylococcus-haemolyticus-2263-3461	0	0	0
Strain93	Staphylococcus-haemolyticus-238-SHAE	no hit	no hit	0
Strain94	Staphylococcus-haemolyticus-26-24	1	0	0
Strain95	Staphylococcus-haemolyticus-278-10	1	0	0
Strain96	Staphylococcus-haemolyticus-336-SHAE	1	0	0
Strain97	Staphylococcus-haemolyticus-437-SHAE	no hit	no hit	0
Strain98	Staphylococcus-haemolyticus-438-SHAE	no hit	no hit	0
Strain99	Staphylococcus-haemolyticus-51-21	1	0	0
Strain100	Staphylococcus-haemolyticus-51-46	1	0	0
Strain101	Staphylococcus-haemolyticus-51-47	1	0	0
Strain102	Staphylococcus-haemolyticus-51-48	1	0	0
Strain103	Staphylococcus-haemolyticus-51-51	0	0	0
Strain104	Staphylococcus-haemolyticus-513-SHAE	1	5	0
Strain105	Staphylococcus-haemolyticus-515-SHAE	1	5	0
Strain106	Staphylococcus-haemolyticus-589-SHAE	0	3	0
Strain107	Staphylococcus-haemolyticus-657-SHAE	1	5	0
Strain108	Staphylococcus-haemolyticus-692-SHAE	no hit	no hit	0
Strain109	Staphylococcus-haemolyticus-793-SHAE	1	5	0
Strain110	Staphylococcus-haemolyticus-858-SHAE	1, 3 *	5, 11 *	0, 4 *
Strain111	Staphylococcus-haemolyticus-997-SHAE	1	1	0
Strain112	Staphylococcus-haemolyticus-C10D	no hit	no hit	0
Strain113	Staphylococcus-haemolyticus-C10F	no hit	no hit	0
Strain114	Staphylococcus-haemolyticus-CN1138	1	0	0
Strain115	Staphylococcus-haemolyticus-CN1167	1	0	0
Strain116	Staphylococcus-haemolyticus-CN1197	1	0	0
Strain117	Staphylococcus-haemolyticus-DNF00585	1	0	0
Strain118	Staphylococcus-haemolyticus-F033	0	0	0
Strain119	Staphylococcus-haemolyticus-F06	1	0	0
Strain120	Staphylococcus-haemolyticus-FDAARGOS-130	1	0	0
Strain121	Staphylococcus-haemolyticus-FDAARGOS-148	1	0	0
Strain122	Staphylococcus-haemolyticus-JCSC1435	1	0	0
Strain123	Staphylococcus-haemolyticus-M-176	0	0	0
Strain124	Staphylococcus-haemolyticus-S167	1	0	0
Strain125	Staphylococcus-haemolyticus-Sh29-312-L2	0, 1 *	0	0
Strain126	Staphylococcus-haemolyticus-W59	1	0	0
Strain127	Staphylococcus-haemolyticus-W-139	1	0	0
Strain128	Staphylococcus-hominis-As1	0	5	0
Strain129	Staphylococcus-hominis-As2	1	5	0
Strain130	Staphylococcus-hominis-RIT-PI-k	1	5	0
Strain131	Staphylococcus-hominis-subsp.-hominis-C80	0, 1 *	0, 5 *	0
Strain132	Staphylococcus-hominis-subsp.-hominis-ZBW5	1	5	0
Strain133	Staphylococcus-hyicus-ATCC-11249	1	3, 8 *	3
Strain134	Staphylococcus-intermedius-NCTC-11048	1	8	1
Strain135	Staphylococcus-lentus-F1142	2	7	1
Strain136	Staphylococcus-lugdunensis-ACS-027-V-Sch2	1	0, 9 *	0
Strain137	Staphylococcus-lugdunensis-FDAARGOS-141	1	9	0
Strain138	Staphylococcus-lugdunensis-FDAARGOS-143	1	9	0
Strain139	Staphylococcus-lugdunensis-HKU09-01	0	0	0
Strain140	Staphylococcus-lugdunensis-M23590	1	0	0
Strain141	Staphylococcus-lugdunensis-N920143	1	9	0
Strain142	Staphylococcus-lugdunensis-VCU139	1	9	0
Strain143	Staphylococcus-lugdunensis-VCU148	1	0	0
Strain144	Staphylococcus-lugdunensis-VCU150	0	0	0
Strain145	Staphylococcus-pasteuri-BAB3	1	1	0
Strain146	Staphylococcus-pasteuri-SP1	1	4	0
Strain147	Staphylococcus-pseudintermedius-E140	1	8	1
Strain148	Staphylococcus-pseudintermedius-ED99	1	8	1
Strain149	Staphylococcus-pseudintermedius-HKU10-03	1	8	0, 1 *
Strain150	Staphylococcus-pseudintermedius-K7	1	8	1
Strain151	Staphylococcus-saprophyticus-758-SSAP	0	0	0
Strain152	Staphylococcus-saprophyticus-772-SSAP	1	0	0
Strain153	Staphylococcus-saprophyticus-FDAARGOS-137	0	0	0
Strain154	Staphylococcus-saprophyticus-FDAARGOS-168	0	0	0
Strain155	Staphylococcus-saprophyticus-SU8	0	0	0
Strain156	Staphylococcus-saprophyticus-subsp.-saprophyticus-ATCC-15305	0	0	0
Strain157	Staphylococcus-saprophyticus-subsp.-saprophyticus-KACC-16562	0	0	0
Strain158	Staphylococcus-schleiferi-1360-13	1	8	1
Strain159	Staphylococcus-schleiferi-2142-05	1	8	1
Strain160	Staphylococcus-schleiferi-2317-03	1	8	1
Strain161	Staphylococcus-schleiferi-5909-02	1	8	1
Strain162	Staphylococcus-schleiferi-TSCC54	1	8	1
Strain163	Staphylococcus-schweitzeri-Sa-FSA090	1	2	0
Strain164	Staphylococcus-schweitzeri-Sa-FSCB1B	1	2	0
Strain165	Staphylococcus-schweitzeri-Sa-FSCB5	1	2	0
Strain166	Staphylococcus-sciuri-NS1	0	7	1
Strain167	Staphylococcus-sciuri-NS112	0	7	1
Strain168	Staphylococcus-sciuri-NS202	0	7	1
Strain169	Staphylococcus-sciuri-NS36	0	7	1
Strain170	Staphylococcus-sciuri-NS44	0	7	1
Strain171	Staphylococcus-sciuri-NS53	0	7	1
Strain172	Staphylococcus-sciuri-RSA37	0	7	1
Strain173	Staphylococcus-sciuri-subsp.-sciuri-Z8	no hit	no hit	1
Strain174	Staphylococcus-sp.-AL1	1	0	0
Strain175	Staphylococcus-sp.-EGD-HP3	no hit	no hit	0
Strain176	Staphylococcus-sp.-HGB0015	1	8	0, 1 *
Strain177	Staphylococcus-sp.-M0480	no hit	5	0
Strain178	Staphylococcus-sp.-NAM3COL9-NA309	0	0	0
Strain179	Staphylococcus-sp.-OJ82	0	0	0
Strain180	Staphylococcus-sp.-TE8	0	1	0
Strain181	Staphylococcus-sp.-ZWU0021	0	0	0
Strain182	Staphylococcus-vitulinus-F1028	2	7	1
Strain183	Staphylococcus-warneri-1DB1	1	4	0
Strain184	Staphylococcus-warneri-252-SWAR	1	1	0
Strain185	Staphylococcus-warneri-562-SWAR	0	1	0
Strain186	Staphylococcus-warneri-691-SWAR	1	4	0
Strain187	Staphylococcus-warneri-A487	1	4	0
Strain188	Staphylococcus-warneri-FDAARGOS-151	0	4	0
Strain189	Staphylococcus-warneri-L37603	0	4	0
Strain190	Staphylococcus-warneri-NGS-ED-1001	1	4	0
Strain191	Staphylococcus-warneri-NS346	1	4	0
Strain192	Staphylococcus-warneri-SA9	1	4	0
Strain193	Staphylococcus-warneri-SG1	1	4	0
Strain194	Staphylococcus-warneri-VCU121	1	4	0
Strain195	Staphylococcus-xylosus-C2a	0	0	0
Strain196	Staphylococcus-xylosus-DMB3-Bh1	0	0	0
Strain197	Staphylococcus-xylosus-HKUOPL8	0	0	0
Strain198	Staphylococcus-xylosus-NJ	0	0	0
Strain199	Staphylococcus-xylosus-NS341	0	0	0
Strain200	Staphylococcus-xylosus-SMQ-121	0	0	0
	number of unique clusters :	4	12	5
