# Supplementary material for: A generic workflow for Single Locus Sequence Typing (SLST) design and subspecies characterization of microbiota
Source: Sci Rep. 2019 Dec 27;9:19834. doi: 10.1038/s41598-019-56065-y (PMC6934516; doi:10.1038/s41598-019-56065-y)
Supplement: Supplementary file 6 — Supplementary Tables S14-S15 [file 41598_2019_56065_MOESM6_ESM.xlsx]

## Sheet: S14 SLST Alleles
#Allele-ID	HC (average)	AD (average)	average (overall)	ratio HC-vs-AD	MWU Left (T)	MWU Right (V)	HC1_L	HC1_R	HC2_L	HC2_R	HC3_L	HC3_R	HC4_L	HC4_R	HC5_L	HC5_R	HC6_L	HC6_R	HC7_L	HC7_R	HC8_L	HC8_R	HC9_L	HC9_R	AD1_L	AD1_R	AD2_L	AD2_R	AD3_L	AD3_R	AD4_L	AD4_R	AD5_L	AD5_R		Representative Genome (as allocated by TaxPhlAn)
allele - Staphylococcus_#1025	1.48889e-06	0.00116873	0.000585109	9.61649	0.0114	0.00413	0	0	0	0	0	0	0	0	0	0	0	0	0	0	1.62e-05	0	1.06e-05	0	0.00247	0.00181	0.00307	0.00267	0.00146	0.000152	3.16e-05	2.37e-05	0	0		allele - Staphylococcus_#1025
allele - Staphylococcus_#10577	0.000722161	0.0058663	0.00329423	3.02206	0.054	0.0114	0.00283	4.76e-05	4.72e-05	0.00209	0	0	0.000889	0.000173	0	0	0	0	0.00127	0.00011	0.00243	0.00285	0.000233	2.91e-05	0.0111	0.0126	0.00358	0.00243	0.00578	0.0224	0.000211	0.000189	0.000119	0.000254		allele - Staphylococcus_#10577
allele - Staphylococcus_#10693	1.865e-05	0.00070737	0.00036301	5.24522	0.00166	0.00209	0	0	9.44e-05	1.78e-05	0	0	1.48e-05	0	1.88e-05	6.01e-05	4.48e-05	0	4.8e-05	1.58e-05	0	0	2.12e-05	0	0.00102	0.00072	0.00157	0.0012	0.000899	4.67e-05	0.000664	0.000556	0.000212	0.000186		allele - Staphylococcus_#10693
allele - Staphylococcus_#12282	3.01667e-06	0.0058023	0.00290266	10.9095	0.000867	0.000867	1.45e-05	0	0	0	0	0	0	0	0	0	0	0	2.4e-05	1.58e-05	0	0	0	0	0.00365	0.00425	0.00339	0.00215	0.00668	0.000513	0.0117	0.0113	0.00866	0.00573		allele - Staphylococcus_#12282
allele - Staphylococcus_#13607	0.000836783	1.17e-06	0.000418977	-9.4822	0.426	0.469	0.0149	0	0	0	0	7.38e-05	0	0	0	0	0	7.77e-05	0	0	0	0	1.06e-05	0	0	0	0	0	0	1.17e-05	0	0	0	0		allele - Staphylococcus_#13607
allele - Staphylococcus_#143	8.815e-05	0.0010772	0.000582673	3.61118	0.174	0.274	0.000102	0.000143	9.44e-05	0.000339	0	2.46e-05	0.000237	2.17e-05	0	3.01e-05	4.48e-05	1.94e-05	7.21e-05	4.73e-05	9.73e-05	0	0.000212	0.000102	0.00228	0.00124	0.00291	0.00273	0.00143	0.000163	1.05e-05	0	0	8.47e-06		allele - Staphylococcus_#143
allele - Staphylococcus_#14492	2.15556e-06	0.010721	0.00536158	12.2801	0.00112	0.00058	0	0	0	0	0	0	1.48e-05	0	0	0	0	0	2.4e-05	0	0	0	0	0	0.00672	0.00781	0.00528	0.00356	0.0121	0.00104	0.0196	0.0191	0.0196	0.0124		allele - Staphylococcus_#14492
allele - Staphylococcus_#14736	1.19778e-05	0.0063918	0.00320189	9.05972	0.00151	0.00113	0	0	0	0	0	2.46e-05	4.45e-05	0	1.88e-05	0	0	0	4.8e-05	4.73e-05	3.24e-05	0	0	0	0.00404	0.00402	0.00398	0.00271	0.00758	0.000478	0.0134	0.0133	0.00822	0.00619		allele - Staphylococcus_#14736
allele - Staphylococcus_#1493	7.01111e-06	0.0056938	0.00285041	9.66553	0.00151	0.00058	0	0	4.72e-05	0	0	0	1.48e-05	0	0	0	0	0	4.8e-05	0	1.62e-05	0	0	0	0.00373	0.00442	0.00308	0.00225	0.00727	0.000688	0.0109	0.0101	0.00813	0.00637		allele - Staphylococcus_#1493
allele - Staphylococcus_#15850	2.10556e-06	0.0044248	0.00221345	11.0372	0.000867	0.000867	0	0	0	0	0	0	0	2.17e-05	0	0	0	0	0	0	1.62e-05	0	0	0	0.00284	0.00292	0.00308	0.00186	0.00552	0.000408	0.0085	0.00899	0.00565	0.00448		allele - Staphylococcus_#15850
allele - Staphylococcus_#1787	0	0.0026678	0.0013339	50	0.00058	0.00058	0	0	0	0	0	0	0	0	0	0	0	0	0	0	0	0	0	0	0.0019	0.00168	0.00154	0.00121	0.00328	0.000268	0.00498	0.00573	0.00341	0.00268		allele - Staphylococcus_#1787
allele - Staphylococcus_#1901	0.00251667	3.377e-05	0.00127522	-6.21963	0.5	0.5	0	0	0	0	0	0	0	0	0	0	0	0	0	0	0.0251	0.0202	0	0	0.000238	9.97e-05	0	0	0	0	0	0	0	0		allele - Staphylococcus_#1901
allele - Staphylococcus_#19232	0	0.004115	0.0020575	50	0.00058	0.00058	0	0	0	0	0	0	0	0	0	0	0	0	0	0	0	0	0	0	0.00266	0.00285	0.00201	0.00165	0.00442	0.00035	0.00781	0.00799	0.007	0.00441		allele - Staphylococcus_#19232
allele - Staphylococcus_#19306	0.000256517	0.00104432	0.000650418	2.02544	0.0902	0.031	0.000943	4.76e-05	0	0.000677	0	2.46e-05	0.000356	0.000152	3.76e-05	3.01e-05	0	0	0.000553	9.47e-05	0.000746	0.000838	7.41e-05	4.36e-05	0.00131	0.00193	0.000401	0.000169	0.000677	0.00497	0.000179	5.92e-05	0.000358	0.00039		allele - Staphylococcus_#19306
allele - Staphylococcus_#19446	4.00556e-06	0.0062283	0.00311615	10.6026	0.000867	0.00058	0	0	0	0	0	0	0	0	0	0	0	0	7.21e-05	0	0	0	0	0	0.00468	0.00495	0.00365	0.00249	0.00729	0.000653	0.0117	0.0119	0.0091	0.00587		allele - Staphylococcus_#19446
allele - Staphylococcus_#19604	6.55e-06	0.0102228	0.00511467	10.608	0.00135	0.00058	0	0	0	0	0	0	2.96e-05	0	0	0	0	0	7.21e-05	0	1.62e-05	0	0	0	0.00693	0.0071	0.0071	0.00533	0.0128	0.000828	0.0197	0.0215	0.012	0.00894		allele - Staphylococcus_#19604
allele - Staphylococcus_#20263	0	0.0009479	0.00047395	50	0.00058	0.00058	0	0	0	0	0	0	0	0	0	0	0	0	0	0	0	0	0	0	0.000713	0.000565	0.000572	0.000239	0.00134	7e-05	0.00203	0.00147	0.00135	0.00113		allele - Staphylococcus_#20263
allele - Staphylococcus_#22337	1.62222e-05	0.00165578	0.000836	6.67339	0.0304	0.00624	0	0	9.44e-05	3.57e-05	0	0	4.45e-05	0	0	0	0	0	4.8e-05	1.58e-05	3.24e-05	0	2.12e-05	0	0.00386	0.00261	0.00418	0.00375	0.00186	0.000222	4.22e-05	1.18e-05	1.33e-05	8.47e-06		allele - Staphylococcus_#22337
allele - Staphylococcus_#22591	2.52778e-06	0.00118693	0.000594729	8.87515	0.0231	0.011	0	0	0	0	0	0	1.48e-05	0	0	0	0	0	0	0	1.62e-05	0	0	1.45e-05	0.00263	0.00181	0.00303	0.0027	0.00149	0.000187	1.05e-05	1.18e-05	0	0		allele - Staphylococcus_#22591
allele - Staphylococcus_#23726	0.000215283	0.00133941	0.000777347	2.63729	0.0888	0.0408	0.000899	0	0	0.000553	0	0	0.000148	2.17e-05	0	0	0	0	0.00111	1.58e-05	0.000519	0.000459	0.000106	4.36e-05	0.00237	0.00249	0.000584	0.000436	0.00121	0.00609	7.38e-05	1.18e-05	2.65e-05	0.000102		allele - Staphylococcus_#23726
allele - Staphylococcus_#24712	8.77778e-07	0.0023778	0.00118934	11.4035	0.00058	0.000867	0	0	0	0	0	0	0	0	0	0	0	0	0	1.58e-05	0	0	0	0	0.00147	0.00177	0.00131	0.000745	0.00254	0.000163	0.00483	0.00495	0.00337	0.00263		allele - Staphylococcus_#24712
allele - Staphylococcus_#25140	0.00463217	0.00059161	0.00261189	-2.96897	0.184	0.284	0.0478	0.0352	0	1.78e-05	0	0	2.96e-05	0	3.76e-05	3.01e-05	0.000134	0	4.8e-05	3.16e-05	0	0	2.12e-05	2.91e-05	0	1.11e-05	0	0	0.000925	0.00498	0	0	0	0		allele - Staphylococcus_#25140
allele - Staphylococcus_#25722	5.71389e-05	0.00095951	0.000508324	4.06975	0.0155	0.00705	0.000305	0	0	0.000178	0	0	5.93e-05	0	0	0	0	0	0.000216	3.16e-05	6.48e-05	0.000142	3.18e-05	0	0.0019	0.00198	0.000669	0.000478	0.00111	0.00325	4.22e-05	3.55e-05	7.96e-05	5.08e-05		allele - Staphylococcus_#25722
allele - Staphylococcus_#26408	2.67778e-06	0.0087953	0.00439899	11.6815	0.000867	0.000867	0	0	0	0	0	0	0	0	0	0	0	0	0	1.58e-05	3.24e-05	0	0	0	0.00542	0.00671	0.00494	0.0039	0.0101	0.000863	0.0166	0.0174	0.0136	0.00842		allele - Staphylococcus_#26408
allele - Staphylococcus_#26504	6.545e-05	0.00147005	0.00076775	4.48933	0.0155	0.00479	0.000261	0	0	0.000143	0	0	5.93e-05	0	0	0	0	0	0.000384	4.73e-05	0.000178	9.49e-05	1.06e-05	0	0.00267	0.00329	0.000839	0.000548	0.00132	0.00568	0.000126	5.92e-05	6.63e-05	0.000102		allele - Staphylococcus_#26504
allele - Staphylococcus_#26593	0	0.0017462	0.0008731	50	0.00058	0.00058	0	0	0	0	0	0	0	0	0	0	0	0	0	0	0	0	0	0	0.000963	0.00116	0.000876	0.000591	0.00208	0.000152	0.00361	0.0036	0.0028	0.00163		allele - Staphylococcus_#26593
allele - Staphylococcus_#26646	0.016778	0.00017055	0.00847429	-6.62024	0.17	0.149	0	0	0	0	0	2.46e-05	0.0123	0.0665	0.00618	0	0	0	0	0	0	0	0.017	0.2	3.57e-05	4.43e-05	3.65e-05	2.81e-05	3.91e-05	0.000222	7.38e-05	0	0.000345	0.000881		allele - Staphylococcus_#26646
allele - Staphylococcus_#27192	4.82778e-06	0.0042288	0.00211681	9.77467	0.00113	0.00058	0	0	0	0	0	0	1.48e-05	0	0	0	0	0	7.21e-05	0	0	0	0	0	0.0025	0.00318	0.00241	0.00143	0.00513	0.000548	0.00762	0.00821	0.00671	0.00455		allele - Staphylococcus_#27192
allele - Staphylococcus_#27481	6.12389e-05	0.00085995	0.000460594	3.81173	0.0398	0.0132	0.000276	4.76e-05	0	0.00016	0	0	4.45e-05	0	0	0	0	0	0.000168	0	0.000195	0.00019	2.12e-05	0	0.00127	0.00173	0.000474	0.000239	0.000795	0.00397	4.22e-05	2.37e-05	1.33e-05	4.23e-05		allele - Staphylococcus_#27481
allele - Staphylococcus_#27581	4.7e-06	0.0034497	0.0017272	9.51959	0.00113	0.000867	0	0	0	1.78e-05	0	0	0	0	1.88e-05	0	0	0	4.8e-05	0	0	0	0	0	0.00213	0.0023	0.00212	0.00113	0.00447	0.000327	0.00675	0.00643	0.0052	0.00364		allele - Staphylococcus_#27581
allele - Staphylococcus_#27662	0.000308828	0.00084391	0.000576369	1.45029	0.473	0.345	0.00106	9.53e-05	9.44e-05	0.00066	0.000212	0.000148	0.0004	6.5e-05	9.39e-05	3.01e-05	0	5.83e-05	0.000529	7.89e-05	0.000665	0.000791	0.00036	0.000218	0.00149	0.00172	0.000414	0.000281	0.000508	0.00392	3.16e-05	2.37e-05	0	5.08e-05		allele - Staphylococcus_#27662
allele - Staphylococcus_#27876	8.70556e-06	0.00375913	0.00188392	8.75425	0.00151	0.00058	0	0	0	0	0	0	4.45e-05	0	0	0	0	0	4.8e-05	0	3.24e-05	0	3.18e-05	0	0.00804	0.00537	0.01	0.00845	0.00502	0.000467	6.32e-05	5.92e-05	7.96e-05	4.23e-05		allele - Staphylococcus_#27876
allele - Staphylococcus_#29426	0.00498372	0.0001581	0.00257091	-4.97831	0.469	0.119	0	4.76e-05	0.00967	0.0319	0	0.0208	0	0	0	0.00015	0	1.94e-05	0	0	0	0	0.00322	0.0239	0	0	0.000511	0.00107	0	0	0	0	0	0		allele - Staphylococcus_#29426
allele - Staphylococcus_#29692	0.00239111	9.2047e-05	0.00124158	-4.69917	0.279	0.5	0	0	0.0348	0.00649	0	0	0	0	0	0	0	0	0	0.00175	0	0	0	0	0.000297	0.000498	0	0	0.000117	0	0	0	0	8.47e-06		allele - Staphylococcus_#29692
allele - Staphylococcus_#30452	0.00473754	0.00015195	0.00244475	-4.96247	0.212	0.175	0.000145	0.000191	0.00278	0.0121	0.000212	2.46e-05	0.000133	0.000217	7.51e-05	0.0139	8.96e-05	1.94e-05	9.61e-05	0.0263	0.0172	0.0112	0.000477	0.000116	0.00038	0.000332	0.000182	0.000127	0.000156	0.000292	0	1.18e-05	1.33e-05	2.54e-05		allele - Staphylococcus_#30452
allele - Staphylococcus_#30884	0.00132771	2.143e-05	0.000674571	-5.95317	0.00796	0.0308	2.9e-05	9.53e-05	0.000142	0.00016	0.000423	2.46e-05	4.45e-05	4.33e-05	0	3.01e-05	4.48e-05	3.88e-05	4.8e-05	1.58e-05	4.86e-05	0.000111	0.0049	0.0177	2.38e-05	2.21e-05	2.43e-05	1.41e-05	1.3e-05	0.000117	0	0	0	0		allele - Staphylococcus_#30884
allele - Staphylococcus_#30986	9e-07	0.0009376	0.00046925	10.0248	0.000867	0.00413	0	0	0	0	0	0	0	0	0	0	0	0	0	0	1.62e-05	0	0	0	0.000606	0.000399	0.000985	0.000591	0.000925	0	0.00204	0.00272	0.000822	0.000288		allele - Staphylococcus_#30986
allele - Staphylococcus_#32236	0	0.0008981	0.00044905	50	0.00058	0.00058	0	0	0	0	0	0	0	0	0	0	0	0	0	0	0	0	0	0	0.000333	0.000565	0.000182	5.63e-05	0.000508	4.67e-05	0.00182	0.00183	0.00253	0.00111		allele - Staphylococcus_#32236
allele - Staphylococcus_#33552	3.87778e-06	0.0053392	0.00267154	10.4272	0.00135	0.00058	0	0	0	0	0	0	2.96e-05	0	0	0	0	0	2.4e-05	0	1.62e-05	0	0	0	0.0118	0.00846	0.0133	0.0117	0.00698	0.0007	0.000211	0.000154	5.31e-05	3.39e-05		allele - Staphylococcus_#33552
allele - Staphylococcus_#33714	7.57056e-05	0.00108857	0.000582138	3.84589	0.0304	0.00705	0.00016	0	0	0.00025	0	0	8.89e-05	0	1.88e-05	0	0	0	0.000312	1.58e-05	0.000227	0.000269	2.12e-05	0	0.00187	0.00224	0.000693	0.000422	0.00117	0.00422	6.32e-05	7.1e-05	2.65e-05	0.00011		allele - Staphylococcus_#33714
allele - Staphylococcus_#34101	0.000216306	0.0024652	0.00134075	3.51056	0.00151	0.00166	0.000638	0	0	0.000517	0	0	0.000178	0.000217	0	0	0	5.83e-05	0.00024	0.000205	0.000875	0.000791	0.000116	5.82e-05	0.00232	0.00296	0.00116	0.000942	0.00251	0.00419	0.00299	0.00315	0.00222	0.00221		allele - Staphylococcus_#34101
allele - Staphylococcus_#3517	6.29444e-06	0.00257114	0.00128872	8.67411	0.0221	0.000867	0	0	0	0	0	0	1.48e-05	0	0	0	0	0	7.21e-05	0	0	1.58e-05	1.06e-05	0	0.00566	0.00361	0.00691	0.00577	0.00322	0.000397	6.32e-05	4.73e-05	0	3.39e-05		allele - Staphylococcus_#3517
allele - Staphylococcus_#352	0.000326294	0.00155586	0.000941077	2.25347	0.0902	0.0546	0.00138	0	0	0.00098	0	2.46e-05	0.000415	2.17e-05	3.76e-05	3.01e-05	0	0	0.0013	4.73e-05	0.00073	0.000759	0.000148	0	0.00223	0.00277	0.000791	0.000464	0.00152	0.00751	6.32e-05	1.18e-05	7.96e-05	0.000119		allele - Staphylococcus_#352
allele - Staphylococcus_#35465	0.00121111	0.000629	0.000920056	-0.945199	0.5	0.5	0	0	0	0	0	0	0	0	0	0	0	0	0	0	0.0104	0.0114	0	0	0.0027	0.00359	0	0	0	0	0	0	0	0		allele - Staphylococcus_#35465
allele - Staphylococcus_#35680	2.78889e-06	0.0059217	0.00296224	11.0521	0.000867	0.000867	0	0	0	1.78e-05	0	0	0	0	0	0	0	0	0	0	3.24e-05	0	0	0	0.00386	0.00415	0.00354	0.00233	0.00675	0.000747	0.0113	0.0123	0.00801	0.00623		allele - Staphylococcus_#35680
allele - Staphylococcus_#35725	9.72222e-06	0.009627	0.00481836	9.95158	0.00135	0.00058	0	0	0	0	0	0	1.48e-05	0	0	0	0	0	0.000144	0	1.62e-05	0	0	0	0.00535	0.00643	0.0049	0.0034	0.0107	0.00119	0.0179	0.0185	0.0172	0.0107		allele - Staphylococcus_#35725
allele - Staphylococcus_#36196	0.0246186	0.00012671	0.0123726	-7.60207	0.313	0.0154	0	0	0.00193	0.00241	0	0.0284	0.0208	0.00862	0.0657	0.281	0	0.0208	0.00944	0.00402	0	0	0	1.45e-05	0	0	0.000681	0.000534	5.21e-05	0	0	0	0	0		allele - Staphylococcus_#36196
allele - Staphylococcus_#36631	0.00177778	0.000355	0.00106639	-2.32418	0.5	0.5	0	0	0	0	0	0	0	0	0	0	0	0	0	0	0.0142	0.0178	0	0	0.00141	0.00214	0	0	0	0	0	0	0	0		allele - Staphylococcus_#36631
allele - Staphylococcus_#36634	0.000209444	0.00024005	0.000224747	0.196767	0.107	0.331	0	0	0	0	0	0	0	0	0	0	0	0	0.00377	0	0	0	0	0	0.000178	0.00203	3.65e-05	0	0.000156	0	0	0	0	0		allele - Staphylococcus_#36634
allele - Staphylococcus_#36987	1.14389e-05	0.00438566	0.00219855	8.5827	0.0204	0.00139	0	0	0	5.35e-05	0	0	2.96e-05	0	0	0	0	0	4.8e-05	0	3.24e-05	0	4.24e-05	0	0.00877	0.00674	0.0118	0.0105	0.00534	0.00042	0.000158	9.47e-05	0	3.39e-05		allele - Staphylococcus_#36987
allele - Staphylococcus_#37288	0	0.0027583	0.00137915	50	0.00058	0.00058	0	0	0	0	0	0	0	0	0	0	0	0	0	0	0	0	0	0	0.00166	0.00213	0.00141	0.0011	0.00311	0.000303	0.00534	0.00567	0.00414	0.00272		allele - Staphylococcus_#37288
allele - Staphylococcus_#37316	2.53889e-06	0.0028743	0.00143842	10.1448	0.000867	0.000867	0	0	0	0	0	0	0	2.17e-05	0	0	0	0	2.4e-05	0	0	0	0	0	0.0016	0.00245	0.00179	0.00111	0.00283	0.000303	0.00562	0.00564	0.00447	0.00293		allele - Staphylococcus_#37316
allele - Staphylococcus_#40923	0.0009412	0.0003762	0.0006587	-1.323	0.279	0.5	0	0.00462	0	0	0	0	0	0	0	0	0	0	0	0.0042	0.00809	3.16e-05	0	0	0.0014	0.0014	0.000414	0.000548	0	0	0	0	0	0		allele - Staphylococcus_#40923
allele - Staphylococcus_#41676	0.000183461	0.00171378	0.000948621	3.22364	0.0704	0.0161	0.00128	0	0	0.000499	0	0	0.000163	4.33e-05	1.88e-05	0	0	0	0.000456	1.58e-05	0.000324	0.000427	3.18e-05	4.36e-05	0.00291	0.0033	0.00073	0.000605	0.00143	0.00787	9.48e-05	2.37e-05	1.33e-05	0.000161		allele - Staphylococcus_#41676
allele - Staphylococcus_#41836	0.0009755	0.00598412	0.00347981	2.61693	0.069	0.0408	0.00306	0	0	0.00278	0	0	0.00122	0.000152	0	0	0	0	0.00375	0.000158	0.00269	0.00307	0.000519	0.00016	0.00969	0.0128	0.00309	0.00233	0.00582	0.0251	0.000253	5.92e-05	0.000292	0.000407		allele - Staphylococcus_#41836
allele - Staphylococcus_#41983	3.05556e-06	0.0014846	0.000743828	8.92442	0.0157	0.00413	0	0	0	0	0	0	1.48e-05	0	0	0	0	0	2.4e-05	0	1.62e-05	0	0	0	0.00304	0.00221	0.00407	0.00363	0.00169	0.000152	4.22e-05	1.18e-05	0	0		allele - Staphylococcus_#41983
allele - Staphylococcus_#42025	3.52222e-06	0.010733	0.00536826	11.5733	0.00113	0.000867	0	0	0	0	0	2.46e-05	1.48e-05	0	0	0	0	0	2.4e-05	0	0	0	0	0	0.00774	0.00844	0.00628	0.00508	0.012	0.00106	0.0205	0.0204	0.0161	0.00973		allele - Staphylococcus_#42025
allele - Staphylococcus_#4209	0.0085329	1.41e-06	0.00426716	-12.5631	0.00577	0.127	0	4.76e-05	4.72e-05	0	0.124	0.0241	1.48e-05	0	0.000338	0	0.000134	1.94e-05	0.0048	1.58e-05	0	0	3.18e-05	4.36e-05	0	0	0	1.41e-05	0	0	0	0	0	0		allele - Staphylococcus_#4209
allele - Staphylococcus_#42194	0.00184956	1.453e-05	0.000932046	-6.992	0.00166	0.0304	2.9e-05	4.76e-05	9.44e-05	5.35e-05	0.000847	0	7.41e-05	6.5e-05	5.63e-05	3.01e-05	8.96e-05	5.83e-05	2.4e-05	3.16e-05	0.014	0.0176	0.000148	4.36e-05	2.38e-05	3.32e-05	1.22e-05	2.81e-05	1.3e-05	3.5e-05	0	0	0	0		allele - Staphylococcus_#42194
allele - Staphylococcus_#4343	0.00603421	0.00018631	0.00311026	-5.01739	0.196	0.42	1.45e-05	0.0187	0	0	0	0.0237	0	0	0.0141	6.01e-05	0	0.000155	0.0368	0.0107	0.000567	0	0.00379	2.91e-05	2.38e-05	0.000199	0	4.22e-05	9.12e-05	0.00149	0	0	0	1.69e-05		allele - Staphylococcus_#4343
allele - Staphylococcus_#43487	7.78944e-05	0.00097785	0.000527872	3.65002	0.17	0.0231	1.45e-05	0	0	7.13e-05	0	0	0.000949	4.33e-05	1.88e-05	0	0	0	0.00012	0	1.62e-05	0	0.000169	0	0.00222	0.00169	0.00242	0.00219	0.00106	0.000163	0	3.55e-05	0	0		allele - Staphylococcus_#43487
allele - Staphylococcus_#43715	3.11111e-06	0.012202	0.00610256	11.9374	0.00113	0.000867	0	0	0	0	0	0	0	0	0	0	0	0	2.4e-05	1.58e-05	1.62e-05	0	0	0	0.00832	0.00859	0.00819	0.00616	0.0149	0.00101	0.023	0.0266	0.0154	0.00985		allele - Staphylococcus_#43715
allele - Staphylococcus_#44283	2.02333e-05	0.0032628	0.00164152	7.33323	0.00135	0.00113	0	0	0	0.000107	0	0	1.48e-05	0	0	0	0	0	0.000216	0	0	1.58e-05	1.06e-05	0	0.00181	0.00227	0.0018	0.00142	0.00426	0.000268	0.0061	0.00628	0.00525	0.00317		allele - Staphylococcus_#44283
allele - Staphylococcus_#45	0.000209394	0.00131198	0.000760687	2.64745	0.069	0.0146	0.000957	0	0	0.00066	0.000212	0	0.00043	0	0	0	0	0	0.000505	0	0.00047	0.000506	0	2.91e-05	0.00194	0.0024	0.000633	0.000563	0.001	0.00644	6.32e-05	1.18e-05	2.65e-05	4.23e-05		allele - Staphylococcus_#45
allele - Staphylococcus_#45167	1.7e-06	0.0020712	0.00103645	10.2507	0.000867	0.000867	0	0	0	0	0	0	1.48e-05	0	0	0	0	0	0	1.58e-05	0	0	0	0	0.00103	0.00124	0.0012	0.0009	0.0025	0.000152	0.00398	0.00433	0.00264	0.00274		allele - Staphylococcus_#45167
allele - Staphylococcus_#45952	5.88889e-07	0.000961187	0.000480888	10.6726	0.00742	0.00058	0	0	0	0	0	0	0	0	0	0	0	0	0	0	0	0	1.06e-05	0	0.00191	0.00136	0.00264	0.00232	0.00126	7e-05	3.16e-05	1.18e-05	0	8.47e-06		allele - Staphylococcus_#45952
allele - Staphylococcus_#46065	1.62778e-06	0.00127442	0.000638022	9.61272	0.00742	0.00413	1.45e-05	0	0	0	0	0	1.48e-05	0	0	0	0	0	0	0	0	0	0	0	0.00272	0.00189	0.00371	0.00255	0.00165	0.000163	5.27e-05	0	0	8.47e-06		allele - Staphylococcus_#46065
allele - Staphylococcus_#46415	2.67778e-06	0.0029555	0.00147909	10.1082	0.000867	0.000867	0	0	0	0	0	0	0	0	0	0	0	0	0	1.58e-05	3.24e-05	0	0	0	0.00174	0.00196	0.00137	0.00121	0.00306	0.000245	0.00592	0.00574	0.00479	0.00352		allele - Staphylococcus_#46415
allele - Staphylococcus_#5404	0.00382389	0.00010099	0.00196244	-5.24276	0.279	0.472	0	0	0	0	0	0	0.0279	0.025	0	0	0	0.0122	0	0	0	0.00373	0	0	4.76e-05	0	0.000377	0.000492	0	9.33e-05	0	0	0	0		allele - Staphylococcus_#5404
allele - Staphylococcus_#5734	6.63944e-05	0.00136684	0.000716617	4.36364	0.0295	0.00624	0.000203	0	0	0.000125	0	0	5.93e-05	0	0	0	0	0	0.000456	0	0.00013	0.00019	3.18e-05	0	0.00252	0.00308	0.000718	0.000619	0.00132	0.00518	3.16e-05	3.55e-05	7.96e-05	8.47e-05		allele - Staphylococcus_#5734
allele - Staphylococcus_#6884	7.78333e-06	0.00107198	0.00053988	7.10567	0.00135	0.000965	0	4.76e-05	0	0	0	0	4.45e-05	0	0	0	0	0	0	0	1.62e-05	0	3.18e-05	0	0.00253	0.0014	0.00279	0.00226	0.00138	0.000105	6.32e-05	0.00013	5.31e-05	8.47e-06		allele - Staphylococcus_#6884
allele - Staphylococcus_#7200	0.00187889	6.073e-05	0.000969809	-4.95133	0.5	0.5	0	0	0.0151	0.00562	0	0.0131	0	0	0	0	0	0	0	0	0	0	0	0	0.000404	0.000144	0	0	0	0	0	0	0	5.93e-05		allele - Staphylococcus_#7200
allele - Staphylococcus_#7402	5.335e-05	0.0043968	0.00222507	6.36482	0.00151	0.00161	0.000145	4.76e-05	0	7.13e-05	0	0	0.000282	2.17e-05	0	0	0	3.88e-05	0.00012	6.31e-05	8.11e-05	7.91e-05	1.06e-05	0	0.00244	0.00306	0.00195	0.00141	0.00485	0.000618	0.00902	0.00829	0.00688	0.00545		allele - Staphylococcus_#7402
allele - Staphylococcus_#7884	7.04e-05	0.0007882	0.0004293	3.48491	0.0398	0.00705	0.000305	0	0	8.91e-05	0	0	4.45e-05	0	0	0	0	0	0.000432	0	0.000162	0.000142	6.35e-05	2.91e-05	0.00145	0.00154	0.000547	0.000211	0.000977	0.003	5.27e-05	3.55e-05	2.65e-05	4.23e-05		allele - Staphylococcus_#7884
allele - Staphylococcus_#8263	3.05556e-06	0.0071768	0.00358993	11.1977	0.00135	0.00058	0	0	0	0	0	0	1.48e-05	0	0	0	0	0	2.4e-05	0	1.62e-05	0	0	0	0.00458	0.00507	0.00415	0.00336	0.00856	0.000758	0.0139	0.0149	0.00967	0.00682		allele - Staphylococcus_#8263
allele - Staphylococcus_#8707	2.02111e-05	0.00089671	0.000458461	5.47142	0.00151	0.0114	2.9e-05	0	0	1.78e-05	0	0	1.48e-05	2.17e-05	1.88e-05	0	0	0	0	6.31e-05	8.11e-05	6.33e-05	1.06e-05	4.36e-05	0.000214	0.000443	0.000109	1.41e-05	0.000599	0.000128	0.00179	0.0022	0.00228	0.00119		allele - Staphylococcus_#8707
allele - Staphylococcus_#9400	2.78889e-06	0.0035347	0.00176874	10.3077	0.000867	0.000867	0	0	0	1.78e-05	0	0	0	0	0	0	0	0	0	0	3.24e-05	0	0	0	0.00225	0.00278	0.00213	0.0018	0.00414	0.000257	0.00673	0.0067	0.00577	0.00279		allele - Staphylococcus_#9400
allele - Staphylococcus_#9816	0.00705444	0.00028633	0.00367039	-4.62278	0.17	0.176	0	0	0	0	0	0	0.00645	0.00836	0.0188	0	0.0122	0.0453	0.00377	0.0125	0	0	0.0196	0	0.00171	0.00112	1.22e-05	0	0	0	2.11e-05	0	0	0		allele - Staphylococcus_#9816
allele - Staphylococcus_agnetis_908	0	0	0	0	0.371	0.371	0	0	0	0	0	0	0	0	0	0	0	0	0	0	0	0	0	0	0	0	0	0	0	0	0	0	0	0		allele - Staphylococcus_agnetis_908
allele - Staphylococcus_agnetis_CBMRN20813338	0	0	0	0	0.371	0.371	0	0	0	0	0	0	0	0	0	0	0	0	0	0	0	0	0	0	0	0	0	0	0	0	0	0	0	0		allele - Staphylococcus_agnetis_CBMRN20813338
allele - Staphylococcus_argenteus_MSHR1132	0	0	0	0	0.371	0.371	0	0	0	0	0	0	0	0	0	0	0	0	0	0	0	0	0	0	0	0	0	0	0	0	0	0	0	0		allele - Staphylococcus_argenteus_MSHR1132
allele - Staphylococcus argenteus / schweitzeri	0	5.577e-06	2.7885e-06	50	0.0225	0.113	0	0	0	0	0	0	0	0	0	0	0	0	0	0	0	0	0	0	2.38e-05	0	0	0	1.3e-05	0	1.05e-05	0	0	8.47e-06		allele - Staphylococcus_argenteus_Sa_FJABA32044V6S1
allele - Staphylococcus_argenteus_Sa_H115100079	0	0	0	0	0.371	0.371	0	0	0	0	0	0	0	0	0	0	0	0	0	0	0	0	0	0	0	0	0	0	0	0	0	0	0	0		allele - Staphylococcus_argenteus_Sa_H115100079
allele - Staphylococcus_arlettae_CVD059	0	9.97e-06	4.985e-06	50	0.371	0.331	0	0	0	0	0	0	0	0	0	0	0	0	0	0	0	0	0	0	0	9.97e-05	0	0	0	0	0	0	0	0		allele - Staphylococcus_arlettae_CVD059
allele - Staphylococcus aureus	0.0143063	0.30074	0.157523	4.3938	0.00168	0.00565	1.45e-05	0.000238	0.0459	0.00451	0	0.000246	0.0176	0.0274	0.0259	0.0383	0.0421	9.71e-05	0.0116	0.0285	0.0109	7.91e-05	0.00407	5.82e-05	0.299	0.228	0.564	0.631	0.43	0.0153	0.297	0.355	0.103	0.0851		allele - Staphylococcus_aureus_04-02981
allele - Staphylococcus capitis	0.147425	0.27219	0.209808	0.884633	0.175	0.252	0.278	0.0915	0.0506	0.266	0.00487	0.0428	0.122	0.243	0.114	0.0719	0.00148	0.0654	0.193	0.329	0.334	0.376	0.0191	0.051	0.115	0.177	0.0388	0.0341	0.15	0.552	0.266	0.191	0.54	0.658		allele - Staphylococcus_aureus_245_SAUR
allele - Staphylococcus epidermidis	0.333428	0.0557565	0.194592	-2.58016	0.00168	0.00565	0.309	0.231	0.592	0.544	0.572	0.24	0.251	0.323	0.297	0.208	0.17	0.0917	0.146	0.15	0.387	0.42	0.612	0.458	0.117	0.102	0.0582	0.0659	0.0396	0.173	0.000601	0.000296	0.000265	0.000703		allele - Staphylococcus_aureus_721_SAUR
allele - Staphylococcus_aureus_C0673	0	0	0	0	0.371	0.371	0	0	0	0	0	0	0	0	0	0	0	0	0	0	0	0	0	0	0	0	0	0	0	0	0	0	0	0		allele - Staphylococcus_aureus_C0673
allele - Staphylococcus warneri / pasteuri SP1	0.0416005	0.00060267	0.0211016	-6.10909	0.143	0.211	2.9e-05	0	0	0	0	4.92e-05	0.0123	0.0163	0.0443	0.0665	0.0677	0.391	0.0439	0.037	0.00553	0	0.0466	0.0176	0.00234	0.00216	4.87e-05	0	0.000352	0.000677	0.000285	3.55e-05	2.65e-05	0.000102		allele - Staphylococcus_aureus_NRS178
allele - Staphylococcus haemolyticus	0.0461021	0.00211025	0.0241062	-4.44935	0.143	0.272	0	0	0.0994	0.0137	0	0.132	0.271	0.111	0.0173	0	0.00779	0.0721	0.0481	0.0274	4.86e-05	0	0.03	0	0.00711	0.00734	0.0009	0.0009	0.00069	0.00374	1.05e-05	0	0.000133	0.000279		allele - Staphylococcus_aureus_subsp._aureus_CO-98
allele - Staphylococcus_caprae_M23864_W1	0.00136222	6.64e-06	0.000684431	-7.68056	0.426	0.5	0.0114	0	0	0	0	0	0.00715	0	0	0	0	0	0	0.00597	0	0	0	0	0	6.64e-05	0	0	0	0	0	0	0	0		allele - Staphylococcus_caprae_M23864_W1
allele - Staphylococcus_carnosus_336	0	7e-06	3.5e-06	50	0.371	0.113	0	0	0	0	0	0	0	0	0	0	0	0	0	0	0	0	0	0	0	0	0	0	0	7e-05	0	0	0	0		allele - Staphylococcus_carnosus_336
allele - Staphylococcus_carnosus_subsp._carnosus_TM300	0	2.569e-05	1.2845e-05	50	0.331	0.113	0	0	0	0	0	0	0	0	0	0	0	0	0	0	0	0	0	0	1.19e-05	0	0	0	0	0.000245	0	0	0	0		allele - Staphylococcus_carnosus_subsp._carnosus_TM300
allele - Staphylococcus_chromogenes_MU_970	0	0	0	0	0.371	0.371	0	0	0	0	0	0	0	0	0	0	0	0	0	0	0	0	0	0	0	0	0	0	0	0	0	0	0	0		allele - Staphylococcus_chromogenes_MU_970
allele - Staphylococcus cohnii	0.008505	9.812e-05	0.00430156	-6.43762	0.277	0.196	0	0	0.00543	0.0197	0	0.05	0	0	0	0	0.0685	0	0	0.00297	0	0	0	0.00649	0.000166	0.00031	1.22e-05	0	0	0	0	0	0.000146	0.000347		allele - Staphylococcus_cohnii_hu-01
allele - Staphylococcus cohnii subsp. cohnii	0.00900544	4.09e-05	0.00452317	-7.78255	0.216	0.469	0	0	0.0193	0	0	0	0	0	0.000188	0.0296	0.0972	0	0	0	0.00882	0.00699	0	0	0	0	0	0	0.000234	0.000175	0	0	0	0		allele - Staphylococcus_cohnii_subsp._cohnii_532
allele - Staphylococcus_condimenti_DSM_11674	0.00227667	0	0.00113833	-50	0.252	0.463	0.0117	0	0	0	0	0.0199	0	0	0	0	0	0	0.00521	0	0.00417	0	0	0	0	0	0	0	0	0	0	0	0	0		allele - Staphylococcus_condimenti_DSM_11674
allele - Staphylococcus_delphini_8086	0	2.391e-05	1.1955e-05	50	0.331	0.331	0	0	0	0	0	0	0	0	0	0	0	0	0	0	0	0	0	0	9.51e-05	0.000144	0	0	0	0	0	0	0	0		allele - Staphylococcus_delphini_8086
allele - Staphylococcus haemolyticus / hominis	0.126978	0.00121469	0.0640962	-6.70784	0.00168	0.00168	0.0827	0.496	0.0802	0.0125	0.257	0.144	0.0493	0.0239	0.148	0.0809	0.419	0.0328	0.119	0.0947	0.0255	0.0182	0.0859	0.116	0.00263	0.00559	0.000353	0.000408	0.000391	0.00258	2.11e-05	0	0.000106	6.78e-05		allele - Staphylococcus_epidermidis_1288_SEPI
allele - Staphylococcus_epidermidis_NIHLM015	0.0399393	0.00180443	0.0208719	-4.4682	0.174	0.0137	0.0247	0.0488	0	1.78e-05	0	0.102	0.0067	0.0116	0.0136	0.0687	0	0.22	0.0946	0.0488	0.00746	0.00193	0.044	0.026	0.00149	0.00241	0.000353	0.000309	0.00185	0.0116	1.05e-05	0	1.33e-05	8.47e-06		allele - Staphylococcus_epidermidis_NIHLM015
allele - Staphylococcus equorum	0.0142433	0.0002114	0.00722737	-6.07417	0.203	0.0725	0.0791	0.0204	0.00552	0.0136	0	0.0239	0.00844	0	0	0.00012	0	0	0.0286	0.0417	0.0189	0.0161	0	0	0.00115	0.000853	0	0	1.3e-05	0	0	0	1.33e-05	8.47e-05		allele - Staphylococcus_equorum_KS1039
allele - Staphylococcus_haemolyticus_1286_SHAE	0.000906667	0.00035831	0.000632488	-1.33936	0.0325	0.107	0	0	0	0	0	0	0	0	0.00901	0	0	0	0	0.00731	0	0	0	0	0.00103	0.00184	2.43e-05	0.000309	0	0	0.000232	9.47e-05	5.31e-05	0		allele - Staphylococcus_haemolyticus_1286_SHAE
allele - Staphylococcus_haemolyticus_51-48	0.00752778	3.02e-06	0.0037654	-11.2835	0.308	0.308	0	0	0	0	0	0	0	0	0	0	0	0	0.0628	0.0727	0	0	0	0	0	0	0	0	0	0	0	0	1.33e-05	1.69e-05		allele - Staphylococcus_haemolyticus_51-48
allele - Staphylococcus_hyicus_ATCC_11249	0	0	0	0	0.371	0.371	0	0	0	0	0	0	0	0	0	0	0	0	0	0	0	0	0	0	0	0	0	0	0	0	0	0	0	0		allele - Staphylococcus_hyicus_ATCC_11249
allele - Staphylococcus_intermedius_NCTC_11048	0	0	0	0	0.371	0.371	0	0	0	0	0	0	0	0	0	0	0	0	0	0	0	0	0	0	0	0	0	0	0	0	0	0	0	0		allele - Staphylococcus_intermedius_NCTC_11048
allele - Staphylococcus_lentus_F1142	0.000508889	0	0.000254444	-50	0.463	0.371	0	0	0	0	0	0	0	0	0	0	0	0	0	0	0	0	0.00916	0	0	0	0	0	0	0	0	0	0	0		allele - Staphylococcus_lentus_F1142
allele - Staphylococcus lugdunensis (clade#1)	0.00208556	2.53e-05	0.00105543	-6.36515	0.413	0.308	0.00514	0	0	0	0	0.0324	0	0	0	0	0	0	0	0	0	0	0	0	0	0	0	0.000253	0	0	0	0	0	0		allele - Staphylococcus_lugdunensis_ACS-027-V-Sch2
allele - Staphylococcus lugdunensis (clade#2)	0.004755	0.00160151	0.00317825	-1.57001	0.219	0.107	0.00749	0	0	0	0	0	0	0	0	0	0	0	0.0389	0.0392	0	0	0	0	0.00415	0.00586	0.00282	0.0029	5.21e-05	0.000233	0	0	0	0		allele - Staphylococcus_lugdunensis_FDAARGOS_141
allele - Staphylococcus_lugdunensis_VCU150	0.00566922	0.0002446	0.00295691	-4.53465	0.279	0.471	0	0	0	0	0	0	0.0743	0.0277	0	3.01e-05	0	0	0	1.58e-05	0	0	0	0	0.000119	0.000244	0	0	0	0	0	0	0.000783	0.0013		allele - Staphylococcus_lugdunensis_VCU150
allele - Staphylococcus_pasteuri_BAB3	0.01455	0.000372	0.007461	-5.28957	0.176	0.0919	0	0	0	0	0	0	0.0032	0.0199	0.148	0.0218	0.0485	0.0027	0	0	0	0	0	0.0178	0.00145	0.00227	0	0	0	0	0	0	0	0		allele - Staphylococcus_pasteuri_BAB3
allele - Staphylococcus_pseudintermedius_ED99	0	0	0	0	0.371	0.371	0	0	0	0	0	0	0	0	0	0	0	0	0	0	0	0	0	0	0	0	0	0	0	0	0	0	0	0		allele - Staphylococcus_pseudintermedius_ED99
allele - Staphylococcus saprophyticus	0.0105543	8.079e-05	0.00531756	-7.02944	0.126	0.054	0.0108	0	0	1.78e-05	0	0.00664	0	0.00327	0.0168	0.0791	0.0283	0.00627	0.0129	0.00598	0.00718	0.00403	0.00869	0	0.000119	0.000155	0	0	9.12e-05	0.000385	1.05e-05	0	1.33e-05	3.39e-05		allele - Staphylococcus_saprophyticus_758_SSAP
allele - Staphylococcus_saprophyticus_772_SSAP	0	0	0	0	0.371	0.371	0	0	0	0	0	0	0	0	0	0	0	0	0	0	0	0	0	0	0	0	0	0	0	0	0	0	0	0		allele - Staphylococcus_saprophyticus_772_SSAP
allele - Staphylococcus schleiferi	0	0	0	0	0.371	0.371	0	0	0	0	0	0	0	0	0	0	0	0	0	0	0	0	0	0	0	0	0	0	0	0	0	0	0	0		allele - Staphylococcus_schleiferi_1360-13
allele - Staphylococcus schweitzeri	0	0	0	0	0.371	0.371	0	0	0	0	0	0	0	0	0	0	0	0	0	0	0	0	0	0	0	0	0	0	0	0	0	0	0	0		allele - Staphylococcus_schweitzeri_Sa_FSA090
allele - Staphylococcus sciuri	2.40556e-05	3.57e-06	1.38128e-05	-2.75237	0.331	0.463	0	0	0	0	0	0	0	0.000433	0	0	0	0	0	0	0	0	0	0	3.57e-05	0	0	0	0	0	0	0	0	0		allele - Staphylococcus_sciuri_NS1
allele - Staphylococcus_sp._HGB0015	0	4.576e-05	2.288e-05	50	0.113	0.097	0	0	0	0	0	0	0	0	0	0	0	0	0	0	0	0	0	0	0	4.43e-05	0	0	0	0	0	0	6.63e-05	0.000347		allele - Staphylococcus_sp._HGB0015
allele - Staphylococcus_vitulinus_F1028	0.00158	6.76e-05	0.0008238	-4.54676	0.5	0.5	0	0	0	0	0	0	0	0	0	0	0	0	0	0	0.0205	0.00794	0	0	0.000333	0.000343	0	0	0	0	0	0	0	0		allele - Staphylococcus_vitulinus_F1028
allele - Staphylococcus_warneri_L37603	0.010151	0.00056818	0.0053596	-4.15913	0.293	0.473	0.0331	0	0	0	0	0.0443	0.0165	0.0284	0.0232	0	0	5.83e-05	0.0186	0.00502	0.00751	0.00603	0	0	0.00191	0.00301	0	0.000155	0.000117	0	6.32e-05	0.000118	7.96e-05	0.000229		allele - Staphylococcus_warneri_L37603
allele - Staphylococcus xylosus	0.00290556	9.258e-05	0.00149907	-4.97197	0.279	0.279	0	0	0	0	0	0	0	0	0	0	0	0	0	0	0	0	0.0334	0.0189	0.00038	0.000399	0	0	6.51e-05	8.17e-05	0	0	0	0		allele - Staphylococcus_xylosus_C2a
allele - Staphylococcus_xylosus_NJ	0	0	0	0	0.371	0.371	0	0	0	0	0	0	0	0	0	0	0	0	0	0	0	0	0	0	0	0	0	0	0	0	0	0	0	0		allele - Staphylococcus_xylosus_NJ

## Sheet: S15 16S Taxa & SLST Alleles
#Trace	#Taxon-ID	HC (average)	AD (average)	average (overall)	ratio HC-vs-AD	MWU Left (T)	MWU Right (V)	HC1_L	HC1_R	HC2_L	HC2_R	HC3_L	HC3_R	HC4_L	HC4_R	HC5_L	HC5_R	HC6_L	HC6_R	HC7_L	HC7_R	HC8_L	HC8_R	HC9_L	HC9_R	AD1_L	AD1_R	AD2_L	AD2_R	AD3_L	AD3_R	AD4_L	AD4_R	AD5_L	AD5_R
1	no - Root	1	1	1	0	N/A	N/A	1	1	1	1	1	1	1	1	1	1	1	1	1	1	1	1	1	1	1	1	1	1	1	1	1	1	1	1
1.1.	domain - Bacteria	0.999722	0.999812	0.999767	0.000129256	N/A	N/A	0.999723	0.999851	0.9996	0.999858	0.999703	1	0.999911	0.999976	0.999823	0.998736	0.999895	0.999845	0.999527	0.999713	0.999845	0.999558	0.999802	0.999634	0.999702	0.999701	0.9998	1	0.999898	0.999885	0.999966	0.999822	0.999807	0.999538
1.1.1.	phylum - Firmicutes	0.0683827	0.75578	0.412081	3.46626	N/A	N/A	0.0372011	0.0858304	0.0919102	0.113791	0.0187019	0.0802877	0.0721903	0.0460517	0.100651	0.132599	0.0682559	0.100539	0.0213502	0.0163964	0.0810804	0.13881	0.0112449	0.0139975	0.480639	0.448463	0.930412	0.92858	0.776808	0.634611	0.771314	0.822959	0.889303	0.874711
1.1.1.1.	class - Bacilli	0.0545354	0.746724	0.40063	3.77531	N/A	N/A	0.0266118	0.0772862	0.0767652	0.103629	0.0129337	0.06903	0.0608152	0.0393866	0.0574681	0.0797178	0.0627365	0.0887432	0.0199012	0.0151973	0.0617731	0.110764	0.00798754	0.010891	0.470031	0.432574	0.925041	0.920153	0.760237	0.604201	0.770395	0.82287	0.887985	0.873755
1.1.1.1.1.	order - Bacillales	0.0283999	0.709481	0.368941	4.64281	N/A	N/A	0.00643665	0.0295163	0.0341564	0.0627547	0.00243808	0.0179349	0.0116121	0.00642357	0.0284943	0.0299236	0.0408432	0.065888	0.00810243	0.00868047	0.0450762	0.100436	0.00396544	0.00851546	0.414037	0.324363	0.92436	0.919142	0.697978	0.469142	0.765905	0.821805	0.885189	0.872892
1.1.1.1.1.1.	family - Staphylococcaceae	0.0267368	0.704769	0.365753	4.72025	N/A	N/A	0.00564072	0.0294267	0.0326365	0.0615942	0.00222995	0.0166769	0.0108419	0.00630282	0.0256676	0.0288948	0.0386354	0.0654612	0.0074223	0.00787237	0.0422331	0.0887183	0.00388047	0.00712667	0.404986	0.314178	0.920231	0.914423	0.695523	0.46819	0.760972	0.814349	0.883453	0.871381
1.1.1.1.1.1.1.	genus - Macrococcus	8.29142e-05	0.00012837	0.000105642	0.630611	0.434	0.5	0	0	0	0	0	0	0	0	2.52385e-05	0	0	0	0	0	7.75394e-05	0.00138968	0	0	0.000596738	0.000686957	0	0	0	0	0	0	0	0
1.1.1.1.1.1.1.1.	species - Macrococcus_caseolyticus	8.29142e-05	0.00012837	0.000105642	0.630611	N/A	N/A	0	0	0	0	0	0	0	0	2.52385e-05	0	0	0	0	0	7.75394e-05	0.00138968	0	0	0.000596738	0.000686957	0	0	0	0	0	0	0	0
1.1.1.1.1.1.2.	genus - Staphylococcus	0.0262016	0.704514	0.365358	4.7489	0.00168	0.00168	0.00564072	0.0294267	0.0307434	0.060094	0.00222995	0.0166769	0.0108419	0.00630282	0.0256423	0.0288948	0.0378732	0.0654612	0.0074223	0.00784631	0.041923	0.0836018	0.00388047	0.00712667	0.403693	0.313013	0.920231	0.914423	0.695523	0.46819	0.760972	0.814349	0.883453	0.871289
1.1.1.1.1.1.2._1.1.	allele - Staphylococcus aureus	0.000345443	0.227457	0.113901	9.36293	0.00168	0.00168	8.17905e-08	7.00356e-06	0.00141112	0.000271024	0	4.10251e-06	0.000190817	0.000172697	0.000664136	0.00110667	0.00159446	6.35628e-06	8.60987e-05	0.00022362	0.000456961	6.6129e-06	1.57935e-05	4.14772e-07	0.120704	0.071367	0.51901	0.577001	0.299075	0.00716331	0.226009	0.289094	0.0909957	0.0741467
1.1.1.1.1.1.2._1.10.	allele - Staphylococcus_#43715	5.45144e-08	0.00914046	0.00457026	17.3553	0.00113	0.000867	0	0	0	0	0	0	0	0	0	0	0	0	1.78135e-07	1.23972e-07	6.79152e-07	0	0	0	0.00335873	0.00268878	0.00753669	0.00563284	0.0103633	0.000472872	0.0175023	0.0216617	0.0136052	0.0085822
1.1.1.1.1.1.2._1.100.	allele - Staphylococcus_#36634	1.55456e-06	8.49365e-05	4.32455e-05	5.77181	0.0437	0.331	0	0	0	0	0	0	0	0	0	0	0	0	2.79821e-05	0	0	0	0	0	7.18574e-05	0.000635417	3.35884e-05	0	0.000108502	0	0	0	0	0
1.1.1.1.1.1.2._1.101.	allele - Staphylococcus_lentus_F1142	1.97473e-06	0	9.87364e-07	-50	0.463	0.371	0	0	0	0	0	0	0	0	0	0	0	0	0	0	0	0	3.55451e-05	0	0	0	0	0	0	0	0	0	0	0
1.1.1.1.1.1.2._1.102.	allele - Staphylococcus_sp._HGB0015	0	3.74777e-05	1.87388e-05	50	0.113	0.097	0	0	0	0	0	0	0	0	0	0	0	0	0	0	0	0	0	0	0	1.38665e-05	0	0	0	0	0	0	5.8573e-05	0.000302337
1.1.1.1.1.1.2._1.103.	allele - Staphylococcus sciuri	1.51618e-07	1.44119e-06	7.96401e-07	3.24874	0.331	0.463	0	0	0	0	0	0	0	2.72912e-06	0	0	0	0	0	0	0	0	0	0	1.44118e-05	0	0	0	0	0	0	0	0	0
1.1.1.1.1.1.2._1.104.	allele - Staphylococcus_carnosus_subsp._carnosus_TM300	0	1.19511e-05	5.97553e-06	50	0.331	0.113	0	0	0	0	0	0	0	0	0	0	0	0	0	0	0	0	0	0	4.80395e-06	0	0	0	0	0.000114707	0	0	0	0
1.1.1.1.1.1.2._1.105.	allele - Staphylococcus_delphini_8086	0	8.34651e-06	4.17326e-06	50	0.331	0.331	0	0	0	0	0	0	0	0	0	0	0	0	0	0	0	0	0	0	3.83912e-05	4.50739e-05	0	0	0	0	0	0	0	0
1.1.1.1.1.1.2._1.106.	allele - Staphylococcus argenteus / schweitzeri	0	3.40197e-06	1.70099e-06	50	0.0225	0.113	0	0	0	0	0	0	0	0	0	0	0	0	0	0	0	0	0	0	9.6079e-06	0	0	0	9.0418e-06	0	7.9902e-06	0	0	7.37982e-06
1.1.1.1.1.1.2._1.107.	allele - Staphylococcus_arlettae_CVD059	0	3.12074e-06	1.56037e-06	50	0.371	0.331	0	0	0	0	0	0	0	0	0	0	0	0	0	0	0	0	0	0	0	3.12074e-05	0	0	0	0	0	0	0	0
1.1.1.1.1.1.2._1.108.	allele - Staphylococcus_carnosus_336	0	3.27733e-06	1.63867e-06	50	0.371	0.113	0	0	0	0	0	0	0	0	0	0	0	0	0	0	0	0	0	0	0	0	0	0	0	3.27733e-05	0	0	0	0
1.1.1.1.1.1.2._1.109.	allele - Staphylococcus schweitzeri	0	0	0	0	0.371	0.371	0	0	0	0	0	0	0	0	0	0	0	0	0	0	0	0	0	0	0	0	0	0	0	0	0	0	0	0
1.1.1.1.1.1.2._1.11.	allele - Staphylococcus equorum	0.000289157	8.25837e-05	0.00018587	-1.80792	0.391	0.0937	0.000446181	0.000600305	0.000169704	0.000817278	0	0.000398578	9.15054e-05	0	0	3.46737e-06	0	0	0.000212278	0.000327191	0.000792344	0.00134599	0	0	0.000464247	0.000267	0	0	9.0418e-06	0	0	0	1.17499e-05	7.37982e-05
1.1.1.1.1.1.2._1.110.	allele - Staphylococcus_argenteus_MSHR1132	0	0	0	0	0.371	0.371	0	0	0	0	0	0	0	0	0	0	0	0	0	0	0	0	0	0	0	0	0	0	0	0	0	0	0	0
1.1.1.1.1.1.2._1.111.	allele - Staphylococcus_aureus_C0673	0	0	0	0	0.371	0.371	0	0	0	0	0	0	0	0	0	0	0	0	0	0	0	0	0	0	0	0	0	0	0	0	0	0	0	0
1.1.1.1.1.1.2._1.112.	allele - Staphylococcus_agnetis_CBMRN20813338	0	0	0	0	0.371	0.371	0	0	0	0	0	0	0	0	0	0	0	0	0	0	0	0	0	0	0	0	0	0	0	0	0	0	0	0
1.1.1.1.1.1.2._1.113.	allele - Staphylococcus_agnetis_908	0	0	0	0	0.371	0.371	0	0	0	0	0	0	0	0	0	0	0	0	0	0	0	0	0	0	0	0	0	0	0	0	0	0	0	0
1.1.1.1.1.1.2._1.114.	allele - Staphylococcus_hyicus_ATCC_11249	0	0	0	0	0.371	0.371	0	0	0	0	0	0	0	0	0	0	0	0	0	0	0	0	0	0	0	0	0	0	0	0	0	0	0	0
1.1.1.1.1.1.2._1.115.	allele - Staphylococcus_argenteus_Sa_H115100079	0	0	0	0	0.371	0.371	0	0	0	0	0	0	0	0	0	0	0	0	0	0	0	0	0	0	0	0	0	0	0	0	0	0	0	0
1.1.1.1.1.1.2._1.116.	allele - Staphylococcus_pseudintermedius_ED99	0	0	0	0	0.371	0.371	0	0	0	0	0	0	0	0	0	0	0	0	0	0	0	0	0	0	0	0	0	0	0	0	0	0	0	0
1.1.1.1.1.1.2._1.117.	allele - Staphylococcus_intermedius_NCTC_11048	0	0	0	0	0.371	0.371	0	0	0	0	0	0	0	0	0	0	0	0	0	0	0	0	0	0	0	0	0	0	0	0	0	0	0	0
1.1.1.1.1.1.2._1.118.	allele - Staphylococcus_xylosus_NJ	0	0	0	0	0.371	0.371	0	0	0	0	0	0	0	0	0	0	0	0	0	0	0	0	0	0	0	0	0	0	0	0	0	0	0	0
1.1.1.1.1.1.2._1.119.	allele - Staphylococcus_saprophyticus_772_SSAP	0	0	0	0	0.371	0.371	0	0	0	0	0	0	0	0	0	0	0	0	0	0	0	0	0	0	0	0	0	0	0	0	0	0	0	0
1.1.1.1.1.1.2._1.12.	allele - Staphylococcus_#42025	4.16026e-08	0.00799472	0.00399738	17.552	0.00113	0.000867	0	0	0	0	0	4.10251e-07	1.6046e-07	0	0	0	0	0	1.78135e-07	0	0	0	0	0	0.00312459	0.00264183	0.00577905	0.00464527	0.00834628	0.000496281	0.0155999	0.0166127	0.0142236	0.00847764
1.1.1.1.1.1.2._1.120.	allele - Staphylococcus_chromogenes_MU_970	0	0	0	0	0.371	0.371	0	0	0	0	0	0	0	0	0	0	0	0	0	0	0	0	0	0	0	0	0	0	0	0	0	0	0	0
1.1.1.1.1.1.2._1.121.	allele - Staphylococcus schleiferi	0	0	0	0	0.371	0.371	0	0	0	0	0	0	0	0	0	0	0	0	0	0	0	0	0	0	0	0	0	0	0	0	0	0	0	0
1.1.1.1.1.1.2._1.13.	allele - Staphylococcus_#14492	1.88108e-08	0.00807631	0.00403817	18.7118	0.00113	0.00058	0	0	0	0	0	0	1.6046e-07	0	0	0	0	0	1.78135e-07	0	0	0	0	0	0.00271282	0.00244463	0.00485882	0.00325535	0.00841583	0.000486918	0.014915	0.0155541	0.0173157	0.010804
1.1.1.1.1.1.2._1.14.	allele - Staphylococcus_pasteuri_BAB3	0.000373641	0.00012959	0.000251615	-1.5277	0.219	0.23	0	0	0	0	0	0	3.4694e-05	0.000125426	0.00379506	0.000629906	0.00183685	0.000176745	0	0	0	0	0	0.000126855	0.000585355	0.00071054	0	0	0	0	0	0	0	0
1.1.1.1.1.1.2._1.15.	allele - Staphylococcus_#19604	8.529e-08	0.00766083	0.00383046	16.4548	0.00135	0.00058	0	0	0	0	0	0	3.20919e-07	0	0	0	0	0	5.35148e-07	0	6.79152e-07	0	0	0	0.00279759	0.00222239	0.00653364	0.00487387	0.0089027	0.000387661	0.0149911	0.0175085	0.0106014	0.00778932
1.1.1.1.1.1.2._1.16.	allele - Staphylococcus_#35725	1.06023e-07	0.00729949	0.0036498	16.0711	0.00135	0.00058	0	0	0	0	0	0	1.6046e-07	0	0	0	0	0	1.06881e-06	0	6.79152e-07	0	0	0	0.00215976	0.00201268	0.00450913	0.00310904	0.0074421	0.000557146	0.0136214	0.0150655	0.0151954	0.00932279
1.1.1.1.1.1.2._1.17.	allele - Staphylococcus_#26408	8.23486e-08	0.00659824	0.00329916	16.29	0.000867	0.000867	0	0	0	0	0	0	0	0	0	0	0	0	0	1.23972e-07	1.3583e-06	0	0	0	0.00218802	0.00210032	0.00454594	0.00356625	0.00702478	0.000404048	0.0126321	0.0141697	0.012015	0.00733625
1.1.1.1.1.1.2._1.18.	allele - Staphylococcus_warneri_L37603	0.000159917	0.000235037	0.000197477	0.555565	0.5	0.19	0.000186708	0	0	0	0	0.000738786	0.000178891	0.000179	0.000594902	0	0	3.81639e-06	0.000138055	3.93885e-05	0.000314842	0.000504119	0	0	0.000771054	0.00094217	0	0.000141735	8.13762e-05	0	4.80934e-05	9.60932e-05	7.03229e-05	0.000199525
1.1.1.1.1.1.2._1.19.	allele - Staphylococcus_#8263	5.65415e-08	0.00538324	0.00269165	16.5388	0.00135	0.00058	0	0	0	0	0	0	1.6046e-07	0	0	0	0	0	1.78135e-07	0	6.79152e-07	0	0	0	0.00184892	0.00158698	0.00381896	0.00307246	0.00595368	0.000354888	0.0105775	0.0121338	0.00854299	0.00594219
1.1.1.1.1.1.2._1.2.	allele - Staphylococcus capitis	0.00470035	0.193982	0.099341	5.36701	0.00168	0.00256	0.00156812	0.00269254	0.00155561	0.015985	1.08599e-05	0.000713771	0.00132271	0.00153159	0.00292322	0.00207753	5.60524e-05	0.00428116	0.0014325	0.00258143	0.0140023	0.0314343	7.4117e-05	0.00036346	0.0464247	0.0554034	0.035705	0.0311818	0.104329	0.258441	0.202419	0.155541	0.477065	0.573308
1.1.1.1.1.1.2._1.20.	allele - Staphylococcus saprophyticus	0.000289237	3.89518e-05	0.000164094	-2.89249	0.229	0.211	6.09198e-05	0	0	1.06967e-06	0	0.000110734	0	2.06102e-05	0.000430791	0.00228558	0.00107181	0.000410442	9.57477e-05	4.69209e-05	0.000301007	0.000336915	3.37213e-05	0	4.80395e-05	4.85171e-05	0	0	6.34317e-05	0.000180253	7.9902e-06	0	1.17499e-05	2.95367e-05
1.1.1.1.1.1.2._1.21.	allele - Staphylococcus_#41836	3.33425e-05	0.00295453	0.00149394	6.46942	0.00151	0.0037	1.72606e-05	0	0	0.000167061	0	0	1.32271e-05	9.58029e-07	0	0	0	0	2.78336e-05	1.23972e-06	0.000112773	0.000256657	2.01396e-06	1.14027e-06	0.00391179	0.00400657	0.00284351	0.0021306	0.00404794	0.0117516	0.000192526	4.82095e-05	0.000257968	0.000354615
1.1.1.1.1.1.2._1.22.	allele - Staphylococcus_#9816	0.000235237	0.000106817	0.000171027	-1.13897	0.393	0.267	0	0	0	0	0	0	6.99301e-05	5.26916e-05	0.000482076	0	0.000462053	0.00296539	2.79821e-05	9.80788e-05	0	0	7.60572e-05	0	0.000690315	0.000350575	1.12268e-05	0	0	0	1.60565e-05	0	0	0
1.1.1.1.1.1.2._1.23.	allele - Staphylococcus_#14736	1.9225e-07	0.00482088	0.00241054	14.614	0.00149	0.00113	0	0	0	0	0	4.10251e-07	4.82463e-07	0	4.82076e-07	0	0	0	3.56271e-07	3.7113e-07	1.3583e-06	0	0	0	0.00163092	0.00125831	0.00366252	0.00247809	0.00527207	0.000223795	0.010197	0.0108308	0.00726199	0.00539328
1.1.1.1.1.1.2._1.24.	allele - Staphylococcus_#19446	2.97304e-08	0.00461986	0.00230994	17.2455	0.000867	0.00058	0	0	0	0	0	0	0	0	0	0	0	0	5.35148e-07	0	0	0	0	0	0.00188928	0.00154942	0.00335884	0.00227691	0.00507036	0.000305728	0.00890337	0.00969075	0.00803942	0.00511447
1.1.1.1.1.1.2._1.25.	allele - Staphylococcus_#1493	1.47054e-07	0.00424117	0.00212066	14.8158	0.00151	0.00058	0	0	1.45109e-06	0	0	0	1.6046e-07	0	0	0	0	0	3.56271e-07	0	6.79152e-07	0	0	0	0.00150577	0.00138352	0.00283431	0.00205745	0.00505645	0.000322115	0.00829459	0.00822493	0.00718248	0.00555011
1.1.1.1.1.1.2._1.26.	allele - Staphylococcus_#10577	2.81488e-05	0.00290899	0.00146857	6.6913	0.00161	0.0037	1.59633e-05	1.40071e-06	1.45109e-06	0.000125596	0	0	9.63843e-06	1.09039e-06	0	0	0	0	9.42632e-06	8.63094e-07	0.000101873	0.000238265	9.0415e-07	2.07386e-07	0.00448099	0.00394397	0.00329443	0.00222205	0.00402012	0.0104875	0.000160565	0.000153912	0.000105131	0.000221307
1.1.1.1.1.1.2._1.27.	allele - Staphylococcus_#35680	1.34888e-07	0.00444101	0.00222057	15.0068	0.000867	0.000867	0	0	0	1.06967e-06	0	0	0	0	0	0	0	0	0	0	1.3583e-06	0	0	0	0.00155826	0.001299	0.00325762	0.0021306	0.00469478	0.000349738	0.00859898	0.0100165	0.00707646	0.00542813
1.1.1.1.1.1.2._1.28.	allele - Staphylococcus_haemolyticus_51-48	5.75859e-05	2.64747e-06	3.01167e-05	-4.44303	0.308	0.308	0	0	0	0	0	0	0	0	0	0	0	0	0.000466121	0.000570426	0	0	0	0	0	0	0	0	0	0	0	0	1.17499e-05	1.47248e-05
1.1.1.1.1.1.2._1.29.	allele - Staphylococcus_#12282	2.13276e-08	0.00435244	0.00217623	17.6387	0.000867	0.000867	8.17905e-08	0	0	0	0	0	0	0	0	0	0	0	1.78135e-07	1.23972e-07	0	0	0	0	0.00147348	0.00133031	0.00311958	0.00196601	0.0046461	0.000240181	0.00890337	0.00920215	0.00765071	0.00499249
1.1.1.1.1.1.2._1.3.	allele - Staphylococcus epidermidis	0.00859836	0.0303062	0.0194523	1.81748	0.297	0.395	0.00174298	0.00679757	0.0182001	0.0326911	0.00127553	0.00400245	0.00272131	0.00203581	0.00761577	0.00601011	0.00643845	0.00600279	0.00108366	0.00117695	0.0162242	0.0351127	0.00237485	0.00326402	0.0472321	0.0319274	0.0535574	0.0602605	0.0275427	0.0809969	0.000457344	0.000241047	0.000234115	0.000612516
1.1.1.1.1.1.2._1.30.	allele - Staphylococcus_lugdunensis_VCU150	5.45074e-05	0.000194883	0.000124695	1.83809	0.279	0.412	0	0	0	0	0	0	0.000805551	0.000174588	0	8.69732e-07	0	0	0	1.23972e-07	0	0	0	0	4.80395e-05	7.63753e-05	0	0	0	0	0	0	0.000691744	0.00113268
1.1.1.1.1.1.2._1.31.	allele - Staphylococcus lugdunensis (clade#2)	3.54751e-05	0.000890179	0.000462827	4.64922	0.081	0.0601	4.2249e-05	0	0	0	0	0	0	0	0	0	0	0	0.000288728	0.000307575	0	0	0	0	0.00167533	0.00183426	0.00259505	0.00265183	3.62368e-05	0.000109088	0	0	0	0
1.1.1.1.1.1.2._1.32.	allele - Staphylococcus_#7402	1.3154e-06	0.00331308	0.0016572	11.2985	0.00151	0.00161	8.17905e-07	1.40071e-06	0	4.2847e-06	0	0	3.05741e-06	1.36771e-07	0	0	0	2.53989e-06	8.90676e-07	4.95102e-07	3.39995e-06	6.6129e-06	4.1133e-08	0	0.000985011	0.000957821	0.00179445	0.00128934	0.00337329	0.000289341	0.00686396	0.00675095	0.00607816	0.00474852
1.1.1.1.1.1.2._1.33.	allele - Staphylococcus cohnii	0.000269361	6.06596e-05	0.00016501	-2.15074	0.277	0.388	0	0	0.000166937	0.00118385	0	0.000833844	0	0	0	0	0.00259431	0	0	2.33035e-05	0	0	0	4.62521e-05	6.70131e-05	9.70341e-05	1.12268e-05	0	0	0	0	0	0.000128984	0.000302337
1.1.1.1.1.1.2._1.34.	allele - Staphylococcus_#27192	3.86449e-08	0.00317313	0.00158659	16.3253	0.00113	0.00058	0	0	0	0	0	0	1.6046e-07	0	0	0	0	0	5.35148e-07	0	0	0	0	0	0.00100923	0.000995382	0.00221776	0.00130762	0.00356803	0.000256568	0.0057986	0.00668581	0.00592797	0.00396437
1.1.1.1.1.1.2._1.35.	allele - Staphylococcus_#33552	6.54559e-08	0.00358944	0.00179475	15.7429	0.00135	0.00058	0	0	0	0	0	0	3.20919e-07	0	0	0	0	0	1.78135e-07	0	6.79152e-07	0	0	0	0.00476358	0.00264809	0.0122391	0.0106987	0.00485475	0.000327733	0.000160565	0.00012541	4.69114e-05	2.95367e-05
1.1.1.1.1.1.2._1.36.	allele - Staphylococcus_#15850	4.53291e-08	0.00333101	0.00166553	16.1652	0.000867	0.000867	0	0	0	0	0	0	0	1.36771e-07	0	0	0	0	0	0	6.79152e-07	0	0	0	0.00114649	0.000913999	0.00283431	0.00170083	0.00383929	0.000191022	0.00646826	0.007321	0.00499151	0.00390338
1.1.1.1.1.1.2._1.37.	allele - Staphylococcus_#25140	7.30356e-05	0.000297842	0.000185439	2.02788	0.418	0.5	0.000269627	0.00103582	0	1.06967e-06	0	0	3.20919e-07	0	9.64151e-07	8.69732e-07	5.07501e-06	0	3.56271e-07	2.47943e-07	0	0	8.2266e-08	2.07386e-07	0	3.47445e-06	0	0	0.000643359	0.00233159	0	0	0	0
1.1.1.1.1.1.2._1.38.	allele - Staphylococcus_#19232	0	0.00310388	0.00155194	50	0.00058	0.00058	0	0	0	0	0	0	0	0	0	0	0	0	0	0	0	0	0	0	0.00107382	0.000892088	0.00184966	0.0015088	0.00307421	0.000163866	0.00594319	0.00650665	0.00618417	0.00384238
1.1.1.1.1.1.2._1.39.	allele - Staphylococcus_#4343	9.5268e-05	8.86246e-05	9.19463e-05	-0.104285	0.284	0.229	8.17905e-08	0.000550279	0	0	0	0.000395242	0	0	0.000361557	1.73658e-06	0	1.01465e-05	0.000273141	8.39555e-05	2.37703e-05	0	1.4707e-05	2.07386e-07	9.6079e-06	6.22897e-05	0	3.85886e-05	6.34317e-05	0.000697603	0	0	0	1.47248e-05
1.1.1.1.1.1.2._1.4.	allele - Staphylococcus haemolyticus / hominis	0.00285912	0.000515804	0.00168746	-2.47068	0.0117	0.0548	0.000466488	0.0145956	0.00246562	0.000751175	0.000573098	0.00240147	0.000534504	0.000150637	0.00379506	0.00233759	0.0158689	0.00214713	0.000883254	0.000743045	0.00106904	0.00152155	0.000333332	0.000826694	0.00106171	0.00174975	0.000324841	0.000373084	0.00027195	0.00120793	1.60565e-05	0	9.3646e-05	5.90734e-05
1.1.1.1.1.1.2._1.40.	allele - Staphylococcus_#29426	0.000152833	0.000144867	0.00014885	-0.0772264	0.408	0.266	0	1.40071e-06	0.000297289	0.001917	0	0.000346879	0	0	0	4.33422e-06	0	1.26995e-06	0	0	0	0	1.24951e-05	0.000170327	0	0	0.000470238	0.000978432	0	0	0	0	0	0
1.1.1.1.1.1.2._1.41.	allele - Staphylococcus_#30452	0.000172118	8.29641e-05	0.000127541	-1.05284	0.143	0.395	8.17905e-07	5.6205e-06	8.54666e-05	0.000727137	4.7275e-07	4.10251e-07	1.44197e-06	1.36771e-06	1.92574e-06	0.000401637	3.39344e-06	1.26995e-06	7.13283e-07	0.000206358	0.000721075	0.00093634	1.85098e-06	8.26694e-07	0.000153403	0.00010392	0.000167482	0.000116132	0.000108502	0.000136712	0	9.60932e-06	1.17499e-05	2.21307e-05
1.1.1.1.1.1.2._1.42.	allele - Staphylococcus cohnii subsp. cohnii	0.00033827	2.44686e-05	0.000181369	-3.78918	0.216	0.469	0	0	0.000593347	0	0	0	0	0	4.82076e-06	0.000855285	0.00368128	0	0	0	0.000369761	0.000584377	0	0	0	0	0	0	0.000162752	8.19333e-05	0	0	0	0
1.1.1.1.1.1.2._1.43.	allele - Staphylococcus xylosus	1.46834e-05	3.61825e-05	2.5433e-05	1.3011	0.226	0.279	0	0	0	0	0	0	0	0	0	0	0	0	0	0	0	0	0.000129608	0.000134694	0.000153403	0.000124892	0	0	4.52786e-05	3.82511e-05	0	0	0	0
1.1.1.1.1.1.2._1.44.	allele - Staphylococcus_#36987	3.00836e-07	0.00302479	0.00151254	13.2956	0.0204	0.000867	0	0	0	3.21503e-06	0	0	3.20919e-07	0	0	0	0	0	3.56271e-07	0	1.3583e-06	0	1.64532e-07	0	0.00354039	0.00210971	0.0108587	0.00960144	0.00371409	0.00019664	0.000120233	7.71189e-05	0	2.95367e-05
1.1.1.1.1.1.2._1.45.	allele - Staphylococcus_#9400	1.34888e-07	0.00264902	0.00132458	14.2614	0.000867	0.000867	0	0	0	1.06967e-06	0	0	0	0	0	0	0	0	0	0	1.3583e-06	0	0	0	0.00090831	0.000870177	0.00196009	0.00164596	0.00287947	0.000120325	0.00512134	0.00545614	0.00509753	0.0024309
1.1.1.1.1.1.2._1.46.	allele - Staphylococcus_#27581	1.06001e-07	0.00259643	0.00129827	14.5802	0.00113	0.000867	0	0	0	1.06967e-06	0	0	0	0	4.82076e-07	0	0	0	3.56271e-07	0	0	0	0	0	0.000859866	0.000719931	0.00195089	0.0010333	0.00310899	0.000153098	0.00513656	0.00523627	0.00459396	0.00317149
1.1.1.1.1.1.2._1.47.	allele - Staphylococcus_#5404	8.72511e-05	8.59721e-05	8.66116e-05	-0.0213051	0.226	0.415	0	0	0	0	0	0	0.000302488	0.000157571	0	0	0	0.000798626	0	0	0	0.000311835	0	0	1.92158e-05	0	0.000346927	0.000449896	0	4.36821e-05	0	0	0	0
1.1.1.1.1.1.2._1.48.	allele - Staphylococcus_#27876	1.28913e-07	0.00257694	0.00128853	14.287	0.00151	0.00058	0	0	0	0	0	0	4.82463e-07	0	0	0	0	0	3.56271e-07	0	1.3583e-06	0	1.23399e-07	0	0.00324569	0.00168088	0.00920231	0.00772687	0.00349153	0.000218645	4.80934e-05	4.82095e-05	7.03229e-05	3.68555e-05
1.1.1.1.1.1.2._1.49.	allele - Staphylococcus_#44283	5.30876e-07	0.00246407	0.0012323	12.1804	0.00132	0.00113	0	0	0	6.43005e-06	0	0	1.6046e-07	0	0	0	0	0	1.60322e-06	0	0	1.32091e-06	4.1133e-08	0	0.000730685	0.00071054	0.00165642	0.00129848	0.00296293	0.000125475	0.00464193	0.00511411	0.00463813	0.00276199
1.1.1.1.1.1.2._1.5.	allele - Staphylococcus haemolyticus	0.000881508	0.000941849	0.000911678	0.0955219	0.252	0.25	0	0	0.00305589	0.000823287	0	0.00220135	0.00293815	0.000699614	0.000443612	0	0.000295032	0.00471975	0.000357013	0.000214989	2.03746e-06	0	0.000116414	0	0.00287026	0.00229752	0.000828208	0.00082298	0.000479911	0.00175103	7.9902e-06	0	0.000117499	0.00024309
1.1.1.1.1.1.2._1.50.	allele - Staphylococcus_#37316	1.74948e-08	0.00215567	0.00107784	16.9109	0.000867	0.000867	0	0	0	0	0	0	0	1.36771e-07	0	0	0	0	1.78135e-07	0	0	0	0	0	0.000645909	0.000766883	0.00164721	0.00101501	0.00196833	0.000141862	0.00427666	0.00459293	0.00394904	0.00255288
1.1.1.1.1.1.2._1.51.	allele - Staphylococcus_#46415	8.23486e-08	0.00224041	0.00112025	14.7317	0.000867	0.000867	0	0	0	0	0	0	0	0	0	0	0	0	0	1.23972e-07	1.3583e-06	0	0	0	0.000702426	0.000613506	0.00126072	0.00110645	0.0021283	0.000114707	0.00450495	0.00467436	0.00423174	0.00306694
1.1.1.1.1.1.2._1.52.	allele - Staphylococcus_#37288	0	0.00206535	0.00103268	50	0.00058	0.00058	0	0	0	0	0	0	0	0	0	0	0	0	0	0	0	0	0	0	0.000670131	0.000666718	0.00129753	0.00100587	0.00216308	0.000141862	0.00406359	0.00461736	0.0036575	0.00236991
1.1.1.1.1.1.2._1.53.	allele - Staphylococcus_#1787	0	0.00200268	0.00100134	50	0.00058	0.00058	0	0	0	0	0	0	0	0	0	0	0	0	0	0	0	0	0	0	0.000767017	0.000525862	0.00141716	0.00110645	0.00228132	0.000125475	0.00378964	0.00466622	0.00301258	0.00233505
1.1.1.1.1.1.2._1.54.	allele - Staphylococcus_#34101	8.26932e-06	0.00162267	0.000815472	7.61639	0.00151	0.00166	3.59878e-06	0	0	3.10686e-05	0	0	1.92985e-06	1.36771e-06	0	0	0	3.81639e-06	1.78135e-06	1.60849e-06	3.66826e-05	6.6129e-05	4.50134e-07	4.14772e-07	0.000936568	0.000926519	0.00106747	0.000861386	0.00174576	0.00196172	0.00227531	0.0025652	0.00196127	0.00192555
1.1.1.1.1.1.2._1.55.	allele - Staphylococcus_#1901	0.000152279	1.27286e-05	8.25038e-05	-3.58057	0.5	0.5	0	0	0	0	0	0	0	0	0	0	0	0	0	0	0.00105227	0.00168876	0	0	9.6079e-05	3.12074e-05	0	0	0	0	0	0	0	0
1.1.1.1.1.1.2._1.56.	allele - Staphylococcus_#24712	6.88731e-09	0.00178524	0.000892624	17.9837	0.00058	0.000867	0	0	0	0	0	0	0	0	0	0	0	0	0	1.23972e-07	0	0	0	0	0.000593429	0.000554034	0.0012055	0.000681245	0.00176663	7.6315e-05	0.00367549	0.00403103	0.00297724	0.00229149
1.1.1.1.1.1.2._1.57.	allele - Staphylococcus_#3517	1.14314e-07	0.00175915	0.000879632	13.9096	0.0157	0.000867	0	0	0	0	0	0	1.6046e-07	0	0	0	0	0	5.35148e-07	0	0	1.32091e-06	4.1133e-08	0	0.0022849	0.00112998	0.0063588	0.00527622	0.00223959	0.000185872	4.80934e-05	3.85187e-05	0	2.95367e-05
1.1.1.1.1.1.2._1.58.	allele - Staphylococcus_#45167	1.58017e-08	0.00158156	0.000790789	16.6109	0.000867	0.000867	0	0	0	0	0	0	1.6046e-07	0	0	0	0	0	0	1.23972e-07	0	0	0	0	0.000415804	0.000388137	0.00110428	0.00082298	0.00173881	7.11649e-05	0.00302867	0.00352613	0.00233232	0.00238733
1.1.1.1.1.1.2._1.59.	allele - Staphylococcus_#36631	0.000115745	0.000123906	0.000119826	0.0982857	0.5	0.5	0	0	0	0	0	0	0	0	0	0	0	0	0	0	0.000595306	0.00148811	0	0	0.000569207	0.000669849	0	0	0	0	0	0	0	0
1.1.1.1.1.1.2._1.6.	allele - Staphylococcus_epidermidis_NIHLM015	0.00122631	0.000870811	0.00104856	-0.493898	0.174	0.297	0.000139326	0.00143602	0	1.06967e-06	0	0.00170104	7.26406e-05	7.31128e-05	0.000348736	0.00198507	0	0.0144015	0.00070215	0.0003829	0.000312745	0.000161351	0.000170741	0.000185294	0.000601503	0.000754362	0.000324841	0.000282557	0.00128672	0.00543101	7.9902e-06	0	1.17499e-05	7.37982e-06
1.1.1.1.1.1.2._1.60.	allele - Staphylococcus_#352	9.90047e-06	0.000772449	0.000391175	6.2858	0.00161	0.0038	7.7842e-06	0	0	5.88921e-05	0	4.10251e-07	4.49938e-06	1.36771e-07	9.64151e-07	8.69732e-07	0	0	9.64899e-06	3.7113e-07	3.06038e-05	6.34538e-05	5.7431e-07	0	0.000900236	0.000867047	0.000727903	0.000424292	0.00105719	0.00351611	4.80934e-05	9.60932e-06	7.03229e-05	0.000103683
1.1.1.1.1.1.2._1.61.	allele - Staphylococcus_#26593	0	0.00131889	0.000659444	50	0.00058	0.00058	0	0	0	0	0	0	0	0	0	0	0	0	0	0	0	0	0	0	0.000388756	0.000363095	0.000806122	0.000540424	0.00144669	7.11649e-05	0.00274711	0.00293166	0.00247367	0.0014202
1.1.1.1.1.1.2._1.62.	allele - Staphylococcus_#41676	5.16405e-06	0.000835541	0.000420352	7.33806	0.00246	0.0037	7.22013e-06	0	0	2.99869e-05	0	0	1.76723e-06	2.72912e-07	4.82076e-07	0	0	0	3.38457e-06	1.23972e-07	1.3583e-05	3.5698e-05	1.23399e-07	3.10723e-07	0.00117475	0.00103294	0.000671768	0.000553226	0.000994598	0.00368466	7.21401e-05	1.93001e-05	1.17499e-05	0.000140277
1.1.1.1.1.1.2._1.63.	allele - Staphylococcus_condimenti_DSM_11674	3.39642e-05	0	1.69821e-05	-50	0.252	0.463	6.59965e-05	0	0	0	0	0.00033187	0	0	0	0	0	0	3.86702e-05	0	0.000174819	0	0	0	0	0	0	0	0	0	0	0	0	0
1.1.1.1.1.1.2._1.64.	allele - Staphylococcus_#42194	0.000115552	8.23505e-06	6.18934e-05	-3.81062	0.447	0.394	1.63581e-07	1.40071e-06	2.90218e-06	3.21503e-06	1.88877e-06	0	8.03383e-07	4.09684e-07	1.44366e-06	8.69732e-07	3.39344e-06	3.81639e-06	1.78135e-07	2.47943e-07	0.000586922	0.00147139	5.7431e-07	3.10723e-07	9.6079e-06	1.0392e-05	1.12268e-05	2.56953e-05	9.0418e-06	1.63867e-05	0	0	0	0
1.1.1.1.1.1.2._1.65.	allele - Staphylococcus_#35465	7.717e-05	0.000221369	0.000149269	1.52034	0.5	0.5	0	0	0	0	0	0	0	0	0	0	0	0	0	0	0.000435999	0.00095306	0	0	0.00108997	0.00112372	0	0	0	0	0	0	0	0
1.1.1.1.1.1.2._1.66.	allele - Staphylococcus lugdunensis (clade#1)	3.16291e-05	2.31349e-05	2.7382e-05	-0.451183	0.413	0.308	2.89933e-05	0	0	0	0	0.000540331	0	0	0	0	0	0	0	0	0	0	0	0	0	0	0	0.000231349	0	0	0	0	0	0
1.1.1.1.1.1.2._1.67.	allele - Staphylococcus_vitulinus_F1028	8.46233e-05	2.41793e-05	5.44013e-05	-1.80728	0.5	0.5	0	0	0	0	0	0	0	0	0	0	0	0	0	0	0.000859421	0.000663798	0	0	0.00013443	0.000107364	0	0	0	0	0	0	0	0
1.1.1.1.1.1.2._1.68.	allele - Staphylococcus_#4209	4.0702e-05	1.28934e-06	2.09957e-05	-4.9804	0.0172	0.5	0	1.40071e-06	1.45109e-06	0	0.000276514	0.000401913	1.6046e-07	0	8.6671e-06	0	5.07501e-06	1.26995e-06	3.5627e-05	1.23972e-07	0	0	1.23399e-07	3.10723e-07	0	0	0	1.28934e-05	0	0	0	0	0	0
1.1.1.1.1.1.2._1.69.	allele - Staphylococcus_#23726	6.07002e-06	0.000654317	0.000330194	6.75214	0.00151	0.0037	5.07101e-06	0	0	3.3232e-05	0	0	1.6046e-06	1.36771e-07	0	0	0	0	8.23876e-06	1.23972e-07	2.1758e-05	3.83732e-05	4.1133e-07	3.10723e-07	0.000956753	0.000779403	0.000537415	0.000398688	0.000841583	0.00285128	5.61597e-05	9.60932e-06	2.34115e-05	8.88715e-05
1.1.1.1.1.1.2._1.7.	allele - Staphylococcus warneri / pasteuri SP1	0.00181156	0.000258542	0.00103505	-2.80876	0.447	0.5	1.63581e-07	0	0	0	0	8.20502e-07	0.000133355	0.000102736	0.00113595	0.0019215	0.00256402	0.0255953	0.000325839	0.000290313	0.000231834	0	0.00018083	0.000125429	0.000944642	0.000676109	4.48152e-05	0	0.000244824	0.000316965	0.000216877	2.89094e-05	2.34115e-05	8.88715e-05
1.1.1.1.1.1.2._1.70.	allele - Staphylococcus_#22337	4.13934e-07	0.00111093	0.000555674	11.3901	0.00161	0.00113	0	0	2.90218e-06	2.14536e-06	0	0	4.82463e-07	0	0	0	0	0	3.56271e-07	1.23972e-07	1.3583e-06	0	8.2266e-08	0	0.00155826	0.000816965	0.00384657	0.00342909	0.00129367	0.000103938	3.2113e-05	9.60932e-06	1.17499e-05	7.37982e-06
1.1.1.1.1.1.2._1.71.	allele - Staphylococcus_#30884	1.00621e-05	1.15601e-05	1.08111e-05	0.200217	0.344	0.5	1.63581e-07	2.80436e-06	4.36556e-06	9.61504e-06	9.4327e-07	4.10251e-07	4.82463e-07	2.72912e-07	0	8.69732e-07	1.69672e-06	2.53989e-06	3.56271e-07	1.23972e-07	2.03746e-06	9.2798e-06	1.90143e-05	0.000126142	9.6079e-06	6.9176e-06	2.23616e-05	1.28934e-05	9.0418e-06	5.47782e-05	0	0	0	0
1.1.1.1.1.1.2._1.72.	allele - Staphylococcus_#45	6.45316e-06	0.000646036	0.000326245	6.64546	0.00151	0.00705	5.39817e-06	0	0	3.9662e-05	4.7275e-07	0	4.66201e-06	0	0	0	0	0	3.74826e-06	0	1.97038e-05	4.23025e-05	0	2.07386e-07	0.000783165	0.000751232	0.000582506	0.00051482	0.000695523	0.00301514	4.80934e-05	9.60932e-06	2.34115e-05	3.68555e-05
1.1.1.1.1.1.2._1.73.	allele - Staphylococcus_caprae_M23864_W1	1.04815e-05	2.07841e-06	6.27993e-06	-2.33429	0.426	0.5	6.43043e-05	0	0	0	0	0	7.75194e-05	0	0	0	0	0	0	4.68425e-05	0	0	0	0	0	2.07841e-05	0	0	0	0	0	0	0	0
1.1.1.1.1.1.2._1.74.	allele - Staphylococcus_#26504	1.63151e-06	0.00072498	0.000363306	8.79559	0.00151	0.00135	1.47223e-06	0	0	8.59344e-06	0	0	6.42923e-07	0	0	0	0	0	2.85016e-06	3.7113e-07	7.46229e-06	7.93381e-06	4.1133e-08	0	0.00107786	0.00102981	0.000772074	0.000501104	0.000918091	0.00265932	9.58824e-05	4.82095e-05	5.8573e-05	8.88715e-05
1.1.1.1.1.1.2._1.75.	allele - Staphylococcus_#19306	8.95801e-06	0.000529478	0.000269218	5.88525	0.00161	0.00256	5.3192e-06	1.40071e-06	0	4.06836e-05	0	4.10251e-07	3.85971e-06	9.58029e-07	9.64151e-07	8.69732e-07	0	0	4.10453e-06	7.43045e-07	3.12745e-05	7.00583e-05	2.87543e-07	3.10723e-07	0.000528838	0.000604116	0.000369013	0.000154537	0.000470869	0.00232691	0.000136214	4.82095e-05	0.000316276	0.000339803
1.1.1.1.1.1.2._1.76.	allele - Staphylococcus_#5734	1.89678e-06	0.000674853	0.000338375	8.47488	0.00151	0.00113	1.14507e-06	0	0	7.51175e-06	0	0	6.42923e-07	0	0	0	0	0	3.38457e-06	0	5.44999e-06	1.58843e-05	1.23399e-07	0	0.00101731	0.000964081	0.000660726	0.000566028	0.000918091	0.00242523	2.40467e-05	2.89094e-05	7.03229e-05	7.37982e-05
1.1.1.1.1.1.2._1.77.	allele - Staphylococcus_#41983	5.65415e-08	0.0010272	0.000513628	14.149	0.0157	0.00413	0	0	0	0	0	0	1.6046e-07	0	0	0	0	0	1.78135e-07	0	6.79152e-07	0	0	0	0.00122723	0.000691759	0.00374534	0.00331935	0.00117543	7.11649e-05	3.2113e-05	9.60932e-06	0	0
1.1.1.1.1.1.2._1.78.	allele - Staphylococcus_haemolyticus_1286_SHAE	1.60219e-05	0.000159724	8.78731e-05	3.31747	0.0231	0.0437	0	0	0	0	0	0	0	0	0.000231037	0	0	0	0	5.73565e-05	0	0	0	0	0.000415804	0.000575945	2.23616e-05	0.000282557	0	0	0.000176545	7.71189e-05	4.69114e-05	0
1.1.1.1.1.1.2._1.79.	allele - Staphylococcus_#27662	9.31294e-06	0.000405405	0.000207359	5.44398	0.0476	0.00565	5.97917e-06	2.80436e-06	2.90218e-06	3.9662e-05	4.7275e-07	2.46818e-06	4.33675e-06	4.09684e-07	2.40781e-06	8.69732e-07	0	3.81639e-06	3.9264e-06	6.19074e-07	2.78788e-05	6.6129e-05	1.39697e-06	1.55361e-06	0.000601503	0.000538383	0.000380976	0.000256953	0.000353326	0.0018353	2.40467e-05	1.93001e-05	0	4.42615e-05
1.1.1.1.1.1.2._1.8.	allele - Staphylococcus_#26646	0.000122371	0.000134725	0.000128548	0.13876	0.0863	0.119	0	0	0	0	0	4.10251e-07	0.000133355	0.000419138	0.00015847	0	0	0	0	0	0	0	6.5968e-05	0.00142533	1.44118e-05	1.38665e-05	3.35884e-05	2.56953e-05	2.7195e-05	0.000103938	5.61597e-05	0	0.000304791	0.000767606
1.1.1.1.1.1.2._1.80.	allele - Staphylococcus_#46065	1.34584e-08	0.000870689	0.000435351	15.9814	0.00742	0.00413	8.17905e-08	0	0	0	0	0	1.6046e-07	0	0	0	0	0	0	0	0	0	0	0	0.00109804	0.000591595	0.00341406	0.00233178	0.00114761	7.6315e-05	4.01032e-05	0	0	7.37982e-06
1.1.1.1.1.1.2._1.81.	allele - Staphylococcus_#29692	8.18673e-05	3.64534e-05	5.91603e-05	-1.16724	0.279	0.438	0	0	0.00106987	0.00039001	0	0	0	0	0	0	0	0	0	1.3731e-05	0	0	0	0	0.000119897	0.000155881	0	0	8.13762e-05	0	0	0	0	7.37982e-06
1.1.1.1.1.1.2._1.82.	allele - Staphylococcus_#7200	5.669e-05	2.59833e-05	4.13367e-05	-1.12551	0.5	0.5	0	0	0.000464225	0.000337728	0	0.000218467	0	0	0	0	0	0	0	0	0	0	0	0	0.000163092	4.50739e-05	0	0	0	0	0	0	0	5.16674e-05
1.1.1.1.1.1.2._1.83.	allele - Staphylococcus_#33714	2.8833e-06	0.000549435	0.000276159	7.57409	0.00161	0.00135	9.02516e-07	0	0	1.50235e-05	0	0	9.63843e-07	0	4.82076e-07	0	0	0	2.31576e-06	1.23972e-07	9.51652e-06	2.24889e-05	8.2266e-08	0	0.000754906	0.00070115	0.00063772	0.000385886	0.000813762	0.00197576	4.80934e-05	5.78188e-05	2.34115e-05	9.58418e-05
1.1.1.1.1.1.2._1.84.	allele - Staphylococcus_#40923	2.83725e-05	0.000188547	0.00010846	2.73236	0.179	0.267	0	0.000135951	0	0	0	0	0	0	0	0	0	0	0	3.29545e-05	0.000339157	2.64182e-06	0	0	0.00056517	0.000438219	0.000380976	0.000501104	0	0	0	0	0	0
1.1.1.1.1.1.2._1.85.	allele - Staphylococcus_#22591	5.2386e-08	0.000802699	0.000401376	13.9034	0.0114	0.00742	0	0	0	0	0	0	1.6046e-07	0	0	0	0	0	0	0	6.79152e-07	0	0	1.03337e-07	0.00106171	0.000566554	0.0027883	0.00246894	0.00103633	8.75515e-05	7.9902e-06	9.60932e-06	0	0
1.1.1.1.1.1.2._1.86.	allele - Staphylococcus_#143	2.30807e-06	0.000756909	0.000379608	8.35729	0.0304	0.0476	5.75354e-07	4.20802e-06	2.90218e-06	2.03719e-05	0	4.10251e-07	2.56952e-06	1.36771e-07	0	8.69732e-07	1.69672e-06	1.26995e-06	5.35148e-07	3.7113e-07	4.07911e-06	0	8.2266e-07	7.26921e-07	0.00092042	0.000388137	0.00267787	0.00249637	0.000994598	7.6315e-05	7.9902e-06	0	0	7.37982e-06
1.1.1.1.1.1.2._1.87.	allele - Staphylococcus_#43487	9.7978e-07	0.000649722	0.000325351	9.37315	0.17	0.0114	8.17905e-08	0	0	4.2847e-06	0	0	1.02889e-05	2.72912e-07	4.82076e-07	0	0	0	8.90676e-07	0	6.79152e-07	0	6.55799e-07	0	0.000896199	0.000528993	0.00222696	0.00200259	0.000737255	7.6315e-05	0	2.89094e-05	0	0
1.1.1.1.1.1.2._1.88.	allele - Staphylococcus_#6884	1.49207e-07	0.000731083	0.000365616	12.2585	0.00135	0.00058	0	1.40071e-06	0	0	0	0	4.82463e-07	0	0	0	0	0	0	0	6.79152e-07	0	1.23399e-07	0	0.00102134	0.000438219	0.00256744	0.0020666	0.000959822	4.916e-05	4.80934e-05	0.000105865	4.69114e-05	7.37982e-06
1.1.1.1.1.1.2._1.89.	allele - Staphylococcus_#1025	4.00158e-08	0.000796027	0.000398034	14.28	0.0114	0.00413	0	0	0	0	0	0	0	0	0	0	0	0	0	0	6.79152e-07	0	4.1133e-08	0	0.000997122	0.000566554	0.00282511	0.00244151	0.00101546	7.11649e-05	2.40467e-05	1.93001e-05	0	0
1.1.1.1.1.1.2._1.9.	allele - Staphylococcus_#36196	0.00067917	0.000115122	0.000397146	-2.56061	0.472	0.0688	0	0	5.93347e-05	0.000144827	0	0.000473623	0.000225511	5.43304e-05	0.0016847	0.00811943	0	0.00136159	7.00665e-05	3.15422e-05	0	0	0	1.03337e-07	0	0	0.000626677	0.000488302	3.62368e-05	0	0	0	0	0
1.1.1.1.1.1.2._1.90.	allele - Staphylococcus_#20263	0	0.000709346	0.000354673	50	0.00058	0.00058	0	0	0	0	0	0	0	0	0	0	0	0	0	0	0	0	0	0	0.000287833	0.000176853	0.000526372	0.000218547	0.000932001	3.27733e-05	0.00154477	0.00119709	0.00119266	0.000984557
1.1.1.1.1.1.2._1.91.	allele - Staphylococcus_#30986	3.77307e-08	0.000720428	0.000360233	14.2208	0.000867	0.00413	0	0	0	0	0	0	0	0	0	0	0	0	0	0	6.79152e-07	0	0	0	0.000244638	0.000124892	0.000906427	0.000540424	0.000643359	0	0.00155238	0.00221503	0.000726199	0.000250931
1.1.1.1.1.1.2._1.92.	allele - Staphylococcus_#10693	4.78344e-07	0.000513376	0.000256927	10.0678	0.00166	0.00135	0	0	2.90218e-06	1.06967e-06	0	0	1.6046e-07	0	4.82076e-07	1.73658e-06	1.69672e-06	0	3.56271e-07	1.23972e-07	0	0	8.2266e-08	0	0.000411767	0.00022537	0.00144476	0.00109731	0.000625275	2.18645e-05	0.000505285	0.000452778	0.000187292	0.00016206
1.1.1.1.1.1.2._1.93.	allele - Staphylococcus_#25722	1.64571e-06	0.000490877	0.000246261	8.22051	0.00151	0.00135	1.72042e-06	0	0	1.06967e-05	0	0	6.42923e-07	0	0	0	0	0	1.60322e-06	2.47943e-07	2.71661e-06	1.18714e-05	1.23399e-07	0	0.000767017	0.000619766	0.000615634	0.000437094	0.000772031	0.00152162	3.2113e-05	2.89094e-05	7.03229e-05	4.42615e-05
1.1.1.1.1.1.2._1.94.	allele - Staphylococcus_#13607	5.0225e-06	5.47782e-07	2.78514e-06	-3.19673	0.5	0.349	8.40468e-05	0	0	0	0	1.23075e-06	0	0	0	0	0	5.08633e-06	0	0	0	0	4.1133e-08	0	0	0	0	0	0	5.47782e-06	0	0	0	0
1.1.1.1.1.1.2._1.95.	allele - Staphylococcus_#8707	6.41748e-07	0.000701962	0.000351302	10.0952	0.00151	0.00161	1.63581e-07	0	0	1.06967e-06	0	0	1.6046e-07	1.36771e-07	4.82076e-07	0	0	0	0	4.95102e-07	3.39995e-06	5.29199e-06	4.1133e-08	3.10723e-07	8.63903e-05	0.000138665	0.000100305	1.28934e-05	0.000416618	5.99283e-05	0.00136214	0.00179157	0.00201427	0.00103683
1.1.1.1.1.1.2._1.96.	allele - Staphylococcus_#7884	1.66003e-06	0.000397708	0.000199684	7.90436	0.00151	0.00135	1.72042e-06	0	0	5.35437e-06	0	0	4.82463e-07	0	0	0	0	0	3.20643e-06	0	6.79152e-06	1.18714e-05	2.4641e-07	2.07386e-07	0.000585355	0.000482041	0.000503366	0.000192943	0.000679526	0.00140457	4.01032e-05	2.89094e-05	2.34115e-05	3.68555e-05
1.1.1.1.1.1.2._1.97.	allele - Staphylococcus_#45952	2.28517e-09	0.000669779	0.000334891	18.161	0.00742	0.00058	0	0	0	0	0	0	0	0	0	0	0	0	0	0	0	0	4.1133e-08	0	0.000771054	0.000425698	0.00242941	0.00212146	0.000876359	3.27733e-05	2.40467e-05	9.60932e-06	0	7.37982e-06
1.1.1.1.1.1.2._1.98.	allele - Staphylococcus_#27481	2.13575e-06	0.000422061	0.000212099	7.62656	0.00151	0.00113	1.55684e-06	1.40071e-06	0	9.61504e-06	0	0	4.82463e-07	0	0	0	0	0	1.24695e-06	0	8.17498e-06	1.58843e-05	8.2266e-08	0	0.00051269	0.000541513	0.000436189	0.000218547	0.000552941	0.00185871	3.2113e-05	1.93001e-05	1.17499e-05	3.68555e-05
1.1.1.1.1.1.2._1.99.	allele - Staphylococcus_#32236	0	0.000698293	0.000349147	50	0.00058	0.00058	0	0	0	0	0	0	0	0	0	0	0	0	0	0	0	0	0	0	0.00013443	0.000176853	0.000167482	5.1482e-05	0.000353326	2.18645e-05	0.00138497	0.00149026	0.00223514	0.000967131
1.1.1.1.1.1.2._undefined	allele - Staphylococcus_sp (undefined)	0.00127942	0.101729	0.0515043	6.3131	0.00168	0.00168	0.000389393	0.00154892	0.00112565	0.00336978	8.96976e-05	0.000854627	0.000935298	0.000342207	0.000951697	0.00114623	0.00138799	0.00255376	0.000778038	0.000337407	0.00258835	0.00409109	0.000215445	0.000323989	0.0951569	0.0766214	0.146459	0.115697	0.0979235	0.0473059	0.1105	0.125756	0.11515	0.0867221
1.1.1.1.1.1.3.	genus - Jeotgalicoccus	0.000270239	1.29324e-05	0.000141586	-4.38518	0.219	0.308	0	0	0.00141318	0.00150023	0	0	0	0	0	0	0.000762195	0	0	0	5.16929e-05	0.00113701	0	0	9.94563e-05	2.98677e-05	0	0	0	0	0	0	0	0
1.1.1.1.1.1.3.1.	species - Jeotgalicoccus_psychrophilus	0.000139588	2.98677e-06	7.12876e-05	-5.54645	N/A	N/A	0	0	0.00141318	0.000311368	0	0	0	0	0	0	0.000762195	0	0	0	2.58465e-05	0	0	0	0	2.98677e-05	0	0	0	0	0	0	0	0
1.1.1.1.1.1.4.	genus - Salinicoccus	0.000152496	0	7.62482e-05	-50	0.463	0.463	0	0	0	0	0	0	0	0	0	0	0	0	0	0	0.000155079	0.00258985	0	0	0	0	0	0	0	0	0	0	0	0
1.1.1.1.1.2.	family - Listeriaceae	0.000122825	0.000756032	0.000439429	2.62184	N/A	N/A	0	0	0	0	0	0	0	0	0	0	0	0	0	0	0	0.00221085	0	0	0.00275162	0.0048087	0	0	0	0	0	0	0	0
1.1.1.1.1.2.1.	genus - Brochothrix	0.000122825	0.000756032	0.000439429	2.62184	0.331	0.5	0	0	0	0	0	0	0	0	0	0	0	0	0	0	0	0.00221085	0	0	0.00275162	0.0048087	0	0	0	0	0	0	0	0
1.1.1.1.1.3.	family - Planococcaceae	0.000769346	0.00334057	0.00205496	2.11839	N/A	N/A	0	2.98748e-05	0.00111988	0.000113225	0.000118931	0.000967711	0.00011849	9.6595e-05	0.000555247	0.000911229	0.00210261	0.000426836	5.91419e-05	0	0.00126648	0.00480071	2.83246e-05	0.00113296	0.00377934	0.0027777	0.00388824	0.00449421	0.00235262	0.000605903	0.00486494	0.00739645	0.00173566	0.00151062
1.1.1.1.1.3.1.	genus - Sporosarcina	6.52399e-05	8.72424e-05	7.62412e-05	0.419275	0.434	0.5	0	0	0.000266638	0	0	0	0	0	0	0.000881834	0	0	0	0	2.58465e-05	0	0	0	0.000364673	0.000507751	0	0	0	0	0	0	0	0
1.1.1.1.1.3.2.	genus - Rummeliibacillus	0.000130461	0	6.52306e-05	-50	0.279	0.463	0	0	0	0	0	0	0	0	0	0	0	0	0	0	7.75394e-05	0.00224244	2.83246e-05	0	0	0	0	0	0	0	0	0	0	0
1.1.1.1.1.3.3.	genus - Solibacillus	3.50929e-06	0	1.75464e-06	-50	0.371	0.463	0	0	0	0	0	0	0	0	0	0	0	0	0	0	0	6.31672e-05	0	0	0	0	0	0	0	0	0	0	0	0
1.1.1.1.1.3.4.	genus - Planomicrobium	3.78503e-06	0	1.89252e-06	-50	0.371	0.279	0	0	0	0	0	0	0	0	0	0	0	0	0	0	0	3.15836e-05	0	3.6547e-05	0	0	0	0	0	0	0	0	0	0
1.1.1.1.1.4.	family - Thermoactinomycetaceae	7.88046e-05	2.98677e-06	4.08957e-05	-4.72162	N/A	N/A	0	0	0	0	0	0	0	0	0	0	0	0	0	0	0.00043939	0.000979092	0	0	0	2.98677e-05	0	0	0	0	0	0	0	0
1.1.1.1.1.4.1.	genus - Planifilum	1.93011e-05	0	9.65056e-06	-50	0.371	0.463	0	0	0	0	0	0	0	0	0	0	0	0	0	0	0	0.00034742	0	0	0	0	0	0	0	0	0	0	0	0
1.1.1.1.1.5.	family - [Exiguobacteraceae]	0.000140239	3.61389e-05	8.81888e-05	-1.95626	N/A	N/A	0	0	0.000159983	0.00104733	0	3.2257e-05	0	0	0	0	0	0	0.000502706	0.000782024	0	0	0	0	0.000331521	2.98677e-05	0	0	0	0	0	0	0	0
1.1.1.1.1.5.1.	genus - Exiguobacterium	0.000140239	3.61389e-05	8.81888e-05	-1.95626	0.369	0.176	0	0	0.000159983	0.00104733	0	3.2257e-05	0	0	0	0	0	0	0.000502706	0.000782024	0	0	0	0	0.000331521	2.98677e-05	0	0	0	0	0	0	0	0
1.1.1.1.1.6.	family - Paenibacillaceae	0.000114975	1.32608e-05	6.41181e-05	-3.11609	N/A	N/A	0	0	0	0	0	0	0	0	0.00206956	0	0	0	0	0	0	0	0	0	0.000132608	0	0	0	0	0	0	0	0	0
1.1.1.1.1.6.1.	genus - Paenibacillus	0.000114975	1.32608e-05	6.41181e-05	-3.11609	0.5	0.371	0	0	0	0	0	0	0	0	0.00206956	0	0	0	0	0	0	0	0	0	0.000132608	0	0	0	0	0	0	0	0	0
1.1.1.1.1.7.	family - Bacillaceae	0.000123108	0.000152035	0.000137571	0.304481	N/A	N/A	0	0	0	0	8.91981e-05	0	0.000651697	0	0	0	0	0	5.91419e-05	0	0.000465236	0.000694839	0	0.000255829	0.000762498	0.000238941	0	7.49036e-05	6.81919e-05	0.00034623	0	2.95858e-05	0	0
1.1.1.1.1.7.1.	genus - Bacillus	5.20543e-05	0.000126667	8.93604e-05	1.28295	0.434	0.107	0	0	0	0	0	0	0	0	0	0	0	0	2.95709e-05	0	0.000465236	0.00044217	0	0	0.000696194	0.000149338	0	7.49036e-05	0	0.00034623	0	0	0	0
1.1.1.1.1.7.1.1.	species - Bacillus_thermoamylovorans	0	5.97354e-06	2.98677e-06	50	N/A	N/A	0	0	0	0	0	0	0	0	0	0	0	0	0	0	0	0	0	0	0	5.97354e-05	0	0	0	0	0	0	0	0
1.1.1.1.1.7.1.2.	species - Bacillus_humi	0	9.94563e-06	4.97282e-06	50	N/A	N/A	0	0	0	0	0	0	0	0	0	0	0	0	0	0	0	0	0	0	9.94563e-05	0	0	0	0	0	0	0	0	0
1.1.1.1.1.7.1.3.	species - Bacillus_coagulans	0	2.88516e-05	1.44258e-05	50	N/A	N/A	0	0	0	0	0	0	0	0	0	0	0	0	0	0	0	0	0	0	0.000198913	8.96031e-05	0	0	0	0	0	0	0	0
1.1.1.1.1.8.	family - Alicyclobacillaceae	1.43364e-05	0	7.16822e-06	-50	N/A	N/A	0	0	0	0	0	0.000258056	0	0	0	0	0	0	0	0	0	0	0	0	0	0	0	0	0	0	0	0	0	0
1.1.1.1.1.8.1.	genus - Alicyclobacillus	1.43364e-05	0	7.16822e-06	-50	0.371	0.463	0	0	0	0	0	0.000258056	0	0	0	0	0	0	0	0	0	0	0	0	0	0	0	0	0	0	0	0	0	0
1.1.1.1.2.	order - Lactobacillales	0.0253326	0.0347596	0.0300461	0.456417	N/A	N/A	0.0197598	0.0476503	0.0423688	0.0389493	0.0103767	0.0476759	0.0473962	0.031176	0.0283933	0.0489418	0.0218145	0.0223119	0.0117397	0.00638653	0.0157922	0.00925399	0.00388047	0.00211973	0.0529107	0.10167	0.000681445	0.0010112	0.0574858	0.125047	0.00418453	0.000946746	0.00279635	0.000863212
1.1.1.1.2.1.	family - Lactobacillaceae	0.00670405	0.000957348	0.0038307	-2.80792	N/A	N/A	0.00699035	0.00328623	0.00543942	0.00518003	0.00683852	0.0197413	0.0136264	0.0115431	0.00653677	0.0122869	0.00940917	0.00523845	0.00313452	0.00125124	0.00571207	0.00360053	0.000821413	3.6547e-05	0.00222119	0.00128431	0.00048102	0.000861391	0.00269358	0.00193312	6.80411e-05	0	0	3.0829e-05
1.1.1.1.2.1.1.	genus - Lactobacillus	0.00670405	0.000957348	0.0038307	-2.80792	0.00383	0.0117	0.00699035	0.00328623	0.00543942	0.00518003	0.00683852	0.0197413	0.0136264	0.0115431	0.00653677	0.0122869	0.00940917	0.00523845	0.00313452	0.00125124	0.00571207	0.00360053	0.000821413	3.6547e-05	0.00222119	0.00128431	0.00048102	0.000861391	0.00269358	0.00193312	6.80411e-05	0	0	3.0829e-05
1.1.1.1.2.1.1.1.	species - Lactobacillus_iners	0.00195469	0.00050699	0.00123084	-1.94691	N/A	N/A	0.00162647	0.000149374	0.00503946	0.002774	0.000743318	0.00212896	0	0	0.00285195	0.0107584	0	0	0	0	0.00540191	0.00356895	0.000141623	0	0	8.96031e-05	0.00048102	0.000861391	0.00207985	0.00155804	0	0	0	0
1.1.1.1.2.1.1.2.	species - Lactobacillus_reuteri	8.73564e-05	9.61719e-06	4.84868e-05	-3.18323	N/A	N/A	0.000138423	0.00143399	0	0	0	0	0	0	0	0	0	0	0	0	0	0	0	0	6.63042e-05	2.98677e-05	0	0	0	0	0	0	0	0
1.1.1.1.2.1.1.3.	species - Lactobacillus_zeae	6.29433e-06	2.32065e-05	1.47504e-05	1.8824	N/A	N/A	0	0	0	0	0	0	0	0	0	0	0	0	0	0	0	0	0.000113298	0	0.000232065	0	0	0	0	0	0	0	0	0
1.1.1.1.2.2.	family - Carnobacteriaceae	0.00103236	0.00172307	0.00137772	0.739036	N/A	N/A	0.000622902	0.00528784	0.000746587	0.00325521	5.94654e-05	0.00212896	0.00228094	0.000869355	0.00113573	0.00120517	0	0.000310426	0	5.21349e-05	0.000542776	0	8.49738e-05	0	0.00295054	0.00525671	0	0	0.002489	0.00568395	0.000850514	0	0	0
1.1.1.1.2.2.1.	genus - Granulicatella	0.0010294	0.00146594	0.00124767	0.510029	0.295	0.393	0.000622902	0.00528784	0.000693259	0.00325521	5.94654e-05	0.00212896	0.00228094	0.000869355	0.00113573	0.00120517	0	0.000310426	0	5.21349e-05	0.000542776	0	8.49738e-05	0	0.00232065	0.00331531	0	0	0.002489	0.00568395	0.000850514	0	0	0
1.1.1.1.2.2.2.	genus - Carnobacterium	2.96264e-06	0.000257129	0.000130046	6.43946	0.5	0.331	0	0	5.33276e-05	0	0	0	0	0	0	0	0	0	0	0	0	0	0	0	0.00062989	0.0019414	0	0	0	0	0	0	0	0
1.1.1.1.2.3.	family - Streptococcaceae	0.0156757	0.0296652	0.0226705	0.920243	N/A	N/A	0.0108316	0.0377917	0.0335164	0.0216542	0.00341926	0.0258056	0.0307483	0.0172422	0.0176417	0.0307172	0.0113804	0.016181	0.00337109	0.00393619	0.00775394	0.00549555	0.00277581	0.00190045	0.0378928	0.0846152	0.00016034	0.000149807	0.0513485	0.114891	0.00326597	0.000887574	0.00273207	0.000709067
1.1.1.1.2.3.1.	genus - Lactococcus	0.000207972	0.00104154	0.000624758	2.32426	0.443	0.293	0	0	0	2.83062e-05	0	0	0	0.000724463	0.000908586	0.00111699	0.00010513	0	0.000384422	2.60675e-05	0	0	0.000339895	0.000109641	0.00245326	0.00137391	0	0	0.002489	0.0040105	0	8.87574e-05	0	0
1.1.1.1.2.3.2.	genus - Streptococcus	0.0154677	0.0286237	0.0220457	0.887948	0.447	0.297	0.0108316	0.0377917	0.0335164	0.0216259	0.00341926	0.0258056	0.0307483	0.0165178	0.0167331	0.0296002	0.0112752	0.016181	0.00298666	0.00391012	0.00775394	0.00549555	0.00243592	0.0017908	0.0354396	0.0832412	0.00016034	0.000149807	0.0488595	0.11088	0.00326597	0.000798817	0.00273207	0.000709067
1.1.1.1.2.3.2.1.	species - Streptococcus_sobrinus	0	1.19471e-05	5.97355e-06	50	N/A	N/A	0	0	0	0	0	0	0	0	0	0	0	0	0	0	0	0	0	0	0	0.000119471	0	0	0	0	0	0	0	0
1.1.1.1.2.3.2.2.	species - Streptococcus_anginosus	0.000558912	0.000204342	0.000381627	-1.45164	N/A	N/A	0	0	0.00146651	0	8.91981e-05	0.000161285	2.96226e-05	2.41488e-05	0.00171622	0.0047913	0.00115643	0	8.87128e-05	0	0.000284311	0.000252669	0	0	0.000563586	0.00077656	0	0	0.000477343	5.77051e-05	0.000136082	0	3.21419e-05	0
1.1.1.1.2.4.	family - Enterococcaceae	0.000158453	9.61411e-05	0.000127297	-0.720827	N/A	N/A	0	0	0.000986561	0	0	0	0	0.000531273	0.000555247	2.93945e-05	0	0.000388033	2.95709e-05	0	0.000129232	0	5.66492e-05	0.000146188	0.000961411	0	0	0	0	0	0	0	0	0
1.1.1.1.2.4.1.	genus - Enterococcus	7.23114e-05	5.96738e-05	6.59926e-05	-0.277125	0.321	0.279	0	0	0	0	0	0	0	0.000458826	0.000530009	0	0	0.000155213	0	0	0.000129232	0	2.83246e-05	0	0.000596738	0	0	0	0	0	0	0	0	0
1.1.1.1.2.4.2.	genus - Vagococcus	2.26296e-05	9.94563e-06	1.62876e-05	-1.18608	0.5	0.279	0	0	0	0	0	0	0	0	0	0	0	0.00023282	0	0	0	0	2.83246e-05	0.000146188	9.94563e-05	0	0	0	0	0	0	0	0	0
1.1.1.1.2.5.	family - Aerococcaceae	0.00170828	0.00222135	0.00196481	0.378892	N/A	N/A	0.00131502	0.00128462	0.00167982	0.00885983	5.94654e-05	0	0.000740565	0.000990099	0.00249861	0.00470312	0.00102502	0.000194017	0.00520448	0.00114697	0.000852934	0.000157918	0	3.6547e-05	0.00845379	0.0100953	4.0085e-05	0	0.000954686	0.00245247	0	2.95858e-05	6.42839e-05	0.000123316
1.1.1.1.2.5.1.	genus - Aerococcus	0.000124221	0.000145725	0.000134973	0.230347	0.303	0.412	0.000380662	0	0	0	0	0	0	9.6595e-05	0.000403816	0.000382128	0	0	0.000532277	0.000130337	0.000310158	0	0	0	0.000331521	0.000477883	0	0	0.000272768	0.000375083	0	0	0	0
1.1.1.1.2.5.2.	genus - Facklamia	0.000238688	0.000130696	0.000184692	-0.868908	0.388	0.384	0	0.00128462	0	0.000849185	5.94654e-05	0	0	0	0.000530009	0.00146972	0	0	0	0	0.000103386	0	0	0	0.000132608	8.96031e-05	4.0085e-05	0	3.40959e-05	0.000980986	0	2.95858e-05	0	0
1.1.1.1.2.5.3.	genus - Alloiococcus	0.00101585	0.00180588	0.00141087	0.830022	0.341	0.394	0.000899747	0	0	0.00549139	0	0	0.000740565	0.000893504	0.000201908	0.00261611	0.00102502	0.000194017	0.00467221	0.00101663	0.00043939	9.47508e-05	0	0	0.0078902	0.00904991	0	0	0.000238672	0.000692461	0	0	6.42839e-05	0.000123316
1.1.1.1.2.5.3.1.	species - Alloiococcus_otitis	0.000463798	0.00101385	0.000738822	1.12827	N/A	N/A	0	0	0	0	0	0	0	0.000144893	0.000201908	0.00246914	0	0	0.00467221	0.000860226	0	0	0	0	0.00487336	0.00507751	0	0	0	0	0	0	6.42839e-05	0.000123316
1.1.1.1.2.6.	family - Leuconostocaceae	3.44619e-05	7.49669e-05	5.47144e-05	1.12125	N/A	N/A	0	0	0	0	0	0	0	0	0	0	0	0	0	0	0.000620315	0	0	0	0.000331521	0.000418148	0	0	0	0	0	0	0	0
1.1.1.1.2.6.1.	genus - Leuconostoc	0	4.18148e-05	2.09074e-05	50	0.371	0.331	0	0	0	0	0	0	0	0	0	0	0	0	0	0	0	0	0	0	0	0.000418148	0	0	0	0	0	0	0	0
1.1.1.1.3.	order - Gemellales	0.00075494	0.00247742	0.00161618	1.71441	N/A	N/A	0.000415268	0.000119499	0.000239974	0.00124547	0.000118931	0.00341925	0.00180698	0.00176286	0.000580486	0.000823045	7.88478e-05	0.000543246	5.91419e-05	0	0.000904627	0.00107384	0.000141623	0.000255829	0.00308314	0.00648129	0	0	0.00477343	0.0100118	0.000306185	0.000118343	0	0
1.1.1.1.3.1.	family - Gemellaceae	0.00075494	0.00247742	0.00161618	1.71441	N/A	N/A	0.000415268	0.000119499	0.000239974	0.00124547	0.000118931	0.00341925	0.00180698	0.00176286	0.000580486	0.000823045	7.88478e-05	0.000543246	5.91419e-05	0	0.000904627	0.00107384	0.000141623	0.000255829	0.00308314	0.00648129	0	0	0.00477343	0.0100118	0.000306185	0.000118343	0	0
1.1.1.1.3.1.1.	genus - Gemella	7.25728e-05	0.000167018	0.000119795	1.2025	0.5	0.5	0	0	0	0.000113225	0	0	0.000296226	0.000652016	2.52385e-05	5.87889e-05	0	0	0	0	0.000129232	3.15836e-05	0	0	0	5.97354e-05	0	0	0.000716015	0.000894429	0	0	0	0
1.1.1.1.4.	order - Turicibacterales	4.79571e-05	5.97354e-06	2.69653e-05	-3.00509	N/A	N/A	0	0	0	0.000679348	0	0	0	2.41488e-05	0	2.93945e-05	0	0	0	0.000130337	0	0	0	0	0	5.97354e-05	0	0	0	0	0	0	0	0
1.1.1.1.4.1.	family - Turicibacteraceae	4.79571e-05	5.97354e-06	2.69653e-05	-3.00509	N/A	N/A	0	0	0	0.000679348	0	0	0	2.41488e-05	0	2.93945e-05	0	0	0	0.000130337	0	0	0	0	0	5.97354e-05	0	0	0	0	0	0	0	0
1.1.1.1.4.1.1.	genus - Turicibacter	4.79571e-05	5.97354e-06	2.69653e-05	-3.00509	0.371	0.151	0	0	0	0.000679348	0	0	0	2.41488e-05	0	2.93945e-05	0	0	0	0.000130337	0	0	0	0	0	5.97354e-05	0	0	0	0	0	0	0	0
1.1.1.2.	class - Clostridia	0.0138049	0.00903425	0.0114196	-0.611704	N/A	N/A	0.0105893	0.0085442	0.0150384	0.0101619	0.00576814	0.0112577	0.0113751	0.00666506	0.0425269	0.0528807	0.00551934	0.0117962	0.00144897	0.0011991	0.0193073	0.0280462	0.00325733	0.0031065	0.0106087	0.0158896	0.00537139	0.00842665	0.0165706	0.0304106	0.000918555	8.87574e-05	0.00131782	0.000739896
1.1.1.2.1.	order - Clostridiales	0.0136363	0.00903425	0.0113353	-0.593973	N/A	N/A	0.0105893	0.0085442	0.0150384	0.00730299	0.00576814	0.0112577	0.0113751	0.00666506	0.0425269	0.0527043	0.00551934	0.0117962	0.00144897	0.0011991	0.0193073	0.0280462	0.00325733	0.0031065	0.0106087	0.0158896	0.00537139	0.00842665	0.0165706	0.0304106	0.000918555	8.87574e-05	0.00131782	0.000739896
1.1.1.2.1.1.	family - Veillonellaceae	0.00406659	0.00477768	0.00442214	0.232492	N/A	N/A	0.00197252	0.00409285	0.00789249	0.00297215	0.00032706	0.00635463	0.00722792	0.00415359	0.0047196	0.0141681	0.00294365	0.0082651	2.95709e-05	0.000703821	0.0028948	0.00328469	0.000538167	0.000657847	0.00762498	0.0096174	0.00064136	0.000374518	0.00913771	0.0190138	3.40205e-05	5.91716e-05	0.0009964	0.000277461
1.1.1.2.1.1.1.	genus - Megamonas	2.07386e-05	2.88525e-06	1.18119e-05	-2.84555	0.463	0.113	0	0	0.000373294	0	0	0	0	0	0	0	0	0	0	0	0	0	0	0	0	0	0	0	0	2.88525e-05	0	0	0	0
1.1.1.2.1.1.2.	genus - Dialister	0.000520906	0.000237861	0.000379383	-1.13091	0.341	0.316	0.000415268	0	0	0.000141531	2.97327e-05	0	2.96226e-05	0.000362231	0	0.00285126	0.000841043	0.0023282	0	0	0.00126648	0.000884341	0.000226597	0	3.31521e-05	0	0.00032068	0.000262162	0.000204576	0.00155804	0	0	0	0
1.1.1.2.1.1.3.	genus - Mitsuokella	0	1.36384e-05	6.8192e-06	50	0.113	0.371	0	0	0	0	0	0	0	0	0	0	0	0	0	0	0	0	0	0	0	0	0	0	0.000136384	0	0	0	0	0
1.1.1.2.1.1.4.	genus - Veillonella	0.00308909	0.00404597	0.00356753	0.389302	0.447	0.252	0.00155726	0.00409285	0.0075192	0.00283062	0.000178396	0.00570949	0.00577641	0.00379136	0.00401292	0.0112875	0.0006045	0.00512204	2.95709e-05	0.000677754	0.00103386	0.000410587	0.000311571	0.000657847	0.00556955	0.00851229	0.00032068	0.000112355	0.00814893	0.0166191	3.40205e-05	5.91716e-05	0.000867832	0.000215803
1.1.1.2.1.1.4.1.	species - Veillonella_dispar	0.00238131	0.00313217	0.00275674	0.395405	N/A	N/A	0.000346057	0.00385385	0.00170648	0.00172668	0.000178396	0.00529015	0.00379169	0.00212509	0.00371006	0.0112875	0.0006045	0.00512204	2.95709e-05	0.000677754	0.00103386	0.000410587	0.000311571	0.000657847	0.00397825	0.00540605	0.000280595	7.49036e-05	0.00797845	0.0128394	3.40205e-05	0	0.000514271	0.000215803
1.1.1.2.1.1.5.	genus - Megasphaera	0.000131433	0.00020954	0.000170487	0.672906	0.471	0.378	0	0	0	0	0.000118931	0.00064514	0	0	0	0	0.00149811	0	0	2.60675e-05	7.75394e-05	0	0	0	0.00106087	0.000418148	0	0	6.81919e-05	0.000548198	0	0	0	0
1.1.1.2.1.1.6.	genus - Pelosinus	0.000110543	1.32608e-05	6.19017e-05	-3.05936	0.331	0.463	0	0	0	0	0	0	0	0	0	0	0	0	0	0	0	0.00198977	0	0	0.000132608	0	0	0	0	0	0	0	0	0
1.1.1.2.1.1.7.	genus - Phascolarctobacterium	2.15387e-05	2.57892e-05	2.3664e-05	0.259834	0.279	0.331	0	0	0	0	0	0	0	0	0	0	0	0	0	0	0.000387697	0	0	0	9.94563e-05	2.98677e-05	0	0	0	0	0	0	0.000128568	0
1.1.1.2.1.1.8.	genus - Selenomonas	0.000127066	0.000202683	0.000164874	0.673644	0.471	0.179	0	0	0	0	0	0	0.00142188	0	0.000706678	2.93945e-05	0	0	0	0	0.000129232	0	0	0	0.000530434	0.000657089	0	0	0.000579631	0.000259673	0	0	0	0
1.1.1.2.1.1.8.1.	species - Selenomonas_noxia	7.23981e-05	3.58412e-05	5.41197e-05	-1.01433	N/A	N/A	0	0	0	0	0	0	0.00127377	0	0	2.93945e-05	0	0	0	0	0	0	0	0	0	0.000358412	0	0	0	0	0	0	0	0
1.1.1.2.1.2.	family - [Tissierellaceae]	0.00767102	0.00327009	0.00547056	-1.23009	N/A	N/A	0.00622902	0.0039136	0.00511945	0.00339674	0.00520322	0.00422567	0.00171811	0.0018353	0.0325829	0.036067	0.00257569	0.00325948	0.00124198	0.000469214	0.0102094	0.0162024	0.00229429	0.00153498	0.0016576	0.00370359	0.00424901	0.0074529	0.00600089	0.00914625	0.000272164	2.95858e-05	9.64258e-05	9.2487e-05
1.1.1.2.1.2.1.	genus - Parvimonas	6.3202e-05	8.17058e-05	7.24539e-05	0.370468	0.388	0.408	0.000276845	0	2.66638e-05	0	0	0	0.00011849	0.000338083	0	0	0	0.00034923	0	0	0	0	2.83246e-05	0	0	0	0	0	0.000204576	0.000548198	0	0	6.42839e-05	0
1.1.1.2.1.2.2.	genus - Peptoniphilus	0.00133814	0.000654359	0.000996247	-1.03207	0.174	0.394	6.92113e-05	0.000119499	0.000799915	0.000141531	0.000208129	0	0	0.000603719	0.00562819	0.0047913	0.000499369	0.000814869	2.95709e-05	2.60675e-05	0.00227449	0.00701156	0.000849738	0.000219282	6.63042e-05	0.000477883	0.00056119	0.00179769	0.00190937	0.00173115	0	0	0	0
1.1.1.2.1.2.3.	genus - Anaerococcus	0.00383425	0.00111449	0.00247437	-1.78256	0.143	0.274	0.00259543	0.000716996	0.00189313	0.000651042	0.00258675	0.00387084	0.000355471	0.000265636	0.0211499	0.0236919	0.00207632	0.00209538	0.000680131	0.000234607	0.00131817	0.00309519	0.00067979	0.00105986	0.000961411	0.00221021	0.00264561	0.0020973	0.000716015	0.0022505	0.000170103	0	3.21419e-05	6.1658e-05
1.1.1.2.1.2.4.	genus - Finegoldia	0.00209775	0.00129696	0.00169736	-0.693701	0.102	0.5	0.00159186	0.00307711	0.00159983	0.00130208	0.00148664	0	0.00124415	0.000627868	0.0053758	0.0074662	0	0	0.000532277	0.00020854	0.00633239	0.00606405	0.000594817	0.000255829	0.000464129	0.000925898	0.00104221	0.00262162	0.00317092	0.00461641	6.80411e-05	2.95858e-05	0	3.0829e-05
1.1.1.2.1.2.5.	genus - WAL_1855D	0.000169048	2.35979e-05	9.63231e-05	-2.84071	0.5	0.471	0.00138423	0	0	0.00130208	0.000237862	0	0	0	0	5.87889e-05	0	0	0	0	0	3.15836e-05	2.83246e-05	0	0	8.96031e-05	0	0.000112355	0	0	3.40205e-05	0	0	0
1.1.1.2.1.2.6.	genus - ph2	7.77811e-05	9.94563e-06	4.38633e-05	-2.96728	0.138	0.371	0.000103817	0	0.000799915	0	0.000237862	0	0	0	0	0	0	0	0	0	0.000258465	0	0	0	9.94563e-05	0	0	0	0	0	0	0	0	0
1.1.1.2.1.2.7.	genus - 1-68	8.12598e-05	0	4.06299e-05	-50	0.138	0.279	0.000207634	0	0	0	0.000386525	0.000354827	0	0	0.000429055	5.87889e-05	0	0	0	0	2.58465e-05	0	0	0	0	0	0	0	0	0	0	0	0	0
1.1.1.2.1.2.8.	genus - Gallicola	9.59797e-06	6.63042e-06	8.11419e-06	-0.533629	0.369	0.371	0	0	0	0	5.94654e-05	0	0	0	0	0	0	0	0	0	0	0	0.000113298	0	6.63042e-05	0	0	0	0	0	0	0	0	0
1.1.1.2.1.2.9.	genus - GW-34	0	8.23939e-05	4.1197e-05	50	0.371	0.113	0	0	0	0	0	0	0	0	0	0	0	0	0	0	0	0	0	0	0	0	0	0.000823939	0	0	0	0	0	0
1.1.1.2.1.3.	family - Lachnospiraceae	0.00047165	0.000496622	0.000484136	0.0744295	N/A	N/A	0.000103817	8.96245e-05	0.000266638	0	0.000118931	0.000612883	0.000651697	0.000265636	0.00161526	0.000793651	0	0.000155213	0.000147855	0	0.000775394	0.0023056	0.00036822	0.000219282	0.000563586	0.00134405	4.0085e-05	0	0.000545535	0.00176001	0.000272164	0	0.000224994	0.000215803
1.1.1.2.1.3.1.	genus - Dorea	5.99577e-05	0	2.99788e-05	-50	0.156	0.252	0	2.98748e-05	0	0	0	0	0	2.41488e-05	0.000555247	0	0	0	8.87128e-05	0	0	0.000126334	0.000254921	0	0	0	0	0	0	0	0	0	0	0
1.1.1.2.1.3.2.	genus - Coprococcus	1.31478e-05	4.29118e-05	2.80298e-05	1.70655	0.0664	0.279	0.000103817	5.97496e-05	0	0	0	0	0	0	0	0	0	0	0	0	0	0	0	7.30941e-05	3.31521e-05	0.000268809	0	0	0	2.88525e-05	3.40205e-05	0	6.42839e-05	0
1.1.1.2.1.3.3.	genus - Lachnospira	8.22276e-06	3.21419e-06	5.71848e-06	-1.35517	0.469	0.371	0	0	0	0	0	0	8.88678e-05	0	0	0	0	0	5.91419e-05	0	0	0	0	0	0	0	0	0	0	0	0	0	3.21419e-05	0
1.1.1.2.1.3.4.	genus - Oribacterium	5.29193e-05	4.0085e-06	2.84639e-05	-3.72266	0.308	0.463	0	0	0	0	0	0.000419341	0.000533207	0	0	0	0	0	0	0	0	0	0	0	0	0	4.0085e-05	0	0	0	0	0	0	0
1.1.1.2.1.3.5.	genus - Catonella	6.708e-06	7.95764e-05	4.31422e-05	3.56839	0.113	0.226	0	0	0	0	0	0	0	0.000120744	0	0	0	0	0	0	0	0	0	0	0	2.98677e-05	0	0	0.000102288	0.000663608	0	0	0	0
1.1.1.2.1.3.6.	genus - Anaerostipes	7.16822e-06	0	3.58411e-06	-50	0.371	0.463	0	0	0	0	0	0.000129028	0	0	0	0	0	0	0	0	0	0	0	0	0	0	0	0	0	0	0	0	0	0
1.1.1.2.1.3.7.	genus - Blautia	5.91827e-05	0.000124104	9.16433e-05	1.0683	0.267	0.471	0	0	0	0	0.000118931	3.2257e-05	0	0	0	0.000764256	0	0	0	0	0	0	0.000113298	3.6547e-05	0.000530434	0.000448015	0	0	0	0	0.000170103	0	0	9.2487e-05
1.1.1.2.1.3.7.1.	species - Blautia_producta	0	9.94563e-06	4.97282e-06	50	N/A	N/A	0	0	0	0	0	0	0	0	0	0	0	0	0	0	0	0	0	0	9.94563e-05	0	0	0	0	0	0	0	0	0
1.1.1.2.1.3.8.	genus - [Ruminococcus]	0	1.56161e-05	7.80806e-06	50	0.113	0.331	0	0	0	0	0	0	0	0	0	0	0	0	0	0	0	0	0	0	0	5.97354e-05	0	0	0	0	0	0	9.64258e-05	0
1.1.1.2.1.3.9.	genus - Moryella	4.02479e-06	5.50228e-05	2.95238e-05	3.77304	0.371	0.226	0	0	0	0	0	0	0	7.24463e-05	0	0	0	0	0	0	0	0	0	0	0	5.97354e-05	0	0	0	0.000490493	0	0	0	0
1.1.1.2.1.4.	family - [Mogibacteriaceae]	3.43488e-06	3.35716e-05	1.85033e-05	3.28891	N/A	N/A	0	0	0	0	0	3.2257e-05	0	0	0	0	0	0	2.95709e-05	0	0	0	0	0	0	0	0	0	0.000306864	2.88525e-05	0	0	0	0
1.1.1.2.1.5.	family - Clostridiaceae	0.000420198	0.000134148	0.000277173	-1.64724	N/A	N/A	0.0012112	0.000448122	0	0.000594429	0	3.2257e-05	0.00056283	0.000120744	0.00050477	8.81834e-05	0	0	0	2.60675e-05	0.00302404	0.000821174	5.66492e-05	7.30941e-05	0.000563586	0.00038828	0.000360765	0	0	2.88525e-05	0	0	0	0
1.1.1.2.1.5.1.	genus - Sarcina	1.85059e-05	0	9.25294e-06	-50	0.463	0.463	0	0	0	0	0	0	0	0	0	0	0	0	0	0	0.000206772	0.000126334	0	0	0	0	0	0	0	0	0	0	0	0
1.1.1.2.1.5.2.	genus - Proteiniclasticum	5.74367e-06	0	2.87183e-06	-50	0.463	0.371	0	0	0	0	0	0	0	0	0	0	0	0	0	0	0.000103386	0	0	0	0	0	0	0	0	0	0	0	0	0
1.1.1.2.1.5.3.	genus - Clostridium	0.000127734	6.63042e-06	6.7182e-05	-4.26789	0.252	0.0699	0.000103817	0.000448122	0	0.000594429	0	0	0.000533207	0.000120744	0	0	0	0	0	0	0.000336004	0.000126334	0	3.6547e-05	6.63042e-05	0	0	0	0	0	0	0	0	0
1.1.1.2.1.5.3.1.	species - Clostridium_perfringens	2.90036e-05	0	1.45018e-05	-50	N/A	N/A	0.000103817	0.000418248	0	0	0	0	0	0	0	0	0	0	0	0	0	0	0	0	0	0	0	0	0	0	0	0	0	0
1.1.1.2.1.6.	family - Ruminococcaceae	0.00035496	8.53316e-05	0.000220146	-2.0565	N/A	N/A	0	0	0.00173315	0.000226449	0.000118931	0	0.000148113	4.82975e-05	2.52385e-05	0	0	0.00011641	0	0	0.000801241	0.00284252	0	0.000328923	0.000132608	0.00038828	0	0	0	0.000144263	3.40205e-05	0	0	0.000154145
1.1.1.2.1.6.1.	genus - Ruminococcus	8.56148e-05	9.17256e-06	4.73937e-05	-3.22246	0.329	0.469	0	0	0.000133319	0.000226449	0.000118931	0	0	0	0	0	0	0	0	0	5.16929e-05	0.00101067	0	0	0	0	0	0	0	5.77051e-05	3.40205e-05	0	0	0
1.1.1.2.1.6.2.	genus - Faecalibacterium	1.45944e-05	4.02939e-05	2.74441e-05	1.46515	0.369	0.179	0	0	0.000213311	0	0	0	0	2.41488e-05	2.52385e-05	0	0	0	0	0	0	0	0	0	9.94563e-05	0.000149338	0	0	0	0	0	0	0	0.000154145
1.1.1.2.1.6.2.1.	species - Faecalibacterium_prausnitzii	1.45944e-05	4.02939e-05	2.74441e-05	1.46515	N/A	N/A	0	0	0.000213311	0	0	0	0	2.41488e-05	2.52385e-05	0	0	0	0	0	0	0	0	0	9.94563e-05	0.000149338	0	0	0	0	0	0	0	0.000154145
1.1.1.2.1.7.	family - Peptostreptococcaceae	0.000246391	0.000186764	0.000216578	-0.399733	N/A	N/A	0.000311451	0	0	0.000113225	0	0	0.00068132	0.000241488	0.00159003	0.0010582	0	0	0	0	0.000155079	0.000284252	0	0	0	0.00038828	8.017e-05	0.000599228	0.000511439	0.000288525	0	0	0	0
1.1.1.2.1.7.1.	genus - Peptostreptococcus	0.000230179	7.44471e-05	0.000152313	-1.62847	0.5	0.417	0.000276845	0	0	2.83062e-05	0	0	0.00068132	0.000241488	0.00159003	0.0010582	0	0	0	0	7.75394e-05	0.000189502	0	0	0	0	8.017e-05	3.74518e-05	0.000511439	0.00011541	0	0	0	0
1.1.1.2.1.7.1.1.	species - Peptostreptococcus_anaerobius	0.000213166	2.72371e-05	0.000120202	-2.96833	N/A	N/A	0	0	0	2.83062e-05	0	0	0.00068132	0.000241488	0.00159003	0.00102881	0	0	0	0	7.75394e-05	0.000189502	0	0	0	0	8.017e-05	3.74518e-05	6.81919e-05	8.65576e-05	0	0	0	0
1.1.1.2.2.	order - OPB54	0.000158829	0	7.94145e-05	-50	N/A	N/A	0	0	0	0.00285892	0	0	0	0	0	0	0	0	0	0	0	0	0	0	0	0	0	0	0	0	0	0	0	0
1.1.1.3.	class - Erysipelotrichi	4.23809e-05	2.15803e-05	3.19806e-05	-0.973699	N/A	N/A	0	0	0.000106655	0	0	0	0	0	0.000656201	0	0	0	0	0	0	0	0	0	0	0	0	0	0	0	0	0	0	0.000215803
1.1.1.3.1.	order - Erysipelotrichales	4.23809e-05	2.15803e-05	3.19806e-05	-0.973699	N/A	N/A	0	0	0.000106655	0	0	0	0	0	0.000656201	0	0	0	0	0	0	0	0	0	0	0	0	0	0	0	0	0	0	0.000215803
1.1.1.3.1.1.	family - Erysipelotrichaceae	4.23809e-05	2.15803e-05	3.19806e-05	-0.973699	N/A	N/A	0	0	0.000106655	0	0	0	0	0	0.000656201	0	0	0	0	0	0	0	0	0	0	0	0	0	0	0	0	0	0	0.000215803
1.1.1.3.1.1.1.	genus - Bulleidia	0	2.15803e-05	1.07902e-05	50	0.371	0.113	0	0	0	0	0	0	0	0	0	0	0	0	0	0	0	0	0	0	0	0	0	0	0	0	0	0	0	0.000215803
1.1.1.3.1.1.1.1.	species - Bulleidia_p-1630-c5	0	2.15803e-05	1.07902e-05	50	N/A	N/A	0	0	0	0	0	0	0	0	0	0	0	0	0	0	0	0	0	0	0	0	0	0	0	0	0	0	0	0.000215803
1.1.1.3.1.1.2.	genus - Clostridium_2	5.92528e-06	0	2.96264e-06	-50	0.463	0.371	0	0	0.000106655	0	0	0	0	0	0	0	0	0	0	0	0	0	0	0	0	0	0	0	0	0	0	0	0	0
1.1.1.3.1.1.3.	genus - Catenibacterium	3.64556e-05	0	1.82278e-05	-50	0.463	0.371	0	0	0	0	0	0	0	0	0.000656201	0	0	0	0	0	0	0	0	0	0	0	0	0	0	0	0	0	0	0
1.1.10.	phylum - WPS-2	3.7632e-05	0	1.8816e-05	-50	N/A	N/A	3.46057e-05	0	5.33276e-05	0	0	0	8.88678e-05	0	0	0	0	0	0	0	0.000232618	0.000126334	0.000141623	0	0	0	0	0	0	0	0	0	0	0
1.1.11.	phylum - [Thermi]	0.000409007	0.000245632	0.000327319	-0.735624	N/A	N/A	0	0	5.33276e-05	0	2.97327e-05	0	2.96226e-05	0	0.00113573	0.00579071	0	7.76066e-05	0	0	7.75394e-05	9.47508e-05	0	7.30941e-05	0.000828803	0.00140378	0	3.74518e-05	0	0	0	0	3.21419e-05	0.000154145
1.1.11.1.	class - Deinococci	0.000409007	0.000245632	0.000327319	-0.735624	N/A	N/A	0	0	5.33276e-05	0	2.97327e-05	0	2.96226e-05	0	0.00113573	0.00579071	0	7.76066e-05	0	0	7.75394e-05	9.47508e-05	0	7.30941e-05	0.000828803	0.00140378	0	3.74518e-05	0	0	0	0	3.21419e-05	0.000154145
1.1.11.1.1.	order - Deinococcales	0.000409007	0.000245632	0.000327319	-0.735624	N/A	N/A	0	0	5.33276e-05	0	2.97327e-05	0	2.96226e-05	0	0.00113573	0.00579071	0	7.76066e-05	0	0	7.75394e-05	9.47508e-05	0	7.30941e-05	0.000828803	0.00140378	0	3.74518e-05	0	0	0	0	3.21419e-05	0.000154145
1.1.11.1.1.1.	family - Deinococcaceae	8.15867e-05	0.000226473	0.00015403	1.47293	N/A	N/A	0	0	5.33276e-05	0	2.97327e-05	0	2.96226e-05	0	0.00111049	0	0	0	0	0	7.75394e-05	9.47508e-05	0	7.30941e-05	0.000828803	0.00140378	0	0	0	0	0	0	3.21419e-05	0
1.1.11.1.1.1.1.	genus - R18-435	5.26393e-06	0	2.63197e-06	-50	0.371	0.463	0	0	0	0	0	0	0	0	0	0	0	0	0	0	0	9.47508e-05	0	0	0	0	0	0	0	0	0	0	0	0
1.1.11.1.1.1.2.	genus - Deinococcus	7.63228e-05	0.000226473	0.000151398	1.56915	0.314	0.5	0	0	5.33276e-05	0	2.97327e-05	0	2.96226e-05	0	0.00111049	0	0	0	0	0	7.75394e-05	0	0	7.30941e-05	0.000828803	0.00140378	0	0	0	0	0	0	3.21419e-05	0
1.1.11.1.1.1.2.1.	species - Deinococcus_aquatilis	1.6457e-06	5.11035e-05	2.63746e-05	4.95665	N/A	N/A	0	0	0	0	0	0	2.96226e-05	0	0	0	0	0	0	0	0	0	0	0	3.31521e-05	0.000477883	0	0	0	0	0	0	0	0
1.1.11.1.1.2.	family - Trueperaceae	0.00032742	1.91597e-05	0.00017329	-4.095	N/A	N/A	0	0	0	0	0	0	0	0	2.52385e-05	0.00579071	0	7.76066e-05	0	0	0	0	0	0	0	0	0	3.74518e-05	0	0	0	0	0	0.000154145
1.1.11.1.1.2.1.	genus - Truepera	0.00032742	1.91597e-05	0.00017329	-4.095	0.463	0.253	0	0	0	0	0	0	0	0	2.52385e-05	0.00579071	0	7.76066e-05	0	0	0	0	0	0	0	0	0	3.74518e-05	0	0	0	0	0	0.000154145
1.1.12.	phylum - Acidobacteria	0.000506114	0.000576306	0.00054121	0.187374	N/A	N/A	0	0	0	0.000254755	0	6.4514e-05	2.96226e-05	0	0	0.00120517	0	0	0	0.00010427	0.00413544	0.00331628	0	0	0.0016576	0.00212061	0	0	0.000102288	0	0	0	0.000803548	0.00107902
1.1.12.1.	class - Acidobacteria-6	0.000316141	0.00030876	0.00031245	-0.0340824	N/A	N/A	0	0	0	0.000254755	0	6.4514e-05	0	0	0	0.000529101	0	0	0	0.00010427	0.00170587	0.00303203	0	0	0.00125978	0.000925898	0	0	0	0	0	0	0.000192852	0.000709067
1.1.12.1.1.	order - iii1-15	0.000316141	0.000295963	0.000306052	-0.0951476	N/A	N/A	0	0	0	0.000254755	0	6.4514e-05	0	0	0	0.000529101	0	0	0	0.00010427	0.00170587	0.00303203	0	0	0.00119348	0.000925898	0	0	0	0	0	0	0.000192852	0.000647409
1.1.12.1.1.1.	family - mb2424	9.16416e-05	9.17611e-05	9.17014e-05	0.00187971	N/A	N/A	0	0	0	0	0	6.4514e-05	0	0	0	0	0	0	0	0	0.000542776	0.00104226	0	0	0.000165761	0.000627221	0	0	0	0	0	0	3.21419e-05	9.2487e-05
1.1.12.1.1.2.	family - RB40	2.10557e-05	0	1.05279e-05	-50	N/A	N/A	0	0	0	0	0	0	0	0	0	0	0	0	0	0	0	0.000379003	0	0	0	0	0	0	0	0	0	0	0	0
1.1.12.1.2.	order - CCU21	0	1.27962e-05	6.39811e-06	50	N/A	N/A	0	0	0	0	0	0	0	0	0	0	0	0	0	0	0	0	0	0	6.63042e-05	0	0	0	0	0	0	0	0	6.1658e-05
1.1.12.2.	class - [Chloracidobacteria]	0.000179922	0.000187308	0.000183615	0.0580456	N/A	N/A	0	0	0	0	0	0	2.96226e-05	0	0	0.000676073	0	0	0	0	0.00224864	0.000284252	0	0	0.000265217	0.000627221	0	0	0	0	0	0	0.000610697	0.000369948
1.1.12.2.1.	order - RB41	0.000179922	0.000133849	0.000156885	-0.426767	N/A	N/A	0	0	0	0	0	0	2.96226e-05	0	0	0.000676073	0	0	0	0	0.00224864	0.000284252	0	0	0.000265217	0.000627221	0	0	0	0	0	0	0.000353561	9.2487e-05
1.1.12.2.1.1.	family - Ellin6075	0.000179922	0.000133849	0.000156885	-0.426767	N/A	N/A	0	0	0	0	0	0	2.96226e-05	0	0	0.000676073	0	0	0	0	0.00224864	0.000284252	0	0	0.000265217	0.000627221	0	0	0	0	0	0	0.000353561	9.2487e-05
1.1.12.2.2.	order - PK29	0	4.4211e-05	2.21055e-05	50	N/A	N/A	0	0	0	0	0	0	0	0	0	0	0	0	0	0	0	0	0	0	0	0	0	0	0	0	0	0	0.000257136	0.000184974
1.1.12.2.3.	order - 11-24	0	9.2487e-06	4.62435e-06	50	N/A	N/A	0	0	0	0	0	0	0	0	0	0	0	0	0	0	0	0	0	0	0	0	0	0	0	0	0	0	0	9.2487e-05
1.1.12.3.	class - Solibacteres	0	2.34896e-05	1.17448e-05	50	N/A	N/A	0	0	0	0	0	0	0	0	0	0	0	0	0	0	0	0	0	0	0.000132608	0	0	0	0.000102288	0	0	0	0	0
1.1.12.3.1.	order - Solibacterales	0	2.34896e-05	1.17448e-05	50	N/A	N/A	0	0	0	0	0	0	0	0	0	0	0	0	0	0	0	0	0	0	0.000132608	0	0	0	0.000102288	0	0	0	0	0
1.1.12.3.1.1.	family - Solibacteraceae	0	1.02288e-05	5.1144e-06	50	N/A	N/A	0	0	0	0	0	0	0	0	0	0	0	0	0	0	0	0	0	0	0	0	0	0	0.000102288	0	0	0	0	0
1.1.12.3.1.1.1.	genus - Candidatus Solibacter	0	1.02288e-05	5.1144e-06	50	N/A	N/A	0	0	0	0	0	0	0	0	0	0	0	0	0	0	0	0	0	0	0	0	0	0	0.000102288	0	0	0	0	0
1.1.12.4.	class - Acidobacteriia	1.00514e-05	5.67486e-05	3.34e-05	2.49719	N/A	N/A	0	0	0	0	0	0	0	0	0	0	0	0	0	0	0.000180925	0	0	0	0	0.000567486	0	0	0	0	0	0	0	0
1.1.12.4.1.	order - Acidobacteriales	1.00514e-05	5.67486e-05	3.34e-05	2.49719	N/A	N/A	0	0	0	0	0	0	0	0	0	0	0	0	0	0	0.000180925	0	0	0	0	0.000567486	0	0	0	0	0	0	0	0
1.1.12.4.1.1.	family - Acidobacteriaceae	1.00514e-05	5.67486e-05	3.34e-05	2.49719	N/A	N/A	0	0	0	0	0	0	0	0	0	0	0	0	0	0	0.000180925	0	0	0	0	0.000567486	0	0	0	0	0	0	0	0
1.1.13.	phylum - TM7	0.000613262	0.000494332	0.000553797	-0.311022	N/A	N/A	3.46057e-05	0.000477997	0.000106655	0.00209466	0.000118931	0	0.000503584	0.000941801	0.000151431	0.00299824	0.000420521	0	0	0	0.00170587	0.00148443	0	0	0.0016576	0.00283743	0	0	3.40959e-05	2.88525e-05	0.000136082	0	6.42839e-05	0.000184974
1.1.13.1.	class - TM7-3	0.000511152	0.000396826	0.000453989	-0.365246	N/A	N/A	3.46057e-05	0.000477997	2.66638e-05	0.00209466	0.000118931	0	0.000503584	0.000313934	0.000151431	0.00205761	0.000420521	0	0	0	0.00170587	0.00129493	0	0	0.00122663	0.00241928	0	0	3.40959e-05	2.88525e-05	0.000136082	0	0	0.000123316
1.1.13.1.1.	order - EW055	0.000152649	7.93925e-05	0.000116021	-0.943146	N/A	N/A	0	0	0	2.83062e-05	0	0	0	0	0	0	0	0	0	0	0.00155079	0.00116859	0	0	0.000132608	0.000627221	0	0	3.40959e-05	0	0	0	0	0
1.1.13.1.2.	order - CW040	0.000155536	3.40667e-05	9.48015e-05	-2.19082	N/A	N/A	0	0	2.66638e-05	0.00206635	0.000118931	0	0.000296226	0.000265636	0	0	0	0	0	0	2.58465e-05	0	0	0	0.000132608	0.000179206	0	0	0	2.88525e-05	0	0	0	0
1.1.13.1.2.1.	family - F16	0	1.59192e-05	7.95958e-06	50	N/A	N/A	0	0	0	0	0	0	0	0	0	0	0	0	0	0	0	0	0	0	9.94563e-05	5.97354e-05	0	0	0	0	0	0	0	0
1.1.13.1.3.	order - Blgi18	5.26393e-06	0	2.63197e-06	-50	N/A	N/A	0	0	0	0	0	0	0	0	0	0	0	0	0	0	0	9.47508e-05	0	0	0	0	0	0	0	0	0	0	0	0
1.1.13.1.4.	order - I025	0	5.97354e-06	2.98677e-06	50	N/A	N/A	0	0	0	0	0	0	0	0	0	0	0	0	0	0	0	0	0	0	0	5.97354e-05	0	0	0	0	0	0	0	0
1.1.13.2.	class - TM7-1	0.00010211	9.75067e-05	9.98085e-05	-0.0665546	N/A	N/A	0	0	7.99915e-05	0	0	0	0	0.000627868	0	0.000940623	0	0	0	0	0	0.000189502	0	0	0.000430977	0.000418148	0	0	0	0	0	0	6.42839e-05	6.1658e-05
1.1.14.	phylum - Gemmatimonadetes	0.000260109	0.00013987	0.00019999	-0.895034	N/A	N/A	0	0	0.000399957	0	0	0	0	0	0.00116097	0	0	0	0	0	2.58465e-05	0.00309519	0	0	3.31521e-05	0.000716824	0	0	0	0	0	0	3.21419e-05	0.00061658
1.1.14.1.	class - Gemm-1	1.12171e-05	4.77883e-05	2.95027e-05	2.09096	N/A	N/A	0	0	0	0	0	0	0	0	0.000201908	0	0	0	0	0	0	0	0	0	0	0.000477883	0	0	0	0	0	0	0	0
1.1.14.2.	class - Gemmatimonadetes	0.000219063	2.72093e-05	0.000123136	-3.00918	N/A	N/A	0	0	0.000399957	0	0	0	0	0	0.000959063	0	0	0	0	0	2.58465e-05	0.00255827	0	0	3.31521e-05	0.000238941	0	0	0	0	0	0	0	0
1.1.14.2.1.	order - Gemmatimonadales	2.50241e-05	6.30198e-06	1.5663e-05	-1.98944	N/A	N/A	0	0	0.000399957	0	0	0	0	0	5.0477e-05	0	0	0	0	0	0	0	0	0	3.31521e-05	2.98677e-05	0	0	0	0	0	0	0	0
1.1.14.2.1.1.	family - Gemmatimonadaceae	2.22198e-05	0	1.11099e-05	-50	N/A	N/A	0	0	0.000399957	0	0	0	0	0	0	0	0	0	0	0	0	0	0	0	0	0	0	0	0	0	0	0	0	0
1.1.14.2.1.1.1.	genus - Gemmatimonas	2.22198e-05	0	1.11099e-05	-50	0.463	0.371	0	0	0.000399957	0	0	0	0	0	0	0	0	0	0	0	0	0	0	0	0	0	0	0	0	0	0	0	0	0
1.1.14.2.1.2.	family - Ellin5301	2.80428e-06	6.30198e-06	4.55313e-06	1.16818	N/A	N/A	0	0	0	0	0	0	0	0	5.0477e-05	0	0	0	0	0	0	0	0	0	3.31521e-05	2.98677e-05	0	0	0	0	0	0	0	0
1.1.14.2.2.	order - N1423WL	0.000143562	5.97354e-06	7.47678e-05	-4.58695	N/A	N/A	0	0	0	0	0	0	0	0	0	0	0	0	0	0	2.58465e-05	0.00255827	0	0	0	5.97354e-05	0	0	0	0	0	0	0	0
1.1.14.3.	class - Gemm-5	0	6.48722e-05	3.24361e-05	50	N/A	N/A	0	0	0	0	0	0	0	0	0	0	0	0	0	0	0	0	0	0	0	0	0	0	0	0	0	0	3.21419e-05	0.00061658
1.1.14.4.	class - Gemm-3	2.98289e-05	0	1.49145e-05	-50	N/A	N/A	0	0	0	0	0	0	0	0	0	0	0	0	0	0	0	0.000536921	0	0	0	0	0	0	0	0	0	0	0	0
1.1.15.	phylum - SR1	9.56608e-05	0	4.78304e-05	-50	N/A	N/A	0	0	0	0	0	0	0.000236981	4.82975e-05	0.000908586	0.000499706	0	0	0	0	0	0	2.83246e-05	0	0	0	0	0	0	0	0	0	0	0
1.1.16.	phylum - Spirochaetes	2.89151e-05	3.59158e-05	3.24155e-05	0.312794	N/A	N/A	0	0.000268873	5.33276e-05	0	0	0	0	0	0	0	0	0	0	0	0	0	0.000198272	0	0	8.96031e-05	0	0	0	0.00011541	0	0	0	0.000154145
1.1.16.1.	class - Spirochaetes	2.59525e-05	2.05013e-05	2.32269e-05	-0.340157	N/A	N/A	0	0.000268873	0	0	0	0	0	0	0	0	0	0	0	0	0	0	0.000198272	0	0	8.96031e-05	0	0	0	0.00011541	0	0	0	0
1.1.16.1.1.	order - Spirochaetales	2.59525e-05	2.05013e-05	2.32269e-05	-0.340157	N/A	N/A	0	0.000268873	0	0	0	0	0	0	0	0	0	0	0	0	0	0	0.000198272	0	0	8.96031e-05	0	0	0	0.00011541	0	0	0	0
1.1.16.1.1.1.	family - Spirochaetaceae	2.59525e-05	2.05013e-05	2.32269e-05	-0.340157	N/A	N/A	0	0.000268873	0	0	0	0	0	0	0	0	0	0	0	0	0	0	0.000198272	0	0	8.96031e-05	0	0	0	0.00011541	0	0	0	0
1.1.16.1.1.1.1.	genus - Treponema	2.59525e-05	2.05013e-05	2.32269e-05	-0.340157	0.463	0.177	0	0.000268873	0	0	0	0	0	0	0	0	0	0	0	0	0	0	0.000198272	0	0	8.96031e-05	0	0	0	0.00011541	0	0	0	0
1.1.16.1.1.1.1.1.	species - Treponema_socranskii	1.49374e-05	0	7.46869e-06	-50	N/A	N/A	0	0.000268873	0	0	0	0	0	0	0	0	0	0	0	0	0	0	0	0	0	0	0	0	0	0	0	0	0	0
1.1.16.1.1.1.1.2.	species - Treponema_amylovorum	0	8.96031e-06	4.48016e-06	50	N/A	N/A	0	0	0	0	0	0	0	0	0	0	0	0	0	0	0	0	0	0	0	8.96031e-05	0	0	0	0	0	0	0	0
1.1.16.2.	class - [Leptospirae]	2.96264e-06	1.54145e-05	9.18857e-06	2.37933	N/A	N/A	0	0	5.33276e-05	0	0	0	0	0	0	0	0	0	0	0	0	0	0	0	0	0	0	0	0	0	0	0	0	0.000154145
1.1.16.2.1.	order - [Leptospirales]	2.96264e-06	1.54145e-05	9.18857e-06	2.37933	N/A	N/A	0	0	5.33276e-05	0	0	0	0	0	0	0	0	0	0	0	0	0	0	0	0	0	0	0	0	0	0	0	0	0.000154145
1.1.16.2.1.1.	family - Leptospiraceae	2.96264e-06	1.54145e-05	9.18857e-06	2.37933	N/A	N/A	0	0	5.33276e-05	0	0	0	0	0	0	0	0	0	0	0	0	0	0	0	0	0	0	0	0	0	0	0	0	0.000154145
1.1.16.2.1.1.1.	genus - Turneriella	0	1.54145e-05	7.70725e-06	50	0.371	0.113	0	0	0	0	0	0	0	0	0	0	0	0	0	0	0	0	0	0	0	0	0	0	0	0	0	0	0	0.000154145
1.1.16.2.1.1.2.	genus - Leptospira	2.96264e-06	0	1.48132e-06	-50	0.463	0.371	0	0	5.33276e-05	0	0	0	0	0	0	0	0	0	0	0	0	0	0	0	0	0	0	0	0	0	0	0	0	0
1.1.17.	phylum - SBR1093	0	2.86652e-05	1.43326e-05	50	N/A	N/A	0	0	0	0	0	0	0	0	0	0	0	0	0	0	0	0	0	0	0	0	0	0	0	0	0	0	0.000224994	6.1658e-05
1.1.17.1.	class - VHS-B5-50	0	2.86652e-05	1.43326e-05	50	N/A	N/A	0	0	0	0	0	0	0	0	0	0	0	0	0	0	0	0	0	0	0	0	0	0	0	0	0	0	0.000224994	6.1658e-05
1.1.18.	phylum - Synergistetes	6.26707e-05	3.31521e-06	3.29929e-05	-4.24062	N/A	N/A	0	0.000358498	0	0	0	0	0	0	0	0	0.000289108	0	0	0	0.000180925	0.000157918	0.000141623	0	3.31521e-05	0	0	0	0	0	0	0	0	0
1.1.18.1.	class - Synergistia	6.26707e-05	3.31521e-06	3.29929e-05	-4.24062	N/A	N/A	0	0.000358498	0	0	0	0	0	0	0	0	0.000289108	0	0	0	0.000180925	0.000157918	0.000141623	0	3.31521e-05	0	0	0	0	0	0	0	0	0
1.1.18.1.1.	order - Synergistales	6.26707e-05	3.31521e-06	3.29929e-05	-4.24062	N/A	N/A	0	0.000358498	0	0	0	0	0	0	0	0	0.000289108	0	0	0	0.000180925	0.000157918	0.000141623	0	3.31521e-05	0	0	0	0	0	0	0	0	0
1.1.18.1.1.1.	family - Dethiosulfovibrionaceae	6.26707e-05	3.31521e-06	3.29929e-05	-4.24062	N/A	N/A	0	0.000358498	0	0	0	0	0	0	0	0	0.000289108	0	0	0	0.000180925	0.000157918	0.000141623	0	3.31521e-05	0	0	0	0	0	0	0	0	0
1.1.18.1.1.1.1.	genus - TG5	1.99166e-05	0	9.95828e-06	-50	0.371	0.413	0	0.000358498	0	0	0	0	0	0	0	0	0	0	0	0	0	0	0	0	0	0	0	0	0	0	0	0	0	0
1.1.19.	phylum - Chlorobi	9.09354e-05	2.65217e-05	5.87286e-05	-1.77767	N/A	N/A	0	0	0	0.00158515	0	0	0	0	0	0	0	0	0	0	5.16929e-05	0	0	0	0.000265217	0	0	0	0	0	0	0	0	0
1.1.19.1.	class - OPB56	8.80636e-05	0	4.40318e-05	-50	N/A	N/A	0	0	0	0.00158515	0	0	0	0	0	0	0	0	0	0	0	0	0	0	0	0	0	0	0	0	0	0	0	0
1.1.19.2.	class - SJA-28	2.87183e-06	2.65217e-05	1.46968e-05	3.20713	N/A	N/A	0	0	0	0	0	0	0	0	0	0	0	0	0	0	5.16929e-05	0	0	0	0.000265217	0	0	0	0	0	0	0	0	0
1.1.2.	phylum - Actinobacteria	0.843155	0.172069	0.507612	-2.29281	N/A	N/A	0.907188	0.740836	0.793622	0.749151	0.956233	0.778394	0.880236	0.922048	0.826712	0.794444	0.911112	0.835396	0.903155	0.944216	0.710752	0.641558	0.950035	0.931694	0.328537	0.347809	0.0552772	0.047414	0.158887	0.257711	0.219194	0.173047	0.0626768	0.070136
1.1.2.1.	class - Actinobacteria	0.842329	0.170813	0.506571	-2.30197	N/A	N/A	0.907188	0.740836	0.793542	0.749151	0.956144	0.778039	0.880058	0.921951	0.823532	0.791887	0.909851	0.835319	0.902948	0.944216	0.708167	0.637578	0.950007	0.931511	0.326681	0.345121	0.0552772	0.047414	0.156398	0.253094	0.219194	0.173047	0.0623232	0.069581
1.1.2.1.1.	order - Actinomycetales	0.841172	0.166652	0.503912	-2.33556	N/A	N/A	0.907153	0.740716	0.786289	0.739357	0.955817	0.775136	0.880058	0.921951	0.823532	0.791887	0.909851	0.835319	0.902919	0.944216	0.708012	0.637357	0.950007	0.931511	0.326581	0.344374	0.0552371	0.0467773	0.143271	0.226694	0.218888	0.173047	0.0621946	0.0694577
1.1.2.1.1.1.	family - Corynebacteriaceae	0.0239393	0.0763141	0.0501267	1.67257	N/A	N/A	0.0159186	0.0436172	0.0301568	0.0200408	0.0132013	0.0347086	0.00607263	0.00755856	0.0219827	0.0375367	0.0261775	0.0237864	0.0280628	0.0199155	0.0368829	0.04308	0.0123778	0.00983115	0.125149	0.11956	0.0468593	0.0396989	0.0121723	0.0339017	0.181228	0.161627	0.0264207	0.0165243
1.1.2.1.1.1.1.	genus - Corynebacterium	0.0239393	0.0763141	0.0501267	1.67257	0.0712	0.115	0.0159186	0.0436172	0.0301568	0.0200408	0.0132013	0.0347086	0.00607263	0.00755856	0.0219827	0.0375367	0.0261775	0.0237864	0.0280628	0.0199155	0.0368829	0.04308	0.0123778	0.00983115	0.125149	0.11956	0.0468593	0.0396989	0.0121723	0.0339017	0.181228	0.161627	0.0264207	0.0165243
1.1.2.1.1.1.1.1.	species - Corynebacterium_variabile	9.16759e-05	0.000233416	0.000162546	1.34829	N/A	N/A	0	0	0	0	0	0	0	0	0	0	0	0	2.95709e-05	0.000469214	7.75394e-05	0.00107384	0	0	0.00175706	0.000268809	0	0	0	0	0	0	0	0.00030829
1.1.2.1.1.1.1.2.	species - Corynebacterium_bovis	0.00111571	0	0.000557854	-50	N/A	N/A	0	0.015266	0	0	0.0048167	0	0	0	0	0	0	0	0	0	0	0	0	0	0	0	0	0	0	0	0	0	0	0
1.1.2.1.1.1.1.3.	species - Corynebacterium_kroppenstedtii	6.65818e-05	9.1801e-06	3.7881e-05	-2.85855	N/A	N/A	0	0	0	0	2.97327e-05	0	0	0	0	0	0.00110387	0	0	0	0	0	2.83246e-05	3.6547e-05	0	0	0	0	3.40959e-05	5.77051e-05	0	0	0	0
1.1.2.1.1.10.	family - Mycobacteriaceae	0.000271432	0.000133267	0.00020235	-1.02627	N/A	N/A	0	0	7.99915e-05	0.0013587	0	0	0	0	0.00123669	0	2.62826e-05	0.00178495	0	0	0.000336004	6.31672e-05	0	0	0.000298369	0.000716824	0	0	0	0	0	0	0.000224994	9.2487e-05
1.1.2.1.1.10.1.	genus - Mycobacterium	0.000271432	0.000133267	0.00020235	-1.02627	0.388	0.471	0	0	7.99915e-05	0.0013587	0	0	0	0	0.00123669	0	2.62826e-05	0.00178495	0	0	0.000336004	6.31672e-05	0	0	0.000298369	0.000716824	0	0	0	0	0	0	0.000224994	9.2487e-05
1.1.2.1.1.10.1.1.	species - Mycobacterium_arupense	0	1.65761e-05	8.28805e-06	50	N/A	N/A	0	0	0	0	0	0	0	0	0	0	0	0	0	0	0	0	0	0	0.000165761	0	0	0	0	0	0	0	0	0
1.1.2.1.1.11.	family - Microbacteriaceae	0.00200702	0.00315551	0.00258126	0.652821	N/A	N/A	0.000173028	0.00238999	0.000639932	0.000934103	0	0.00032257	0.000355471	0.00127988	0.00017667	0.00355673	0.0018135	0.0011641	0.0067126	0.00106877	0.00682347	0.00672731	0.000453194	0.00153498	0.011338	0.011738	8.017e-05	0	0.00197757	0.000548198	6.80411e-05	0	0.00173566	0.00406943
1.1.2.1.1.11.1.	genus - Microbacterium	0.0012721	0.00231856	0.00179533	0.866019	0.473	0.395	0.000173028	0.00152362	0.000426621	0.00036798	0	0.00032257	0.000325849	0.00127988	0.00017667	0.00338036	0.00178722	0.000814869	0.00629861	0.000860226	0.00279142	0.000758006	0.00036822	0.0012426	0.00682933	0.00872136	0	0	0.00180708	0.000519346	3.40205e-05	0	0.00157496	0.00369948
1.1.2.1.1.11.2.	genus - Agrococcus	8.15999e-06	8.74249e-05	4.77924e-05	3.4214	0.267	0.179	0	0	0	0	0	0	0	0	0	0	2.62826e-05	0	0	0	2.58465e-05	9.47508e-05	0	0	0.000298369	0.00038828	0	0	0	0	0	0	6.42839e-05	0.000123316
1.1.2.1.1.11.2.1.	species - Agrococcus_jenensis	0	3.79993e-05	1.89996e-05	50	N/A	N/A	0	0	0	0	0	0	0	0	0	0	0	0	0	0	0	0	0	0	0.000165761	8.96031e-05	0	0	0	0	0	0	3.21419e-05	9.2487e-05
1.1.2.1.1.11.3.	genus - Pseudoclavibacter	2.2429e-05	2.58648e-05	2.41469e-05	0.20563	0.434	0.308	0	0	7.99915e-05	0.000169837	0	0	0	0	0	0	0	0	5.91419e-05	0	0	9.47508e-05	0	0	0.000198913	5.97354e-05	0	0	0	0	0	0	0	0
1.1.2.1.1.11.3.1.	species - Pseudoclavibacter_bifida	2.2429e-05	2.58648e-05	2.41469e-05	0.20563	N/A	N/A	0	0	7.99915e-05	0.000169837	0	0	0	0	0	0	0	0	5.91419e-05	0	0	9.47508e-05	0	0	0.000198913	5.97354e-05	0	0	0	0	0	0	0	0
1.1.2.1.1.11.4.	genus - Rathayibacter	0.000124771	6.10912e-05	9.29312e-05	-1.03025	0.438	0.5	0	0	0.000106655	0	0	0	0	0	0	0	0	0	0	0	0.000749548	0.00138968	0	0	0.000232065	0.000298677	8.017e-05	0	0	0	0	0	0	0
1.1.2.1.1.11.4.1.	species - Rathayibacter_caricis	0.000124771	6.10912e-05	9.29312e-05	-1.03025	N/A	N/A	0	0	0.000106655	0	0	0	0	0	0	0	0	0	0	0	0.000749548	0.00138968	0	0	0.000232065	0.000298677	8.017e-05	0	0	0	0	0	0	0
1.1.2.1.1.11.5.	genus - Mycetocola	7.22981e-06	9.94563e-06	8.58772e-06	0.460106	0.331	0.252	0	5.97496e-05	0	0	0	0	0	0	0	0	0	3.88033e-05	0	0	0	3.15836e-05	0	0	9.94563e-05	0	0	0	0	0	0	0	0	0
1.1.2.1.1.11.6.	genus - Leucobacter	4.11436e-05	1.84013e-05	2.97724e-05	-1.16086	0.279	0.279	0	0	0	0	0	0	0	0	0	0	0	0.000271623	2.95709e-05	0	0.00043939	0	0	0	0	2.98677e-05	0	0	0	0	0	0	0	0.000154145
1.1.2.1.1.11.7.	genus - Clavibacter	1.02126e-05	2.28781e-05	1.65453e-05	1.16361	0.5	0.369	0	0	0	2.83062e-05	0	0	0	0	0	0	0	0	0	5.21349e-05	0.000103386	0	0	0	0.000198913	2.98677e-05	0	0	0	0	0	0	0	0
1.1.2.1.1.12.	family - Intrasporangiaceae	0.00150815	0.00533203	0.00342009	1.8219	N/A	N/A	0.000415268	0	0	0.000283062	0.000356792	0.00464501	0	0	0.000100954	0.000440917	0.0006045	0.00058205	0.00227696	0.000755956	0.00532437	0.00830649	0.000934712	0.00211973	0.0223777	0.0160987	4.0085e-05	0	0.00654642	0.00706887	0	0	0.000417845	0.000770725
1.1.2.1.1.12.1.	genus - Knoellia	6.19904e-06	0.000124594	6.53963e-05	4.32904	0.5	0.321	0	0	0	2.83062e-05	0	0	0	0	0	0	0	0	0	0	5.16929e-05	3.15836e-05	0	0	0.000828803	0.00038828	0	0	0	2.88525e-05	0	0	0	0
1.1.2.1.1.12.2.	genus - Terracoccus	0	6.6335e-05	3.31675e-05	50	0.331	0.331	0	0	0	0	0	0	0	0	0	0	0	0	0	0	0	0	0	0	0.000364673	0.000298677	0	0	0	0	0	0	0	0
1.1.2.1.1.12.3.	genus - Phycicoccus	0	2.95085e-05	1.47542e-05	50	0.331	0.331	0	0	0	0	0	0	0	0	0	0	0	0	0	0	0	0	0	0	0.000265217	2.98677e-05	0	0	0	0	0	0	0	0
1.1.2.1.1.13.	family - Dermabacteraceae	0.000200417	0.00105053	0.000625474	2.39004	N/A	N/A	0	0	0.000266638	0.000226449	8.91981e-05	0.000451598	5.92452e-05	0	0.000807632	8.81834e-05	0	3.88033e-05	0.000147855	0.00020854	0.00103386	0.000189502	0	0	0.00500597	0.00274783	0.00040085	0.000524325	0.000545535	0.000807871	0	0	0.000257136	0.000215803
1.1.2.1.1.13.1.	genus - Brachybacterium	0.000159713	0.000691666	0.000425689	2.1146	0.252	0.25	0	0	0.000133319	2.83062e-05	8.91981e-05	0.000451598	5.92452e-05	0	0.000757155	8.81834e-05	0	3.88033e-05	8.87128e-05	2.60675e-05	0.000956319	0.000157918	0	0	0.00295054	0.00212061	8.017e-05	0	0.000545535	0.000779018	0	0	0.000224994	0.000215803
1.1.2.1.1.13.1.1.	species - Brachybacterium_conglomeratum	3.19782e-05	7.41768e-05	5.30775e-05	1.21388	N/A	N/A	0	0	0.000106655	2.83062e-05	2.97327e-05	0.000258056	5.92452e-05	0	2.52385e-05	0	0	3.88033e-05	2.95709e-05	0	0	0	0	0	0.000132608	0.000209074	0	0	0	0.000144263	0	0	0.000224994	3.0829e-05
1.1.2.1.1.13.2.	genus - Dermabacter	2.31153e-05	0.000274705	0.00014891	3.57097	0.119	0.267	0	0	0.000106655	0.000198143	0	0	0	0	0	0	0	0	5.91419e-05	5.21349e-05	0	0	0	0	0.00149185	0.000418148	0.000280595	0.000524325	0	0	0	0	3.21419e-05	0
1.1.2.1.1.14.	family - Pseudonocardiaceae	9.6249e-05	0.000238733	0.000167491	1.31056	N/A	N/A	6.92113e-05	0	0	8.49185e-05	0	0	0	0.000313934	7.57155e-05	0	0	0	0	0	5.16929e-05	0.00113701	0	0	3.31521e-05	0.000448015	0	0	0	2.88525e-05	0	0	0.000674981	0.00120233
1.1.2.1.1.14.1.	genus - Pseudonocardia	4.93602e-05	0.000161905	0.000105632	1.71372	0.133	0.188	6.92113e-05	0	0	0	0	0	0	0.000313934	0	0	0	0	0	0	0	0.000505338	0	0	3.31521e-05	0.000209074	0	0	0	2.88525e-05	0	0	0.000546413	0.000801554
1.1.2.1.1.14.1.1.	species - Pseudonocardia_halophobica	0	1.84974e-05	9.2487e-06	50	N/A	N/A	0	0	0	0	0	0	0	0	0	0	0	0	0	0	0	0	0	0	0	0	0	0	0	0	0	0	0	0.000184974
1.1.2.1.1.14.2.	genus - Actinomycetospora	0	6.29709e-06	3.14854e-06	50	0.113	0.113	0	0	0	0	0	0	0	0	0	0	0	0	0	0	0	0	0	0	0	0	0	0	0	0	0	0	3.21419e-05	3.0829e-05
1.1.2.1.1.14.3.	genus - Amycolatopsis	0	4.04716e-05	2.02358e-05	50	0.113	0.113	0	0	0	0	0	0	0	0	0	0	0	0	0	0	0	0	0	0	0	0	0	0	0	0	0	0	9.64258e-05	0.00030829
1.1.2.1.1.14.4.	genus - Saccharopolyspora	4.26824e-05	9.15257e-06	2.59175e-05	-2.22139	0.463	0.5	0	0	0	8.49185e-05	0	0	0	0	0	0	0	0	0	0	5.16929e-05	0.000631672	0	0	0	2.98677e-05	0	0	0	0	0	0	0	6.1658e-05
1.1.2.1.1.15.	family - Nakamurellaceae	7.51436e-06	0.000134343	7.09287e-05	4.16013	N/A	N/A	0	0	0	0	0	0	0	0	0	2.93945e-05	0	0	0	0	7.75394e-05	0	2.83246e-05	0	0.000596738	0.000746692	0	0	0	0	0	0	0	0
1.1.2.1.1.16.	family - Frankiaceae	1.20288e-05	2.98677e-06	7.50779e-06	-2.00984	N/A	N/A	0	0	0	0	0	0	0	0	0	0.000117578	0	0	0	0	2.58465e-05	0	0	7.30941e-05	0	2.98677e-05	0	0	0	0	0	0	0	0
1.1.2.1.1.17.	family - Brevibacteriaceae	0.000893226	0.00711458	0.0040039	2.99368	N/A	N/A	0.00100356	5.97496e-05	0.00189313	8.49185e-05	5.94654e-05	0.00387084	0.00011849	2.41488e-05	0	0.000970018	0	0.00170735	0.000739273	0.000286742	0.00134402	0.00391637	0	0	0.0351744	0.0330038	0	0.00131081	0.000818303	0.000577051	0.000102062	0	0.000128568	3.0829e-05
1.1.2.1.1.17.1.	genus - Brevibacterium	0.000893226	0.00711458	0.0040039	2.99368	0.368	0.473	0.00100356	5.97496e-05	0.00189313	8.49185e-05	5.94654e-05	0.00387084	0.00011849	2.41488e-05	0	0.000970018	0	0.00170735	0.000739273	0.000286742	0.00134402	0.00391637	0	0	0.0351744	0.0330038	0	0.00131081	0.000818303	0.000577051	0.000102062	0	0.000128568	3.0829e-05
1.1.2.1.1.17.1.1.	species - Brevibacterium_aureum	1.27194e-05	9.1801e-06	1.09498e-05	-0.47045	N/A	N/A	0	0	0.000106655	0	2.97327e-05	0	0	0	0	2.93945e-05	0	0	0	0	0	6.31672e-05	0	0	0	0	0	0	3.40959e-05	5.77051e-05	0	0	0	0
1.1.2.1.1.18.	family - Kineosporiaceae	7.74865e-05	2.42226e-05	5.08546e-05	-1.67759	N/A	N/A	0	0	0	0	0	0	0	0	0	0	0.000131413	0	0	0	0	0.00126334	0	0	3.31521e-05	0.000209074	0	0	0	0	0	0	0	0
1.1.2.1.1.18.1.	genus - Kineococcus	7.74865e-05	9.28875e-06	4.33876e-05	-3.06039	0.5	0.5	0	0	0	0	0	0	0	0	0	0	0.000131413	0	0	0	0	0.00126334	0	0	3.31521e-05	5.97354e-05	0	0	0	0	0	0	0	0
1.1.2.1.1.19.	family - Geodermatophilaceae	2.4628e-05	6.4132e-05	4.438e-05	1.38075	N/A	N/A	0	0	0	0	0	0	0	0	7.57155e-05	0	0	0	0	0	0.000336004	3.15836e-05	0	0	0.000132608	0.000477883	0	0	0	0	0	0	0	3.0829e-05
1.1.2.1.1.2.	family - Propionibacteriaceae	0.785658	0.0502256	0.417942	-3.96741	N/A	N/A	0.887359	0.693215	0.731282	0.7027	0.933161	0.668656	0.862492	0.909587	0.789915	0.733451	0.869901	0.793799	0.836591	0.901204	0.54474	0.442423	0.92933	0.912031	0.0703819	0.0964428	0.00737564	0.00479383	0.0884108	0.122594	0.036402	0.0111243	0.0284135	0.0363166
1.1.2.1.1.2.1.	genus - Propionibacterium	0.784961	0.0493808	0.417171	-3.9906	0.00168	0.00168	0.887359	0.693215	0.731015	0.702304	0.933161	0.666301	0.862492	0.909587	0.78888	0.733363	0.868193	0.79345	0.831801	0.900214	0.544353	0.442423	0.92916	0.912031	0.0684259	0.0938741	0.00713513	0.00479383	0.0878312	0.120171	0.036402	0.0111243	0.0283813	0.0356691
1.1.2.1.1.2.1.1.	species - Propionibacterium_acnes	0.781754	0.0487011	0.415228	-4.00469	N/A	N/A	0.884936	0.693215	0.729309	0.700379	0.931318	0.664172	0.862433	0.909563	0.778078	0.730276	0.865407	0.784409	0.825177	0.897581	0.540398	0.435727	0.927971	0.911227	0.0668678	0.0920821	0.00705496	0.00438186	0.0868765	0.119998	0.0359597	0.010858	0.0281885	0.0347443
1.1.2.1.1.2.1.2.	species - Propionibacterium_granulosum	6.83373e-06	0	3.41687e-06	-50	N/A	N/A	0	0	0	0	0	0	0	0	2.52385e-05	2.93945e-05	0	3.88033e-05	2.95709e-05	0	0	0	0	0	0	0	0	0	0	0	0	0	0	0
1.1.2.1.1.2.2.	genus - Tessaracoccus	0.000345142	2.98677e-06	0.000174064	-6.85246	0.0801	0.308	0	0	0.000266638	0.000169837	0	0	0	0	0	0	0	0	0.00473135	0.000990564	2.58465e-05	0	2.83246e-05	0	0	2.98677e-05	0	0	0	0	0	0	0	0
1.1.2.1.1.2.3.	genus - Microlunatus	2.3387e-05	0.000259157	0.000141272	3.47005	0.267	0.267	0	0	0	2.83062e-05	0	0.000225799	0	0	2.52385e-05	0	0	0	0	0	0	0	0.000141623	0	0.00112717	0.000985634	0	0	0.00017048	0	0	0	0	0.00030829
1.1.2.1.1.2.4.	genus - Luteococcus	0.000156756	6.03614e-05	0.000108559	-1.37682	0.5	0.5	0	0	0	0	0	0.00206445	0	0	0.000757155	0	0	0	0	0	0	0	0	0	0.000364673	0.000238941	0	0	0	0	0	0	0	0
1.1.2.1.1.20.	family - Dietziaceae	0.000152488	0.000290749	0.000221618	0.931078	N/A	N/A	0	0	0.000639932	0.000283062	0	0.00125802	2.96226e-05	0	0	0	0	0	0	0	0.00043939	9.47508e-05	0	0	6.63042e-05	0.000238941	0	0	0.00102288	0.000461641	0	0	0.000192852	0.00092487
1.1.2.1.1.20.1.	genus - Dietzia	7.50993e-05	8.6007e-05	8.05532e-05	0.195654	0.384	0.321	0	0	0.000639932	0.000283062	0	0	2.96226e-05	0	0	0	0	0	0	0	0.000336004	6.31672e-05	0	0	0	0.000179206	0	0	0	0	0	0	6.42839e-05	0.00061658
1.1.2.1.1.21.	family - Dermacoccaceae	0.00150336	0.000455288	0.000979324	-1.72334	N/A	N/A	0	0	0.000213311	0	0.000921714	0.00596755	0	0	0	5.87889e-05	0	0	0.00390336	0.00125124	0.00527268	0.0094435	2.83246e-05	0	0.00079565	0.000537618	0	0	0.00119336	0.00196197	0	0	6.42839e-05	0
1.1.2.1.1.21.1.	genus - Dermacoccus	0.00150336	0.000455288	0.000979324	-1.72334	0.446	0.335	0	0	0.000213311	0	0.000921714	0.00596755	0	0	0	5.87889e-05	0	0	0.00390336	0.00125124	0.00527268	0.0094435	2.83246e-05	0	0.00079565	0.000537618	0	0	0.00119336	0.00196197	0	0	6.42839e-05	0
1.1.2.1.1.22.	family - Sporichthyaceae	0.000171094	6.61319e-05	0.000118613	-1.37137	N/A	N/A	0	0	2.66638e-05	0	0	0	0.000503584	0	0.0013124	0.000999412	0	0	2.95709e-05	0	0.000103386	3.15836e-05	0	7.30941e-05	0.000364673	0.000238941	0	0	0	5.77051e-05	0	0	0	0
1.1.2.1.1.23.	family - Cellulomonadaceae	1.40214e-06	0.000160578	8.09901e-05	6.8395	N/A	N/A	0	0	0	0	0	0	0	0	2.52385e-05	0	0	0	0	0	0	0	0	0	0.00102772	2.98677e-05	0	0	0	0.000548198	0	0	0	0
1.1.2.1.1.23.1.	genus - Cellulomonas	1.40214e-06	0.000160578	8.09901e-05	6.8395	0.5	0.097	0	0	0	0	0	0	0	0	2.52385e-05	0	0	0	0	0	0	0	0	0	0.00102772	2.98677e-05	0	0	0	0.000548198	0	0	0	0
1.1.2.1.1.23.1.1.	species - Cellulomonas_xylanilytica	1.40214e-06	6.96194e-05	3.55108e-05	5.63379	N/A	N/A	0	0	0	0	0	0	0	0	2.52385e-05	0	0	0	0	0	0	0	0	0	0.000696194	0	0	0	0	0	0	0	0	0
1.1.2.1.1.24.	family - Sanguibacteraceae	5.60856e-06	0	2.80428e-06	-50	N/A	N/A	0	0	0	0	0	0	0	0	0.000100954	0	0	0	0	0	0	0	0	0	0	0	0	0	0	0	0	0	0	0
1.1.2.1.1.24.1.	genus - Sanguibacter	5.60856e-06	0	2.80428e-06	-50	0.463	0.371	0	0	0	0	0	0	0	0	0.000100954	0	0	0	0	0	0	0	0	0	0	0	0	0	0	0	0	0	0	0
1.1.2.1.1.25.	family - Streptomycetaceae	0.000116311	3.68826e-05	7.65968e-05	-1.65697	N/A	N/A	0	0	0	0.000169837	0	0	0	0	0	0	0	0	0	0	0.000155079	0.00176868	0	0	6.63042e-05	0.000179206	0	0	0	0	0	0	0	0.000123316
1.1.2.1.1.25.1.	genus - Streptomyces	0.000109839	1.83051e-05	6.40719e-05	-2.58506	0.463	0.438	0	0	0	8.49185e-05	0	0	0	0	0	0	0	0	0	0	0.000155079	0.0017371	0	0	0	5.97354e-05	0	0	0	0	0	0	0	0.000123316
1.1.2.1.1.26.	family - Promicromonosporaceae	1.33342e-05	4.31445e-05	2.82394e-05	1.69404	N/A	N/A	0	0	0	5.66123e-05	0	0	0	0	0	0	0	0	0	0	0.000155079	0	2.83246e-05	0	6.63042e-05	0.000149338	0	0	0	0	0	0	0	0.000215803
1.1.2.1.1.26.1.	genus - Xylanimicrobium	1.57359e-06	3.69787e-05	1.92762e-05	4.55456	0.5	0.097	0	0	0	0	0	0	0	0	0	0	0	0	0	0	0	0	2.83246e-05	0	6.63042e-05	0.000149338	0	0	0	0	0	0	0	0.000154145
1.1.2.1.1.26.2.	genus - Cellulosimicrobium	3.14513e-06	6.1658e-06	4.65546e-06	0.971169	0.371	0.252	0	0	0	5.66123e-05	0	0	0	0	0	0	0	0	0	0	0	0	0	0	0	0	0	0	0	0	0	0	0	6.1658e-05
1.1.2.1.1.27.	family - Yaniellaceae	1.93011e-05	0	9.65056e-06	-50	N/A	N/A	0	0	0	0	0	0	0	0	0	0	0	0	0	0	0	0.00034742	0	0	0	0	0	0	0	0	0	0	0	0
1.1.2.1.1.27.1.	genus - Yaniella	1.93011e-05	0	9.65056e-06	-50	0.371	0.463	0	0	0	0	0	0	0	0	0	0	0	0	0	0	0	0.00034742	0	0	0	0	0	0	0	0	0	0	0	0
1.1.2.1.1.28.	family - Dermatophilaceae	3.56201e-05	0.000420005	0.000227813	3.55964	N/A	N/A	0	0	0	0	0	9.67711e-05	0	0	0	0	0	0.00023282	0	0	0	0	0.000311571	0	0.00208858	0.0018518	0	0	0	0.000259673	0	0	0	0
1.1.2.1.1.28.1.	genus - Dermatophilus	1.83106e-05	0.000420005	0.000219158	4.51965	0.331	0.267	0	0	0	0	0	9.67711e-05	0	0	0	0	0	0.00023282	0	0	0	0	0	0	0.00208858	0.0018518	0	0	0	0.000259673	0	0	0	0
1.1.2.1.1.29.	family - Actinopolysporaceae	0	1.36082e-05	6.8041e-06	50	N/A	N/A	0	0	0	0	0	0	0	0	0	0	0	0	0	0	0	0	0	0	0	0	0	0	0	0	0.000136082	0	0	0
1.1.2.1.1.3.	family - Gordoniaceae	8.81411e-05	0.000261774	0.000174958	1.57044	N/A	N/A	0	5.97496e-05	0	0	0	0	2.96226e-05	0	0	0	0	0	0	0	0.000516929	0.000157918	0.000566492	0.000255829	9.94563e-05	0	0	0	3.40959e-05	0.00167345	0	0	0.000224994	0.000585751
1.1.2.1.1.3.1.	genus - Gordonia	8.81411e-05	0.000261774	0.000174958	1.57044	0.335	0.151	0	5.97496e-05	0	0	0	0	2.96226e-05	0	0	0	0	0	0	0	0.000516929	0.000157918	0.000566492	0.000255829	9.94563e-05	0	0	0	3.40959e-05	0.00167345	0	0	0.000224994	0.000585751
1.1.2.1.1.30.	family - Actinosynnemataceae	0	8.96031e-06	4.48016e-06	50	N/A	N/A	0	0	0	0	0	0	0	0	0	0	0	0	0	0	0	0	0	0	0	8.96031e-05	0	0	0	0	0	0	0	0
1.1.2.1.1.4.	family - Nocardioidaceae	0.00100079	0.00219009	0.00159544	1.12985	N/A	N/A	6.92113e-05	2.98748e-05	0.000826578	0.00217957	0	0.00216122	0.000177736	0.000289785	0.000731917	0.00346855	0.00312763	0.00147453	0	5.21349e-05	0.00113725	0.00186343	0.000424869	0	0.00855324	0.0119769	0	0	0.000409151	8.65576e-05	0	0	0.000289277	0.000585751
1.1.2.1.1.4.1.	genus - Friedmanniella	0.000345968	0.00109255	0.00071926	1.65899	0.321	0.266	0	0	0	0.00212296	0	0.00193542	0	0.000120744	0	0.000705467	0.000131413	0.000814869	0	0	0	0	0.000396544	0	0.00460814	0.00588393	0	0	0.000340959	0	0	0	0	9.2487e-05
1.1.2.1.1.4.2.	genus - Propionicimonas	0.000211435	0.0001472	0.000179318	-0.522434	0.471	0.289	0	0	0.000613268	0	0	0	2.96226e-05	0.000144893	0	2.93945e-05	0.00207632	0.000659656	0	0	0	0.000252669	0	0	0.000265217	0.000716824	0	0	0	8.65576e-05	0	0	6.42839e-05	0.000339119
1.1.2.1.1.4.3.	genus - Nocardioides	0	9.10748e-05	4.55374e-05	50	0.097	0.331	0	0	0	0	0	0	0	0	0	0	0	0	0	0	0	0	0	0	0.000364673	0.000477883	0	0	6.81919e-05	0	0	0	0	0
1.1.2.1.1.4.3.1.	species - Nocardioides_plantarum	0	9.94563e-06	4.97282e-06	50	N/A	N/A	0	0	0	0	0	0	0	0	0	0	0	0	0	0	0	0	0	0	9.94563e-05	0	0	0	0	0	0	0	0	0
1.1.2.1.1.4.4.	genus - Aeromicrobium	0	3.89236e-05	1.94618e-05	50	0.097	0.331	0	0	0	0	0	0	0	0	0	0	0	0	0	0	0	0	0	0	0.000265217	5.97354e-05	0	0	0	0	0	0	6.42839e-05	0
1.1.2.1.1.4.5.	genus - Pimelobacter	1.18506e-05	0	5.92531e-06	-50	0.463	0.371	0	0	0.000213311	0	0	0	0	0	0	0	0	0	0	0	0	0	0	0	0	0	0	0	0	0	0	0	0	0
1.1.2.1.1.5.	family - Micromonosporaceae	0.000223967	2.98677e-06	0.000113477	-6.22855	N/A	N/A	0	0	0	0	0	0	0	0	0	0	0	0	0.00109412	0	0	0.00293728	0	0	0	2.98677e-05	0	0	0	0	0	0	0	0
1.1.2.1.1.6.	family - Williamsiaceae	3.19223e-05	3.98917e-05	3.5907e-05	0.321524	N/A	N/A	0	0	0	0.000141531	2.97327e-05	0	0	0	0	0	0	0	2.95709e-05	5.21349e-05	0.000258465	6.31672e-05	0	0	9.94563e-05	0.000179206	0.000120255	0	0	0	0	0	0	0
1.1.2.1.1.6.1.	genus - Williamsia	3.19223e-05	3.98917e-05	3.5907e-05	0.321524	0.471	0.321	0	0	0	0.000141531	2.97327e-05	0	0	0	0	0	0	0	2.95709e-05	5.21349e-05	0.000258465	6.31672e-05	0	0	9.94563e-05	0.000179206	0.000120255	0	0	0	0	0	0	0
1.1.2.1.1.7.	family - Micrococcaceae	0.0211294	0.0156491	0.0183893	-0.433166	N/A	N/A	0.000761325	0.00101574	0.0188247	0.00792572	0.00767104	0.0510629	0.00586528	0.00137648	0.00429055	0.00549677	0.00735913	0.00892476	0.0223556	0.0184297	0.0983975	0.110448	0.00453194	0.0055917	0.0345113	0.0367074	0.00024051	0.000449421	0.0250264	0.0504631	0.000238144	0.000266272	0.00196066	0.00662823
1.1.2.1.1.7.1.	genus - Micrococcus	0.0042662	0.00685528	0.00556074	0.684262	0.5	0.5	0.000346057	0.000209124	0.0101056	0.00484035	0.00502483	0.0349666	0.000207358	0.000507124	0.000126193	0	0.00651808	0.00201777	0.00322323	0.00284135	0.00338589	0.00170551	0.000254921	0.000511659	0.0167418	0.0211164	8.017e-05	0	0.0110812	0.0171096	3.40205e-05	0	0.000385703	0.00200388
1.1.2.1.1.7.2.	genus - Kocuria	0.0143882	0.00245086	0.00841954	-2.55353	0.421	0.212	0.000207634	0.000687121	0.000426621	0.000169837	0.00199209	0.0110642	0.00142188	0.000434678	0	0.000293945	7.88478e-05	0.000271623	0.0179496	0.0142328	0.0930215	0.108048	0.00393712	0.00475112	0.00550325	0.00433081	8.017e-05	0	0.00395513	0.00663608	0	0	0.000642839	0.00336036
1.1.2.1.1.7.2.1.	species - Kocuria_rhizophila	0.0143076	0.00235086	0.00832921	-2.60552	N/A	N/A	0.000173028	0.000687121	0.00034663	5.66123e-05	0.00199209	0.0110642	0.00139226	0.000410529	0	0.000235156	7.88478e-05	0.000155213	0.0179496	0.0136072	0.0929181	0.107984	0.00388047	0.00460493	0.00480706	0.00415161	8.017e-05	0	0.00392103	0.00660723	0	0	0.000642839	0.0032987
1.1.2.1.1.7.2.2.	species - Kocuria_palustris	7.31574e-05	9.38348e-05	8.34961e-05	0.359121	N/A	N/A	3.46057e-05	0	7.99915e-05	0.000113225	0	0	2.96226e-05	2.41488e-05	0	5.87889e-05	0	0.00011641	0	0.000625619	0	3.15836e-05	5.66492e-05	0.000146188	0.000696194	0.000179206	0	0	3.40959e-05	2.88525e-05	0	0	0	0
1.1.2.1.1.7.3.	genus - Arthrobacter	0.000111889	0.00101719	0.000564538	3.18445	0.471	0.5	0	0	0.000239974	0	0	3.2257e-05	0	0	0	0	0	3.88033e-05	2.95709e-05	0	0.00116309	0.000473754	0	3.6547e-05	0.00570216	0.00412174	0	0.000187259	0	0	0	0	0.00016071	0
1.1.2.1.1.7.3.1.	species - Arthrobacter_psychrolactophilus	1.43592e-06	0.000268984	0.00013521	7.5494	N/A	N/A	0	0	0	0	0	0	0	0	0	0	0	0	0	0	2.58465e-05	0	0	0	0.001525	0.00116484	0	0	0	0	0	0	0	0
1.1.2.1.1.7.4.	genus - Rothia	0.0017586	0.00456167	0.00316014	1.37513	0.5	0.345	0.000207634	0.000119499	0.00455951	0.00246264	0.000535189	0.00396761	0.00352509	0.000434678	0.00151431	0.00511464	0.000551934	0.00574289	0.000591419	0.00127731	0.000594469	6.31672e-05	0.000283246	0.000109641	0.0031826	0.00462949	8.017e-05	0.000262162	0.00941048	0.0262847	0.000204123	0.000236686	0.000771407	0.000554922
1.1.2.1.1.7.4.1.	species - Rothia_dentocariosa	0.000721	0.00126234	0.00099167	0.808029	N/A	N/A	0.000103817	8.96245e-05	5.33276e-05	0	0	0	0.00145151	0	0.00136288	0.00496767	0	0.00298786	0.000591419	0.00114697	0	0	0.000113298	0.000109641	0.00275162	0.00376333	0	0	0.00115926	0.0034623	0.000136082	8.87574e-05	0.000707123	0.000554922
1.1.2.1.1.7.4.2.	species - Rothia_mucilaginosa	0.00103434	0.00328748	0.00216091	1.66828	N/A	N/A	0.000103817	2.98748e-05	0.00450619	0.00246264	0.000535189	0.00396761	0.00207358	0.000434678	0.000151431	8.81834e-05	0.000551934	0.00275503	0	0.000130337	0.000594469	6.31672e-05	0.000169948	0	0.000430977	0.00077656	8.017e-05	0.000262162	0.00825122	0.0227935	6.80411e-05	0.000147929	6.42839e-05	0
1.1.2.1.1.7.4.3.	species - Rothia_aeria	3.26605e-06	1.18456e-05	7.55581e-06	1.85873	N/A	N/A	0	0	0	0	0	0	0	0	0	5.87889e-05	0	0	0	0	0	0	0	0	0	8.96031e-05	0	0	0	2.88525e-05	0	0	0	0
1.1.2.1.1.7.5.	genus - Nesterenkonia	0	5.85751e-05	2.92876e-05	50	0.371	0.113	0	0	0	0	0	0	0	0	0	0	0	0	0	0	0	0	0	0	0	0	0	0	0	0	0	0	0	0.000585751
1.1.2.1.1.7.6.	genus - Microbispora	4.94521e-06	2.88525e-06	3.91523e-06	-0.777334	0.463	0.308	0	0	0	0	0	0	0	0	0	0	0	0	0	0	2.58465e-05	6.31672e-05	0	0	0	0	0	0	0	2.88525e-05	0	0	0	0
1.1.2.1.1.7.6.1.	species - Microbispora_rosea	4.94521e-06	2.88525e-06	3.91523e-06	-0.777334	N/A	N/A	0	0	0	0	0	0	0	0	0	0	0	0	0	0	2.58465e-05	6.31672e-05	0	0	0	0	0	0	0	2.88525e-05	0	0	0	0
1.1.2.1.1.8.	family - Actinomycetaceae	0.00151579	0.00224431	0.00188005	0.566199	N/A	N/A	0.00103817	2.98748e-05	0.00109322	0.00266078	0.000297327	0.00193542	0.00435452	0.00140063	0.00270052	0.00555556	0.00070963	0.000271623	0.000236567	0.000964496	0.00273973	0.000758006	0.000538167	0	0.00540379	0.00654102	4.0085e-05	0	0.00368236	0.00513575	0.000714432	2.95858e-05	0.000803548	9.2487e-05
1.1.2.1.1.8.1.	genus - Actinomyces	0.00128502	0.00216227	0.00172364	0.750755	0.395	0.421	0.000899747	2.98748e-05	0.000959898	0.00167006	0.000297327	0.00193542	0.00435452	0.00140063	0.00206956	0.00552616	0.00070963	0.000271623	0.000236567	0.000964496	0.000956319	0.000536921	0.000311571	0	0.00530434	0.00624235	4.0085e-05	0	0.0033755	0.00502034	0.000714432	2.95858e-05	0.000803548	9.2487e-05
1.1.2.1.1.8.1.1.	species - Actinomyces_europaeus	0	6.80411e-06	3.40206e-06	50	N/A	N/A	0	0	0	0	0	0	0	0	0	0	0	0	0	0	0	0	0	0	0	0	0	0	0	0	6.80411e-05	0	0	0
1.1.2.1.1.8.2.	genus - Mobiluncus	6.62569e-05	0	3.31284e-05	-50	0.463	0.463	0	0	0	0.000990716	0	0	0	0	0.000201908	0	0	0	0	0	0	0	0	0	0	0	0	0	0	0	0	0	0	0
1.1.2.1.1.8.3.	genus - Varibaculum	5.40875e-05	1.94089e-05	3.67482e-05	-1.47858	0.356	0.308	0.000138423	0	0.000133319	0	0	0	0	0	0.000429055	0	0	0	0	0	5.16929e-05	0.000221085	0	0	0	0	0	0	0.000136384	5.77051e-05	0	0	0	0
1.1.2.1.1.8.4.	genus - Actinobaculum	0	1.99333e-05	9.96663e-06	50	0.113	0.113	0	0	0	0	0	0	0	0	0	0	0	0	0	0	0	0	0	0	0	0	0	0	0.00017048	2.88525e-05	0	0	0	0
1.1.2.1.1.8.5.	genus - N09	9.62063e-05	0	4.81032e-05	-50	0.463	0.371	0	0	0	0	0	0	0	0	0	0	0	0	0	0	0.00173171	0	0	0	0	0	0	0	0	0	0	0	0	0
1.1.2.1.1.9.	family - Nocardiaceae	0.000358865	0.000557383	0.000458124	0.635226	N/A	N/A	0.000346057	0.000298748	0.000239974	2.83062e-05	2.97327e-05	0	0	0	0	0.000117578	0	0.00135812	0.000739273	2.60675e-05	0.000516929	0.0023056	0.000453194	0	0.00149185	0.00229981	8.017e-05	0	0.00017048	0.000317378	0	0	0.000289277	0.00092487
1.1.2.1.1.9.1.	genus - Rhodococcus	0.000358865	0.000491931	0.000425398	0.455013	0.473	0.5	0.000346057	0.000298748	0.000239974	2.83062e-05	2.97327e-05	0	0	0	0	0.000117578	0	0.00135812	0.000739273	2.60675e-05	0.000516929	0.0023056	0.000453194	0	0.00142554	0.00197127	8.017e-05	0	0.00017048	5.77051e-05	0	0	0.000289277	0.00092487
1.1.2.1.1.9.1.1.	species - Rhodococcus_fascians	0.000177705	0.000245279	0.000211492	0.464936	N/A	N/A	0	0	0	2.83062e-05	2.97327e-05	0	0	0	0	0.000117578	0	0.00135812	0	0	0.000516929	0.000694839	0.000453194	0	0.000397825	0.000657089	8.017e-05	0	0.00017048	5.77051e-05	0	0	0.000257136	0.000832383
1.1.2.1.2.	order - Bifidobacteriales	0.00115758	0.0041608	0.00265919	1.84574	N/A	N/A	3.46057e-05	0.000119499	0.00725256	0.00979393	0.00032706	0.00290313	0	0	0	0	0	0	2.95709e-05	0	0.000155079	0.000221085	0	0	9.94563e-05	0.000746692	4.0085e-05	0.00063668	0.0131269	0.0264001	0.000306185	0	0.000128568	0.000123316
1.1.2.1.2.1.	family - Bifidobacteriaceae	0.00115758	0.0041608	0.00265919	1.84574	N/A	N/A	3.46057e-05	0.000119499	0.00725256	0.00979393	0.00032706	0.00290313	0	0	0	0	0	0	2.95709e-05	0	0.000155079	0.000221085	0	0	9.94563e-05	0.000746692	4.0085e-05	0.00063668	0.0131269	0.0264001	0.000306185	0	0.000128568	0.000123316
1.1.2.1.2.1.1.	genus - Bifidobacterium	0.00104304	0.00407532	0.00255918	1.96612	0.0863	0.149	3.46057e-05	0.000119499	0.00725256	0.00979393	0.00032706	0.00087094	0	0	0	0	0	0	0	0	0.000155079	0.000221085	0	0	0	0.000209074	4.0085e-05	0.00063668	0.0130247	0.0262847	0.000306185	0	0.000128568	0.000123316
1.1.2.1.2.1.1.1.	species - Bifidobacterium_adolescentis	0	7.49036e-06	3.74518e-06	50	N/A	N/A	0	0	0	0	0	0	0	0	0	0	0	0	0	0	0	0	0	0	0	0	0	7.49036e-05	0	0	0	0	0	0
1.1.2.1.2.1.1.2.	species - Bifidobacterium_longum	0.00065688	6.61624e-06	0.000331748	-6.63347	N/A	N/A	0	8.96245e-05	0.0025064	0.00922781	0	0	0	0	0	0	0	0	0	0	0	0	0	0	0	0	0	0	0	0	3.40205e-05	0	3.21419e-05	0
1.1.2.1.2.1.2.	genus - Scardovia	0	5.95323e-05	2.97662e-05	50	0.371	0.097	0	0	0	0	0	0	0	0	0	0	0	0	0	0	0	0	0	0	0	0.000537618	0	0	0	5.77051e-05	0	0	0	0
1.1.2.2.	class - Thermoleophilia	0.000274302	0.00031716	0.000295731	0.209446	N/A	N/A	0	0	0	0	0	0	0	0	0	0	0	0	0.000147855	0	0.00175756	0.00303203	0	0	0.000762498	0.00161286	0	0	0.00017048	0	0	0	0.000224994	0.000400777
1.1.2.2.1.	order - Solirubrobacterales	8.08779e-05	0.000252553	0.000166715	1.64277	N/A	N/A	0	0	0	0	0	0	0	0	0	0	0	0	0	0	0.000413544	0.00104226	0	0	0.000729346	0.00125444	0	0	0.00017048	0	0	0	3.21419e-05	0.000339119
1.1.2.2.1.1.	family - Solirubrobacteraceae	0	3.81403e-05	1.90701e-05	50	N/A	N/A	0	0	0	0	0	0	0	0	0	0	0	0	0	0	0	0	0	0	0.000232065	0.000149338	0	0	0	0	0	0	0	0
1.1.2.2.1.2.	family - Patulibacteraceae	4.03568e-05	6.06899e-05	5.05234e-05	0.588643	N/A	N/A	0	0	0	0	0	0	0	0	0	0	0	0	0	0	0	0.000726423	0	0	0.000397825	0.000209074	0	0	0	0	0	0	0	0
1.1.2.2.1.3.	family - Conexibacteraceae	0	5.97354e-06	2.98677e-06	50	N/A	N/A	0	0	0	0	0	0	0	0	0	0	0	0	0	0	0	0	0	0	0	5.97354e-05	0	0	0	0	0	0	0	0
1.1.2.2.2.	order - Gaiellales	0.000193424	6.46074e-05	0.000129016	-1.582	N/A	N/A	0	0	0	0	0	0	0	0	0	0	0	0	0.000147855	0	0.00134402	0.00198977	0	0	3.31521e-05	0.000358412	0	0	0	0	0	0	0.000192852	6.1658e-05
1.1.2.2.2.1.	family - Gaiellaceae	0.000193424	5.86339e-05	0.000126029	-1.72196	N/A	N/A	0	0	0	0	0	0	0	0	0	0	0	0	0.000147855	0	0.00134402	0.00198977	0	0	3.31521e-05	0.000298677	0	0	0	0	0	0	0.000192852	6.1658e-05
1.1.2.3.	class - Acidimicrobiia	0.000225158	0.000146149	0.000185653	-0.623494	N/A	N/A	0	0	5.33276e-05	0	8.91981e-05	0	0.000177736	2.41488e-05	2.52385e-05	0.000911229	0.00126156	0	0	0	0.000594469	0.000915924	0	0	0.000530434	0.000806428	0	0	0	0	0	0	3.21419e-05	9.2487e-05
1.1.2.3.1.	order - Acidimicrobiales	0.000225158	0.000146149	0.000185653	-0.623494	N/A	N/A	0	0	5.33276e-05	0	8.91981e-05	0	0.000177736	2.41488e-05	2.52385e-05	0.000911229	0.00126156	0	0	0	0.000594469	0.000915924	0	0	0.000530434	0.000806428	0	0	0	0	0	0	3.21419e-05	9.2487e-05
1.1.2.3.1.1.	family - EB1017	3.06215e-05	1.88659e-05	2.47437e-05	-0.698762	N/A	N/A	0	0	0	0	8.91981e-05	0	0.000177736	0	0	0	0	0	0	0	0	0.000284252	0	0	6.63042e-05	2.98677e-05	0	0	0	0	0	0	0	9.2487e-05
1.1.2.3.1.2.	family - C111	0.000101822	1.19471e-05	5.68844e-05	-3.09131	N/A	N/A	0	0	0	0	0	0	0	2.41488e-05	0	0.00085244	0	0	0	0	0.000387697	0.000568505	0	0	0	0.000119471	0	0	0	0	0	0	0	0
1.1.2.3.1.3.	family - Microthrixaceae	0	3.58412e-05	1.79206e-05	50	N/A	N/A	0	0	0	0	0	0	0	0	0	0	0	0	0	0	0	0	0	0	0	0.000358412	0	0	0	0	0	0	0	0
1.1.2.3.1.4.	family - Iamiaceae	5.74367e-06	3.21419e-06	4.47893e-06	-0.837517	N/A	N/A	0	0	0	0	0	0	0	0	0	0	0	0	0	0	0.000103386	0	0	0	0	0	0	0	0	0	0	0	3.21419e-05	0
1.1.2.3.1.4.1.	genus - Iamia	5.74367e-06	3.21419e-06	4.47893e-06	-0.837517	0.308	0.371	0	0	0	0	0	0	0	0	0	0	0	0	0	0	0.000103386	0	0	0	0	0	0	0	0	0	0	0	3.21419e-05	0
1.1.2.3.1.5.	family - koll13	5.74367e-06	0	2.87183e-06	-50	N/A	N/A	0	0	0	0	0	0	0	0	0	0	0	0	0	0	0.000103386	0	0	0	0	0	0	0	0	0	0	0	0	0
1.1.2.3.1.6.	family - AKIW874	0	2.32065e-05	1.16032e-05	50	N/A	N/A	0	0	0	0	0	0	0	0	0	0	0	0	0	0	0	0	0	0	0.000232065	0	0	0	0	0	0	0	0	0
1.1.2.4.	class - Coriobacteriia	0.000293586	0.000786567	0.000540077	1.42179	N/A	N/A	0	0	2.66638e-05	0	0	0.000354827	0	7.24463e-05	0.00265004	0.00164609	0	7.76066e-05	5.91419e-05	0	0.000155079	3.15836e-05	2.83246e-05	0.000182735	0.000563586	0.000209074	0	0	0.00231852	0.00461641	0	0	9.64258e-05	6.1658e-05
1.1.2.4.1.	order - Coriobacteriales	0.000293586	0.000786567	0.000540077	1.42179	N/A	N/A	0	0	2.66638e-05	0	0	0.000354827	0	7.24463e-05	0.00265004	0.00164609	0	7.76066e-05	5.91419e-05	0	0.000155079	3.15836e-05	2.83246e-05	0.000182735	0.000563586	0.000209074	0	0	0.00231852	0.00461641	0	0	9.64258e-05	6.1658e-05
1.1.2.4.1.1.	family - Coriobacteriaceae	0.000293586	0.000786567	0.000540077	1.42179	N/A	N/A	0	0	2.66638e-05	0	0	0.000354827	0	7.24463e-05	0.00265004	0.00164609	0	7.76066e-05	5.91419e-05	0	0.000155079	3.15836e-05	2.83246e-05	0.000182735	0.000563586	0.000209074	0	0	0.00231852	0.00461641	0	0	9.64258e-05	6.1658e-05
1.1.2.4.1.1.1.	genus - Atopobium	0.000258215	8.67683e-05	0.000172492	-1.57333	0.443	0.471	0	0	0	0	0	0	0	0	0.00265004	0.00164609	0	7.76066e-05	5.91419e-05	0	0.000155079	3.15836e-05	2.83246e-05	0	0.000364673	5.97354e-05	0	0	6.81919e-05	0.000375083	0	0	0	0
1.1.2.4.1.1.2.	genus - Adlercreutzia	0	2.75403e-05	1.37702e-05	50	0.113	0.113	0	0	0	0	0	0	0	0	0	0	0	0	0	0	0	0	0	0	0	0	0	0	0.000102288	0.000173115	0	0	0	0
1.1.2.4.1.1.3.	genus - Collinsella	1.16333e-05	3.75996e-05	2.46164e-05	1.69246	0.179	0.107	0	0	2.66638e-05	0	0	0	0	0	0	0	0	0	0	0	0	0	0	0.000182735	9.94563e-05	8.96031e-05	0	0	0	2.88525e-05	0	0	9.64258e-05	6.1658e-05
1.1.2.4.1.1.3.1.	species - Collinsella_stercoris	0	9.94563e-06	4.97282e-06	50	N/A	N/A	0	0	0	0	0	0	0	0	0	0	0	0	0	0	0	0	0	0	9.94563e-05	0	0	0	0	0	0	0	0	0
1.1.2.4.1.1.3.2.	species - Collinsella_aerofaciens	1.16333e-05	2.76539e-05	1.96436e-05	1.24923	N/A	N/A	0	0	2.66638e-05	0	0	0	0	0	0	0	0	0	0	0	0	0	0	0.000182735	0	8.96031e-05	0	0	0	2.88525e-05	0	0	9.64258e-05	6.1658e-05
1.1.2.4.1.1.4.	genus - Slackia	0	9.94563e-06	4.97282e-06	50	0.331	0.371	0	0	0	0	0	0	0	0	0	0	0	0	0	0	0	0	0	0	9.94563e-05	0	0	0	0	0	0	0	0	0
1.1.2.5.	class - Rubrobacteria	0	5.97354e-06	2.98677e-06	50	N/A	N/A	0	0	0	0	0	0	0	0	0	0	0	0	0	0	0	0	0	0	0	5.97354e-05	0	0	0	0	0	0	0	0
1.1.2.5.1.	order - Rubrobacterales	0	5.97354e-06	2.98677e-06	50	N/A	N/A	0	0	0	0	0	0	0	0	0	0	0	0	0	0	0	0	0	0	0	5.97354e-05	0	0	0	0	0	0	0	0
1.1.2.5.1.1.	family - Rubrobacteraceae	0	5.97354e-06	2.98677e-06	50	N/A	N/A	0	0	0	0	0	0	0	0	0	0	0	0	0	0	0	0	0	0	0	5.97354e-05	0	0	0	0	0	0	0	0
1.1.2.5.1.1.1.	genus - Rubrobacter	0	5.97354e-06	2.98677e-06	50	0.371	0.331	0	0	0	0	0	0	0	0	0	0	0	0	0	0	0	0	0	0	0	5.97354e-05	0	0	0	0	0	0	0	0
1.1.2.6.	class - MB-A2-108	3.23505e-05	0	1.61753e-05	-50	N/A	N/A	0	0	0	0	0	0	0	0	0.00050477	0	0	0	0	0	7.75394e-05	0	0	0	0	0	0	0	0	0	0	0	0	0
1.1.2.6.1.	order - 0319-7L14	3.23505e-05	0	1.61753e-05	-50	N/A	N/A	0	0	0	0	0	0	0	0	0.00050477	0	0	0	0	0	7.75394e-05	0	0	0	0	0	0	0	0	0	0	0	0	0
1.1.20.	phylum - OD1	5.82662e-05	4.18148e-05	5.00405e-05	-0.478646	N/A	N/A	0	0	2.66638e-05	0	0.000118931	0.000903197	0	0	0	0	0	0	0	0	0	0	0	0	0	0.000418148	0	0	0	0	0	0	0	0
1.1.20.1.	class - ZB2	5.16589e-05	0	2.58295e-05	-50	N/A	N/A	0	0	2.66638e-05	0	0	0.000903197	0	0	0	0	0	0	0	0	0	0	0	0	0	0	0	0	0	0	0	0	0	0
1.1.20.2.	class - SM2F11	6.60728e-06	0	3.30364e-06	-50	N/A	N/A	0	0	0	0	0.000118931	0	0	0	0	0	0	0	0	0	0	0	0	0	0	0	0	0	0	0	0	0	0	0
1.1.21.	phylum - GN02	3.27956e-05	8.96031e-06	2.08779e-05	-1.87188	N/A	N/A	0	0	0	0	0	0	0.000236981	0	0.000353339	0	0	0	0	0	0	0	0	0	0	8.96031e-05	0	0	0	0	0	0	0	0
1.1.21.1.	class - BD1-5	3.27956e-05	0	1.63978e-05	-50	N/A	N/A	0	0	0	0	0	0	0.000236981	0	0.000353339	0	0	0	0	0	0	0	0	0	0	0	0	0	0	0	0	0	0	0
1.1.22.	phylum - Armatimonadetes	0	1.65761e-05	8.28805e-06	50	N/A	N/A	0	0	0	0	0	0	0	0	0	0	0	0	0	0	0	0	0	0	0.000165761	0	0	0	0	0	0	0	0	0
1.1.22.1.	class - 0319-6E2	0	1.65761e-05	8.28805e-06	50	N/A	N/A	0	0	0	0	0	0	0	0	0	0	0	0	0	0	0	0	0	0	0.000165761	0	0	0	0	0	0	0	0	0
1.1.23.	phylum - Planctomycetes	2.01028e-05	6.81919e-06	1.3461e-05	-1.55973	N/A	N/A	0	0	0	0	0	0	0	0	0	0	0	0	0	0	0.000361851	0	0	0	0	0	0	0	6.81919e-05	0	0	0	0	0
1.1.23.1.	class - Planctomycetia	2.01028e-05	6.81919e-06	1.3461e-05	-1.55973	N/A	N/A	0	0	0	0	0	0	0	0	0	0	0	0	0	0	0.000361851	0	0	0	0	0	0	0	6.81919e-05	0	0	0	0	0
1.1.23.1.1.	order - Gemmatales	2.01028e-05	6.81919e-06	1.3461e-05	-1.55973	N/A	N/A	0	0	0	0	0	0	0	0	0	0	0	0	0	0	0.000361851	0	0	0	0	0	0	0	6.81919e-05	0	0	0	0	0
1.1.23.1.1.1.	family - Isosphaeraceae	2.01028e-05	0	1.00514e-05	-50	N/A	N/A	0	0	0	0	0	0	0	0	0	0	0	0	0	0	0.000361851	0	0	0	0	0	0	0	0	0	0	0	0	0
1.1.23.1.1.2.	family - Gemmataceae	0	6.81919e-06	3.40959e-06	50	N/A	N/A	0	0	0	0	0	0	0	0	0	0	0	0	0	0	0	0	0	0	0	0	0	0	6.81919e-05	0	0	0	0	0
1.1.24.	phylum - FBP	0	6.63042e-06	3.31521e-06	50	N/A	N/A	0	0	0	0	0	0	0	0	0	0	0	0	0	0	0	0	0	0	6.63042e-05	0	0	0	0	0	0	0	0	0
1.1.25.	phylum - Chlamydiae	0	3.0829e-05	1.54145e-05	50	N/A	N/A	0	0	0	0	0	0	0	0	0	0	0	0	0	0	0	0	0	0	0	0	0	0	0	0	0	0	0	0.00030829
1.1.25.1.	class - Chlamydiia	0	3.0829e-05	1.54145e-05	50	N/A	N/A	0	0	0	0	0	0	0	0	0	0	0	0	0	0	0	0	0	0	0	0	0	0	0	0	0	0	0	0.00030829
1.1.25.1.1.	order - Chlamydiales	0	3.0829e-05	1.54145e-05	50	N/A	N/A	0	0	0	0	0	0	0	0	0	0	0	0	0	0	0	0	0	0	0	0	0	0	0	0	0	0	0	0.00030829
1.1.25.1.1.1.	family - Parachlamydiaceae	0	3.0829e-05	1.54145e-05	50	N/A	N/A	0	0	0	0	0	0	0	0	0	0	0	0	0	0	0	0	0	0	0	0	0	0	0	0	0	0	0	0.00030829
1.1.25.1.1.1.1.	genus - Parachlamydia	0	3.0829e-05	1.54145e-05	50	0.371	0.113	0	0	0	0	0	0	0	0	0	0	0	0	0	0	0	0	0	0	0	0	0	0	0	0	0	0	0	0.00030829
1.1.26.	phylum - Fibrobacteres	0	2.81946e-05	1.40973e-05	50	N/A	N/A	0	0	0	0	0	0	0	0	0	0	0	0	0	0	0	0	0	0	0.000132608	0.000149338	0	0	0	0	0	0	0	0
1.1.26.1.	class - Fibrobacteria	0	2.81946e-05	1.40973e-05	50	N/A	N/A	0	0	0	0	0	0	0	0	0	0	0	0	0	0	0	0	0	0	0.000132608	0.000149338	0	0	0	0	0	0	0	0
1.1.26.1.1.	order - 258ds10	0	2.81946e-05	1.40973e-05	50	N/A	N/A	0	0	0	0	0	0	0	0	0	0	0	0	0	0	0	0	0	0	0.000132608	0.000149338	0	0	0	0	0	0	0	0
1.1.27.	phylum - MVP-21	0	1.54145e-05	7.70725e-06	50	N/A	N/A	0	0	0	0	0	0	0	0	0	0	0	0	0	0	0	0	0	0	0	0	0	0	0	0	0	0	0	0.000154145
1.1.28.	phylum - TM6	0	4.69e-05	2.345e-05	50	N/A	N/A	0	0	0	0	0	0	0	0	0	0	0	0	0	0	0	0	0	0	0	0	0	0	0	0	0	0	0.00016071	0.00030829
1.1.28.1.	class - SJA-4	0	3.45684e-05	1.72842e-05	50	N/A	N/A	0	0	0	0	0	0	0	0	0	0	0	0	0	0	0	0	0	0	0	0	0	0	0	0	0	0	0.00016071	0.000184974
1.1.28.2.	class - SBRH58	0	1.23316e-05	6.1658e-06	50	N/A	N/A	0	0	0	0	0	0	0	0	0	0	0	0	0	0	0	0	0	0	0	0	0	0	0	0	0	0	0	0.000123316
1.1.29.	phylum - ZB3	1.03693e-05	0	5.18464e-06	-50	N/A	N/A	0	0	0.000186647	0	0	0	0	0	0	0	0	0	0	0	0	0	0	0	0	0	0	0	0	0	0	0	0	0
1.1.29.1.	class - BS119	1.03693e-05	0	5.18464e-06	-50	N/A	N/A	0	0	0.000186647	0	0	0	0	0	0	0	0	0	0	0	0	0	0	0	0	0	0	0	0	0	0	0	0	0
1.1.3.	phylum - Fusobacteria	0.000967922	0.000815089	0.000891506	-0.247934	N/A	N/A	0.00269924	0.000119499	7.99915e-05	2.83062e-05	5.94654e-05	0.000225799	0.0024883	0.000313934	0.00388673	0.0069077	0	0.00058205	0	0	0	3.15836e-05	0	0	0.000563586	0.00292703	4.0085e-05	0	0.00242081	0.00213509	0	0	6.42839e-05	0
1.1.3.1.	class - Fusobacteriia	0.000967922	0.000815089	0.000891506	-0.247934	N/A	N/A	0.00269924	0.000119499	7.99915e-05	2.83062e-05	5.94654e-05	0.000225799	0.0024883	0.000313934	0.00388673	0.0069077	0	0.00058205	0	0	0	3.15836e-05	0	0	0.000563586	0.00292703	4.0085e-05	0	0.00242081	0.00213509	0	0	6.42839e-05	0
1.1.3.1.1.	order - Fusobacteriales	0.000967922	0.000815089	0.000891506	-0.247934	N/A	N/A	0.00269924	0.000119499	7.99915e-05	2.83062e-05	5.94654e-05	0.000225799	0.0024883	0.000313934	0.00388673	0.0069077	0	0.00058205	0	0	0	3.15836e-05	0	0	0.000563586	0.00292703	4.0085e-05	0	0.00242081	0.00213509	0	0	6.42839e-05	0
1.1.3.1.1.1.	family - Leptotrichiaceae	0.000599758	0.000418623	0.00050919	-0.518728	N/A	N/A	0	2.98748e-05	7.99915e-05	0	5.94654e-05	0.000225799	0.000473962	0.000120744	0.00378578	0.00543798	0	0.00058205	0	0	0	0	0	0	9.94563e-05	0.00182193	0	0	0.00136384	0.000836724	0	0	6.42839e-05	0
1.1.3.1.1.1.1.	genus - Leptotrichia	0.00058678	0.000331022	0.000458901	-0.825893	0.23	0.5	0	2.98748e-05	0	0	0	0.000161285	0.000444339	0.000120744	0.00378578	0.00543798	0	0.00058205	0	0	0	0	0	0	9.94563e-05	0.00182193	0	0	0.000545535	0.000779018	0	0	6.42839e-05	0
1.1.3.1.1.1.2.	genus - Sneathia	6.88774e-06	8.76008e-05	4.72443e-05	3.66884	0.252	0.308	0	0	0	0	5.94654e-05	6.4514e-05	0	0	0	0	0	0	0	0	0	0	0	0	0	0	0	0	0.000818303	5.77051e-05	0	0	0	0
1.1.3.1.1.2.	family - Fusobacteriaceae	0.000368165	0.000396466	0.000382315	0.106845	N/A	N/A	0.00269924	8.96245e-05	0	2.83062e-05	0	0	0.00201434	0.00019319	0.000100954	0.00146972	0	0	0	0	0	3.15836e-05	0	0	0.000464129	0.0011051	4.0085e-05	0	0.00105697	0.00129836	0	0	0	0
1.1.3.1.1.2.1.	genus - Fusobacterium	0.000368165	0.000396466	0.000382315	0.106845	0.329	0.5	0.00269924	8.96245e-05	0	2.83062e-05	0	0	0.00201434	0.00019319	0.000100954	0.00146972	0	0	0	0	0	3.15836e-05	0	0	0.000464129	0.0011051	4.0085e-05	0	0.00105697	0.00129836	0	0	0	0
1.1.4.	phylum - Bacteroidetes	0.00626566	0.00732658	0.00679612	0.225673	N/A	N/A	0.00377202	0.00672184	0.00322632	0.00670856	0.000832516	0.00599981	0.0120268	0.00478145	0.0137045	0.0171958	0.00147182	0.00492802	0.000739273	0.00101663	0.013802	0.0123808	0.00175613	0.00171771	0.0165429	0.0145456	0.00116246	0.00176023	0.0141157	0.0231397	0.000816493	0.000295858	0.000578555	0.00030829
1.1.4.1.	class - Sphingobacteriia	0.000335611	0.00057772	0.000456666	0.783581	N/A	N/A	0	0.00215099	0	0	0	0.000290313	0.000414717	0	2.52385e-05	0.00141094	0	0	0	0	0.00108555	0.000663256	0	0	0.00195597	0.00215047	0	0	0.000920591	0.000750166	0	0	0	0
1.1.4.1.1.	order - Sphingobacteriales	0.000335611	0.00057772	0.000456666	0.783581	N/A	N/A	0	0.00215099	0	0	0	0.000290313	0.000414717	0	2.52385e-05	0.00141094	0	0	0	0	0.00108555	0.000663256	0	0	0.00195597	0.00215047	0	0	0.000920591	0.000750166	0	0	0	0
1.1.4.1.1.1.	family - Sphingobacteriaceae	0.000335611	0.000448096	0.000391854	0.417019	N/A	N/A	0	0.00215099	0	0	0	0.000290313	0.000414717	0	2.52385e-05	0.00141094	0	0	0	0	0.00108555	0.000663256	0	0	0.00195597	0.00167259	0	0	0.000852399	0	0	0	0	0
1.1.4.1.1.1.1.	genus - Sphingobacterium	3.6248e-05	0.000183445	0.000109847	2.33937	0.321	0.5	0	0	0	0	0	0	0.000414717	0	2.52385e-05	0	0	0	0	0	0.000180925	3.15836e-05	0	0	0.000729346	0.0011051	0	0	0	0	0	0	0	0
1.1.4.1.1.1.1.1.	species - Sphingobacterium_faecium	1.81027e-05	0.000155907	8.7005e-05	3.10641	N/A	N/A	0	0	0	0	0	0	0.000325849	0	0	0	0	0	0	0	0	0	0	0	0.000663042	0.000896031	0	0	0	0	0	0	0	0
1.1.4.1.1.1.1.2.	species - Sphingobacterium_mizutaii	1.40214e-06	1.19471e-05	6.67462e-06	3.09096	N/A	N/A	0	0	0	0	0	0	0	0	2.52385e-05	0	0	0	0	0	0	0	0	0	0	0.000119471	0	0	0	0	0	0	0	0
1.1.4.1.1.1.1.3.	species - Sphingobacterium_multivorum	6.69174e-06	6.63042e-06	6.66108e-06	-0.0132821	N/A	N/A	0	0	0	0	0	0	8.88678e-05	0	0	0	0	0	0	0	0	3.15836e-05	0	0	6.63042e-05	0	0	0	0	0	0	0	0	0
1.1.4.1.1.1.2.	genus - Pedobacter	0.00014878	0.000185267	0.000167024	0.316427	0.226	0.219	0	0	0	0	0	0.000290313	0	0	0	0.0010582	0	0	0	0	0.000697855	0.000631672	0	0	0.000961411	0.000448015	0	0	0.000443247	0	0	0	0	0
1.1.4.1.1.1.2.1.	species - Pedobacter_cryoconitis	0	6.63042e-06	3.31521e-06	50	N/A	N/A	0	0	0	0	0	0	0	0	0	0	0	0	0	0	0	0	0	0	6.63042e-05	0	0	0	0	0	0	0	0	0
1.1.4.2.	class - Flavobacteriia	0.00215619	0.00175446	0.00195533	-0.297457	N/A	N/A	0.000138423	0.00307711	0.00103989	0.00583107	0.000178396	0.00467727	0.00228094	0.000289785	0.00663773	0.00590829	0.000315391	0.000737263	0.000177426	5.21349e-05	0.00307573	0.00271619	0.000764764	0.000913676	0.00848694	0.00504764	0	0	0.00146613	0.00118295	0.000782473	0.000266272	9.64258e-05	0.000215803
1.1.4.2.1.	order - Flavobacteriales	0.00215619	0.00175446	0.00195533	-0.297457	N/A	N/A	0.000138423	0.00307711	0.00103989	0.00583107	0.000178396	0.00467727	0.00228094	0.000289785	0.00663773	0.00590829	0.000315391	0.000737263	0.000177426	5.21349e-05	0.00307573	0.00271619	0.000764764	0.000913676	0.00848694	0.00504764	0	0	0.00146613	0.00118295	0.000782473	0.000266272	9.64258e-05	0.000215803
1.1.4.2.1.1.	family - Flavobacteriaceae	0.000715942	0.000500113	0.000608027	-0.517591	N/A	N/A	0	0.000477997	0	0.000198143	0	3.2257e-05	8.88678e-05	7.24463e-05	0.00474484	0.0053204	0.000157696	0	5.91419e-05	0	7.75394e-05	0.00151601	0.000141623	0	0.00308314	0.00134405	0	0	0.000340959	2.88525e-05	0.000204123	0	0	0
1.1.4.2.1.1.1.	genus - Flavobacterium	0.000154591	0.000256772	0.000205681	0.73203	0.266	0.188	0	0.000448122	0	0.000198143	0	0	5.92452e-05	7.24463e-05	0.000227147	2.93945e-05	0.000157696	0	5.91419e-05	0	0	0.00138968	0.000141623	0	0.00175706	0.00077656	0	0	3.40959e-05	0	0	0	0	0
1.1.4.2.1.1.1.1.	species - Flavobacterium_succinicans	0	2.32065e-05	1.16032e-05	50	N/A	N/A	0	0	0	0	0	0	0	0	0	0	0	0	0	0	0	0	0	0	0.000232065	0	0	0	0	0	0	0	0	0
1.1.4.2.1.1.1.2.	species - Flavobacterium_columnare	7.72043e-05	0	3.86022e-05	-50	N/A	N/A	0	0	0	0	0	0	0	0	0	0	0	0	0	0	0	0.00138968	0	0	0	0	0	0	0	0	0	0	0	0
1.1.4.2.1.1.2.	genus - Gelidibacter	0	1.98913e-05	9.94565e-06	50	0.331	0.371	0	0	0	0	0	0	0	0	0	0	0	0	0	0	0	0	0	0	0.000198913	0	0	0	0	0	0	0	0	0
1.1.4.2.1.1.3.	genus - Myroides	0	2.78662e-05	1.39331e-05	50	0.331	0.331	0	0	0	0	0	0	0	0	0	0	0	0	0	0	0	0	0	0	9.94563e-05	0.000179206	0	0	0	0	0	0	0	0
1.1.4.2.1.1.3.1.	species - Myroides_odoratimimus	0	1.79206e-05	8.9603e-06	50	N/A	N/A	0	0	0	0	0	0	0	0	0	0	0	0	0	0	0	0	0	0	0	0.000179206	0	0	0	0	0	0	0	0
1.1.4.2.1.1.4.	genus - Capnocytophaga	0.000548657	0.000124948	0.000336802	-2.13458	0.196	0.5	0	2.98748e-05	0	0	0	3.2257e-05	2.96226e-05	0	0.00446722	0.005291	0	0	0	0	2.58465e-05	0	0	0	0.000530434	0.000179206	0	0	0.000306864	2.88525e-05	0.000204123	0	0	0
1.1.4.2.1.1.4.1.	species - Capnocytophaga_ochracea	2.80428e-06	2.27766e-05	1.27904e-05	3.02185	N/A	N/A	0	0	0	0	0	0	0	0	5.0477e-05	0	0	0	0	0	0	0	0	0	0.000198913	0	0	0	0	2.88525e-05	0	0	0	0
1.1.4.2.1.1.5.	genus - Aequorivita	7.01856e-06	0	3.50928e-06	-50	0.371	0.463	0	0	0	0	0	0	0	0	0	0	0	0	0	0	0	0.000126334	0	0	0	0	0	0	0	0	0	0	0	0
1.1.4.2.1.2.	family - Cryomorphaceae	7.01856e-06	3.8828e-05	2.29233e-05	2.46785	N/A	N/A	0	0	0	0	0	0	0	0	0	0	0	0	0	0	0	0.000126334	0	0	0	0.00038828	0	0	0	0	0	0	0	0
1.1.4.2.1.2.1.	genus - Fluviicola	0	3.8828e-05	1.9414e-05	50	0.371	0.331	0	0	0	0	0	0	0	0	0	0	0	0	0	0	0	0	0	0	0	0.00038828	0	0	0	0	0	0	0	0
1.1.4.2.1.3.	family - [Weeksellaceae]	0.00143323	0.00121552	0.00132438	-0.237696	N/A	N/A	0.000138423	0.00259911	0.00103989	0.00563293	0.000178396	0.00464501	0.00219207	0.000217339	0.00189289	0.000587889	0.000157696	0.000737263	0.000118284	5.21349e-05	0.00299819	0.00107384	0.000623141	0.000913676	0.00540379	0.00331531	0	0	0.00112517	0.0011541	0.000578349	0.000266272	9.64258e-05	0.000215803
1.1.4.2.1.3.1.	genus - Chryseobacterium	0.00116876	0.000949209	0.00105898	-0.300179	0.369	0.344	0.000138423	0.00259911	0.00103989	0.00529325	0.000178396	0.00464501	0	0	0.00174146	0.000382128	0.000157696	0	0.000118284	5.21349e-05	0.00258465	0.00107384	0.000594817	0.000438564	0.00454184	0.00313611	0	0	0.000375055	0.000721313	0.000170103	0.000266272	9.64258e-05	0.000184974
1.1.4.2.1.3.2.	genus - Wautersiella	8.12156e-06	9.36943e-05	5.09079e-05	3.52813	0.097	0.463	0	0	0	0	0	0	0	0	0	0	0	0	0	0	0	0	0	0.000146188	0.000596738	0	0	0	0	0	0.000340205	0	0	0
1.1.4.2.1.3.3.	genus - Cloacibacterium	2.97934e-05	3.0829e-06	1.64381e-05	-3.27263	0.463	0.308	0	0	0	0	0	0	0.000207358	0	0	0	0	0	0	0	0	0	0	0.000328923	0	0	0	0	0	0	0	0	0	3.0829e-05
1.1.4.3.	class - Bacteroidia	0.00309857	0.0041085	0.00360354	0.407011	N/A	N/A	0.00363359	0.00149374	0.00186647	0.000481205	0.000267594	0.00103222	0.00924225	0.00444337	0.00466912	0.00787772	0.00115643	0.00395794	0.000561848	0.000912361	0.00571207	0.00685364	0.000991361	0.0006213	0.00192282	0.00451002	0.00116246	0.000898843	0.011729	0.0202545	3.40205e-05	2.95858e-05	0.000482129	6.1658e-05
1.1.4.3.1.	order - Bacteroidales	0.00309857	0.0041085	0.00360354	0.407011	N/A	N/A	0.00363359	0.00149374	0.00186647	0.000481205	0.000267594	0.00103222	0.00924225	0.00444337	0.00466912	0.00787772	0.00115643	0.00395794	0.000561848	0.000912361	0.00571207	0.00685364	0.000991361	0.0006213	0.00192282	0.00451002	0.00116246	0.000898843	0.011729	0.0202545	3.40205e-05	2.95858e-05	0.000482129	6.1658e-05
1.1.4.3.1.1.	family - Prevotellaceae	0.00149409	0.00269262	0.00209336	0.849749	N/A	N/A	0.00259543	0.000746871	0.000186647	0.000254755	0.000267594	0.000387084	0.00299188	0.00200435	0.00265004	0.00408583	0.00115643	0.0012029	0.000561848	7.82024e-05	0.00286896	0.00369528	0.000538167	0.0006213	0.00125978	0.000985634	0.00108229	0.000823939	0.00784207	0.0147725	3.40205e-05	2.95858e-05	9.64258e-05	0
1.1.4.3.1.1.1.	genus - Prevotella	0.00149409	0.00269262	0.00209336	0.849749	0.297	0.345	0.00259543	0.000746871	0.000186647	0.000254755	0.000267594	0.000387084	0.00299188	0.00200435	0.00265004	0.00408583	0.00115643	0.0012029	0.000561848	7.82024e-05	0.00286896	0.00369528	0.000538167	0.0006213	0.00125978	0.000985634	0.00108229	0.000823939	0.00784207	0.0147725	3.40205e-05	2.95858e-05	9.64258e-05	0
1.1.4.3.1.1.1.1.	species - Prevotella_intermedia	0	5.97354e-06	2.98677e-06	50	N/A	N/A	0	0	0	0	0	0	0	0	0	0	0	0	0	0	0	0	0	0	0	5.97354e-05	0	0	0	0	0	0	0	0
1.1.4.3.1.1.1.2.	species - Prevotella_copri	7.07956e-05	2.88525e-06	3.68404e-05	-4.61689	N/A	N/A	0	0.000746871	0.000186647	0	0	0	0	0	0	0	0	0	0	0	0	0	8.49738e-05	0.000255829	0	0	0	0	0	2.88525e-05	0	0	0	0
1.1.4.3.1.1.1.3.	species - Prevotella_nanceiensis	7.4769e-05	0.000182681	0.000128725	1.28881	N/A	N/A	0	0	0	0.000254755	0	0	0.000651697	0	0	0	0	0	0	0	0.00043939	0	0	0	0.000232065	0	0	0	0.000238672	0.00135607	0	0	0	0
1.1.4.3.1.1.1.4.	species - Prevotella_pallens	1.2653e-05	9.40706e-05	5.33618e-05	2.89426	N/A	N/A	0	0	0	0	0	0	0	0	0.000201908	0	0	0	0	0	2.58465e-05	0	0	0	0	0.000358412	0	0	3.40959e-05	0.000548198	0	0	0	0
1.1.4.3.1.1.1.5.	species - Prevotella_melaninogenica	0.000216901	0.00142829	0.000822598	2.71918	N/A	N/A	0	0	0	0	0	0.000354827	0.00157	0.000482975	0.000530009	0	0	0	0.000561848	5.21349e-05	0.000232618	6.31672e-05	5.66492e-05	0	0.000165761	0.000179206	0	0	0.00467114	0.00923281	3.40205e-05	0	0	0
1.1.4.3.1.1.1.6.	species - Prevotella_nigrescens	3.88033e-05	6.39512e-05	5.13773e-05	0.720791	N/A	N/A	0	0	0	0	0	0	0	0	0	0	0	0.00069846	0	0	0	0	0	0	0.000132608	0.000328545	0	0	3.40959e-05	0.000144263	0	0	0	0
1.1.4.3.1.2.	family - [Paraprevotellaceae]	0.00081866	0.000805296	0.000811978	-0.0237465	N/A	N/A	0.000173028	0.000268873	0.00151984	2.83062e-05	0	0.00064514	0.00509509	0.00239073	0.000353339	0.000411523	0	0.00275503	0	0	0.000542776	0.000410587	0.000141623	0	0.000265217	0.00155312	0	0	0.00207985	0.00415477	0	0	0	0
1.1.4.3.1.2.1.	genus - [Prevotella]	0.000790515	0.000805296	0.000797905	0.0267253	0.266	0.341	0.000173028	0.000268873	0.00101322	2.83062e-05	0	0.00064514	0.00509509	0.00239073	0.000353339	0.000411523	0	0.00275503	0	0	0.000542776	0.000410587	0.000141623	0	0.000265217	0.00155312	0	0	0.00207985	0.00415477	0	0	0	0
1.1.4.3.1.2.1.1.	species - [Prevotella]_tannerae	2.45081e-05	1.85775e-05	2.15428e-05	-0.3997	N/A	N/A	0	0	0	0	0	0	2.96226e-05	0	0	0.000411523	0	0	0	0	0	0	0	0	6.63042e-05	0.000119471	0	0	0	0	0	0	0	0
1.1.4.3.1.2.2.	genus - Paraprevotella	2.81452e-05	0	1.40726e-05	-50	0.463	0.371	0	0	0.000506613	0	0	0	0	0	0	0	0	0	0	0	0	0	0	0	0	0	0	0	0	0	0	0	0	0
1.1.4.3.1.3.	family - Bacteroidaceae	6.09345e-05	6.22028e-05	6.15687e-05	0.0297218	N/A	N/A	0	0	0	0	0	0	0.000236981	4.82975e-05	0.000252385	8.81834e-05	0	0	0	0	0.00043939	3.15836e-05	0	0	0	0.000358412	0	0	0.00017048	2.88525e-05	0	0	6.42839e-05	0
1.1.4.3.1.3.1.	genus - Bacteroides	3.47693e-05	4.51548e-05	3.99621e-05	0.377068	0.469	0.378	0	0	0	0	0	0	0.000236981	4.82975e-05	0.000252385	8.81834e-05	0	0	0	0	0	0	0	0	0	0.000358412	0	0	0	2.88525e-05	0	0	6.42839e-05	0
1.1.4.3.1.3.1.1.	species - Bacteroides_plebeius	4.89908e-06	0	2.44954e-06	-50	N/A	N/A	0	0	0	0	0	0	0	0	0	8.81834e-05	0	0	0	0	0	0	0	0	0	0	0	0	0	0	0	0	0	0
1.1.4.3.1.3.2.	genus - 5-7N15	0	1.7048e-05	8.524e-06	50	0.113	0.371	0	0	0	0	0	0	0	0	0	0	0	0	0	0	0	0	0	0	0	0	0	0	0.00017048	0	0	0	0	0
1.1.4.3.1.3.3.	genus - BF311	2.61652e-05	0	1.30826e-05	-50	0.463	0.463	0	0	0	0	0	0	0	0	0	0	0	0	0	0	0.00043939	3.15836e-05	0	0	0	0	0	0	0	0	0	0	0	0
1.1.4.3.1.4.	family - Porphyromonadaceae	0.000499863	0.00054838	0.000524122	0.133642	N/A	N/A	0.000865142	0.000477997	0.000159983	0.000198143	0	0	0.000918301	0	0.00141336	0.00329218	0	0	0	0.000834159	0.000516929	9.47508e-05	0.000226597	0	0.000397825	0.00161286	8.017e-05	7.49036e-05	0.0016366	0.00129836	0	0	0.000321419	6.1658e-05
1.1.4.3.1.4.1.	genus - Porphyromonas	0.000443914	0.000515333	0.000479624	0.215225	0.293	0.391	0.000865142	0.000477997	0.000159983	0.000198143	0	0	0.00056283	0	0.00141336	0.00329218	0	0	0	0.000834159	0.000155079	3.15836e-05	0	0	0.000397825	0.00134405	8.017e-05	7.49036e-05	0.0016366	0.00129836	0	0	0.000321419	0
1.1.4.3.1.4.1.1.	species - Porphyromonas_endodontalis	5.4205e-05	3.21419e-05	4.31734e-05	-0.753971	N/A	N/A	0	0	0	0.000141531	0	0	0	0	0	0	0	0	0	0.000834159	0	0	0	0	0	0	0	0	0	0	0	0	0.000321419	0
1.1.4.3.1.4.2.	genus - Dysgonomonas	1.25887e-05	0	6.29436e-06	-50	0.463	0.371	0	0	0	0	0	0	0	0	0	0	0	0	0	0	0	0	0.000226597	0	0	0	0	0	0	0	0	0	0	0
1.1.4.3.1.4.3.	genus - Paludibacter	2.36121e-05	5.97354e-06	1.47928e-05	-1.98287	0.463	0.5	0	0	0	0	0	0	0	0	0	0	0	0	0	0	0.000361851	6.31672e-05	0	0	0	5.97354e-05	0	0	0	0	0	0	0	0
1.1.4.3.1.4.4.	genus - Parabacteroides	0	6.1658e-06	3.0829e-06	50	0.371	0.113	0	0	0	0	0	0	0	0	0	0	0	0	0	0	0	0	0	0	0	0	0	0	0	0	0	0	0	6.1658e-05
1.1.4.3.1.4.5.	genus - Tannerella	0	2.09074e-05	1.04537e-05	50	0.371	0.331	0	0	0	0	0	0	0	0	0	0	0	0	0	0	0	0	0	0	0	0.000209074	0	0	0	0	0	0	0	0
1.1.4.3.1.5.	family - Rikenellaceae	4.72077e-06	0	2.36038e-06	-50	N/A	N/A	0	0	0	0	0	0	0	0	0	0	0	0	0	0	0	0	8.49738e-05	0	0	0	0	0	0	0	0	0	0	0
1.1.4.3.1.6.	family - RF16	6.77937e-05	0	3.38968e-05	-50	N/A	N/A	0	0	0	0	0	0	0	0	0	0	0	0	0	0	5.16929e-05	0.00116859	0	0	0	0	0	0	0	0	0	0	0	0
1.1.4.3.1.7.	family - S24-7	3.73338e-05	0	1.86669e-05	-50	N/A	N/A	0	0	0	0	0	0	0	0	0	0	0	0	0	0	0.000672008	0	0	0	0	0	0	0	0	0	0	0	0	0
1.1.4.4.	class - [Saprospirae]	0.000147612	0.000208622	0.000178117	0.499086	N/A	N/A	0	0	0.000293302	0	0	0	0	0	0.000353339	0.000235156	0	0	0	5.21349e-05	0.00162833	9.47508e-05	0	0	0.00116032	0.000925898	0	0	0	0	0	0	0	0
1.1.4.4.1.	order - [Saprospirales]	0.000147612	0.000208622	0.000178117	0.499086	N/A	N/A	0	0	0.000293302	0	0	0	0	0	0.000353339	0.000235156	0	0	0	5.21349e-05	0.00162833	9.47508e-05	0	0	0.00116032	0.000925898	0	0	0	0	0	0	0	0
1.1.4.4.1.1.	family - Chitinophagaceae	0.000147612	0.000196018	0.000171815	0.40918	N/A	N/A	0	0	0.000293302	0	0	0	0	0	0.000353339	0.000235156	0	0	0	5.21349e-05	0.00162833	9.47508e-05	0	0	0.00109402	0.000866163	0	0	0	0	0	0	0	0
1.1.4.4.1.1.1.	genus - Flavisolibacter	1.40214e-06	2.42226e-05	1.28124e-05	4.11065	0.5	0.331	0	0	0	0	0	0	0	0	2.52385e-05	0	0	0	0	0	0	0	0	0	3.31521e-05	0.000209074	0	0	0	0	0	0	0	0
1.1.4.4.1.1.2.	genus - Segetibacter	0	3.31521e-05	1.6576e-05	50	0.331	0.371	0	0	0	0	0	0	0	0	0	0	0	0	0	0	0	0	0	0	0.000331521	0	0	0	0	0	0	0	0	0
1.1.4.4.1.1.3.	genus - Flavihumibacter	2.01028e-05	0	1.00514e-05	-50	0.463	0.371	0	0	0	0	0	0	0	0	0	0	0	0	0	0	0.000361851	0	0	0	0	0	0	0	0	0	0	0	0	0
1.1.4.4.1.2.	family - Saprospiraceae	0	1.2604e-05	6.30198e-06	50	N/A	N/A	0	0	0	0	0	0	0	0	0	0	0	0	0	0	0	0	0	0	6.63042e-05	5.97354e-05	0	0	0	0	0	0	0	0
1.1.4.5.	class - Cytophagia	0.000522415	0.000660697	0.000591556	0.338793	N/A	N/A	0	0	2.66638e-05	0.000396286	0.000386525	0	8.88678e-05	4.82975e-05	0.00201908	0.00176367	0	0.00023282	0	0	0.00230034	0.00195818	0	0.000182735	0.00285108	0.00191153	0	0.000861391	0	0.000952134	0	0	0	3.0829e-05
1.1.4.5.1.	order - Cytophagales	0.000522415	0.000660697	0.000591556	0.338793	N/A	N/A	0	0	2.66638e-05	0.000396286	0.000386525	0	8.88678e-05	4.82975e-05	0.00201908	0.00176367	0	0.00023282	0	0	0.00230034	0.00195818	0	0.000182735	0.00285108	0.00191153	0	0.000861391	0	0.000952134	0	0	0	3.0829e-05
1.1.4.5.1.1.	family - Cytophagaceae	0.000522415	0.000660697	0.000591556	0.338793	N/A	N/A	0	0	2.66638e-05	0.000396286	0.000386525	0	8.88678e-05	4.82975e-05	0.00201908	0.00176367	0	0.00023282	0	0	0.00230034	0.00195818	0	0.000182735	0.00285108	0.00191153	0	0.000861391	0	0.000952134	0	0	0	3.0829e-05
1.1.4.5.1.1.1.	genus - Pontibacter	4.30774e-06	0	2.15387e-06	-50	0.463	0.371	0	0	0	0	0	0	0	0	0	0	0	0	0	0	7.75394e-05	0	0	0	0	0	0	0	0	0	0	0	0	0
1.1.4.5.1.1.2.	genus - Dyadobacter	4.30774e-05	0.000159265	0.000101171	1.88643	0.5	0.097	0	0	0	0	0	0	0	0	0	0	0	0	0	0	0.000775394	0	0	0	0.000696194	5.97354e-05	0	0	0	0.000836724	0	0	0	0
1.1.4.5.1.1.3.	genus - Hymenobacter	0.000256004	0.000426094	0.000341049	0.735005	0.23	0.5	0	0	2.66638e-05	0.000198143	0.000386525	0	0	4.82975e-05	0.000227147	2.93945e-05	0	0.00023282	0	0	0.00131817	0.00195818	0	0.000182735	0.00172391	0.00167259	0	0.000749036	0	0.00011541	0	0	0	0
1.1.4.5.1.1.4.	genus - Adhaeribacter	1.63303e-06	5.97354e-06	3.80328e-06	1.87104	0.371	0.5	0	0	0	0	0	0	0	0	0	2.93945e-05	0	0	0	0	0	0	0	0	0	5.97354e-05	0	0	0	0	0	0	0	0
1.1.4.5.1.1.5.	genus - Spirosoma	0.000130194	4.24408e-05	8.63175e-05	-1.61714	0.369	0.308	0	0	0	0.000198143	0	0	8.88678e-05	0	0.00179193	0.00026455	0	0	0	0	0	0	0	0	0.000364673	5.97354e-05	0	0	0	0	0	0	0	0
1.1.4.5.1.1.6.	genus - Rudanella	3.42936e-05	2.09488e-05	2.76212e-05	-0.711069	0.331	0.122	0	0	0	0	0	0	0	0	0	0.000617284	0	0	0	0	0	0	0	0	6.63042e-05	0	0	0.000112355	0	0	0	0	0	3.0829e-05
1.1.4.5.1.1.7.	genus - Leadbetterella	0	5.97354e-06	2.98677e-06	50	0.371	0.331	0	0	0	0	0	0	0	0	0	0	0	0	0	0	0	0	0	0	0	5.97354e-05	0	0	0	0	0	0	0	0
1.1.4.6.	class - VC2_1_Bac22	0	1.65761e-05	8.28805e-06	50	N/A	N/A	0	0	0	0	0	0	0	0	0	0	0	0	0	0	0	0	0	0	0.000165761	0	0	0	0	0	0	0	0	0
1.1.4.7.	class - [Rhodothermi]	5.26393e-06	0	2.63197e-06	-50	N/A	N/A	0	0	0	0	0	0	0	0	0	0	0	0	0	0	0	9.47508e-05	0	0	0	0	0	0	0	0	0	0	0	0
1.1.4.7.1.	order - [Rhodothermales]	5.26393e-06	0	2.63197e-06	-50	N/A	N/A	0	0	0	0	0	0	0	0	0	0	0	0	0	0	0	9.47508e-05	0	0	0	0	0	0	0	0	0	0	0	0
1.1.4.7.1.1.	family - Rhodothermaceae	5.26393e-06	0	2.63197e-06	-50	N/A	N/A	0	0	0	0	0	0	0	0	0	0	0	0	0	0	0	9.47508e-05	0	0	0	0	0	0	0	0	0	0	0	0
1.1.4.7.1.1.1.	genus - Rubricoccus	5.26393e-06	0	2.63197e-06	-50	0.371	0.463	0	0	0	0	0	0	0	0	0	0	0	0	0	0	0	9.47508e-05	0	0	0	0	0	0	0	0	0	0	0	0
1.1.5.	phylum - Proteobacteria	0.0707519	0.0574268	0.0640893	-0.301045	N/A	N/A	0.0478596	0.162788	0.106682	0.120669	0.0233402	0.128415	0.0267492	0.0220961	0.0418959	0.0287478	0.0174779	0.035505	0.0424934	0.0333142	0.181235	0.187101	0.0313837	0.0357796	0.15356	0.156118	0.0129074	0.0221714	0.0468137	0.0799215	0.00847112	0.00346154	0.0442594	0.0465826
1.1.5.1.	class - Alphaproteobacteria	0.0225661	0.00559079	0.0140784	-2.01303	N/A	N/A	0.00778627	0.0232426	0.0599403	0.0751812	0.00671959	0.0520306	0.00103679	0.000893504	0.0057039	0.00464433	0.00743797	0.00364751	0.0151995	0.0154319	0.0488498	0.0505969	0.00957372	0.0182735	0.0194603	0.0180998	0.00032068	0.000299614	0.006751	0.00447214	0.000272164	5.91716e-05	0.000932116	0.00524093
1.1.5.1.1.	order - Rhodobacterales	0.0162853	0.0024283	0.0093568	-2.74555	N/A	N/A	0.00754404	0.0226451	0.0488481	0.0716712	0.00505456	0.0463211	0.00011849	0	0.000731917	0.000617284	0	0.000155213	0.0132478	0.0150409	0.0261566	0.0194239	0.0050701	0.010489	0.00798966	0.00633195	0.000280595	3.74518e-05	0.0050462	0.00302952	6.80411e-05	2.95858e-05	0.000514271	0.000955699
1.1.5.1.1.1.	family - Rhodobacteraceae	0.0162853	0.0024283	0.0093568	-2.74555	N/A	N/A	0.00754404	0.0226451	0.0488481	0.0716712	0.00505456	0.0463211	0.00011849	0	0.000731917	0.000617284	0	0.000155213	0.0132478	0.0150409	0.0261566	0.0194239	0.0050701	0.010489	0.00798966	0.00633195	0.000280595	3.74518e-05	0.0050462	0.00302952	6.80411e-05	2.95858e-05	0.000514271	0.000955699
1.1.5.1.1.1.1.	genus - Amaricoccus	9.47884e-05	4.70948e-05	7.09416e-05	-1.00914	0.5	0.302	0	0	0.000293302	0.00118886	0	0	0	0	0.000100954	0	0	0	0	0	0	9.47508e-05	2.83246e-05	0	0	0	0	0	0	8.65576e-05	0	0	0.000353561	3.0829e-05
1.1.5.1.1.1.2.	genus - Paracoccus	0.0157145	0.00226179	0.00898814	-2.79656	0.175	0.0548	0.00754404	0.0226451	0.0457018	0.0700011	0.00502483	0.0457405	0.00011849	0	0.000630963	0.000617284	0	0.000155213	0.0132478	0.0147802	0.0239338	0.0182553	0.00456026	0.00990425	0.00798966	0.00612288	0.000280595	3.74518e-05	0.00467114	0.00282755	6.80411e-05	2.95858e-05	0.000128568	0.000462435
1.1.5.1.1.1.2.1.	species - Paracoccus_aminovorans	0.00107036	8.13267e-05	0.000575846	-3.71823	N/A	N/A	3.46057e-05	5.97496e-05	0.00586604	0.0117471	0.000356792	0.000387084	0	0	2.52385e-05	2.93945e-05	0	0	0.000206996	0.000156405	0.000180925	9.47508e-05	8.49738e-05	3.6547e-05	0.000198913	8.96031e-05	4.0085e-05	0	0.000306864	8.65576e-05	0	2.95858e-05	0	6.1658e-05
1.1.5.1.1.1.2.2.	species - Paracoccus_marcusii	2.31904e-05	0	1.15952e-05	-50	N/A	N/A	0	0	7.99915e-05	0.000311368	0	0	0	0	0	0	0	0	0	2.60675e-05	0	0	0	0	0	0	0	0	0	0	0	0	0	0
1.1.5.1.1.1.3.	genus - Rhodobacter	5.39729e-05	2.54456e-05	3.97093e-05	-1.08482	0.469	0.302	0	0	0	0	0	0	0	0	0	0	0	0	0	0	0.000310158	0.000157918	2.83246e-05	0.000475111	0	0	0	0	0.000102288	2.88525e-05	0	0	0	0.000123316
1.1.5.1.1.1.4.	genus - Rubellimicrobium	2.60714e-05	6.39636e-06	1.62339e-05	-2.02715	0.113	0.308	0	0	0	0.000311368	0	0	0	0	0	0	0	0	0	0	0	0.000157918	0	0	0	2.98677e-05	0	0	3.40959e-05	0	0	0	0	0
1.1.5.1.2.	order - Ellin329	0	1.79206e-05	8.9603e-06	50	N/A	N/A	0	0	0	0	0	0	0	0	0	0	0	0	0	0	0	0	0	0	0	0.000179206	0	0	0	0	0	0	0	0
1.1.5.1.3.	order - Sphingomonadales	0.0028854	0.00120673	0.00204606	-1.25767	N/A	N/A	0	0.000597496	0.00285303	2.83062e-05	0.000594654	0.00406439	0.000355471	4.82975e-05	0.00161526	0.00332158	0.000446804	0.00128051	0.000177426	7.82024e-05	0.012458	0.0228665	0.000566492	0.000584753	0.00427662	0.00495804	0	3.74518e-05	0.000954686	0.00023082	0	0	0.00016071	0.00144896
1.1.5.1.3.1.	family - Sphingomonadaceae	0.0028532	0.00108298	0.00196809	-1.39758	N/A	N/A	0	0.000597496	0.00285303	2.83062e-05	0.000594654	0.00406439	0.000355471	0	0.00161526	0.003204	0.000446804	0.00128051	0.000177426	7.82024e-05	0.012458	0.0227086	0.000566492	0.000328923	0.00377934	0.00492817	0	3.74518e-05	0.000954686	0.00023082	0	0	0.000128568	0.000770725
1.1.5.1.3.1.1.	genus - Sphingomonas	0.00232931	0.000767438	0.00154837	-1.60178	0.212	0.231	0	0.000597496	0.00271971	2.83062e-05	0.000594654	0.00399987	0.000355471	0	0.000126193	0.000970018	0.000446804	0.000543246	0.000177426	7.82024e-05	0.0113466	0.0190765	0.000538167	0.000328923	0.00304999	0.0030465	0	3.74518e-05	0.000784207	0.00023082	0	0	3.21419e-05	0.000493264
1.1.5.1.3.1.1.1.	species - Sphingomonas_echinoides	2.96264e-06	0	1.48132e-06	-50	N/A	N/A	0	0	5.33276e-05	0	0	0	0	0	0	0	0	0	0	0	0	0	0	0	0	0	0	0	0	0	0	0	0	0
1.1.5.1.3.1.1.2.	species - Sphingomonas_yabuuchiae	1.97484e-05	0	9.87419e-06	-50	N/A	N/A	0	0	0	0	0	0	0.000355471	0	0	0	0	0	0	0	0	0	0	0	0	0	0	0	0	0	0	0	0	0
1.1.5.1.3.1.2.	genus - Sphingopyxis	0.000150489	5.21215e-05	0.000101305	-1.52971	0.179	0.384	0	0	0	0	0	6.4514e-05	0	0	0	0.00188125	0	0.000659656	0	0	0.000103386	0	0	0	0.000165761	0	0	0	0.00017048	0	0	0	0	0.000184974
1.1.5.1.3.1.2.1.	species - Sphingopyxis_alaskensis	0.000104514	2.36784e-05	6.4096e-05	-2.14205	N/A	N/A	0	0	0	0	0	0	0	0	0	0.00188125	0	0	0	0	0	0	0	0	6.63042e-05	0	0	0	0.00017048	0	0	0	0	0
1.1.5.1.3.1.3.	genus - Kaistobacter	0.000136752	0.000194766	0.000165759	0.510179	0.267	0.434	0	0	0	0	0	0	0	0	2.52385e-05	0.000323339	0	0	0	0	0.000568622	0.00151601	2.83246e-05	0	0.000364673	0.00158299	0	0	0	0	0	0	0	0
1.1.5.1.3.1.4.	genus - Zymomonas	8.13241e-05	0	4.0662e-05	-50	0.463	0.371	0	0	0	0	0	0	0	0	0.00146383	0	0	0	0	0	0	0	0	0	0	0	0	0	0	0	0	0	0	0
1.1.5.1.3.1.5.	genus - Sphingobium	0.000133836	1.87039e-05	7.627e-05	-2.83905	0.279	0.5	0	0	0	0	0	0	0	0	0	0	0	0	0	0	0.000387697	0.00202135	0	0	3.31521e-05	8.96031e-05	0	0	0	0	0	0	6.42839e-05	0
1.1.5.1.3.1.6.	genus - Novosphingobium	4.44397e-06	0	2.22199e-06	-50	0.463	0.371	0	0	7.99915e-05	0	0	0	0	0	0	0	0	0	0	0	0	0	0	0	0	0	0	0	0	0	0	0	0	0
1.1.5.1.3.2.	family - Erythrobacteraceae	3.22013e-05	3.10965e-05	3.16489e-05	-0.0503659	N/A	N/A	0	0	0	0	0	0	0	4.82975e-05	0	0.000117578	0	0	0	0	0	0.000157918	0	0.000255829	3.31521e-05	2.98677e-05	0	0	0	0	0	0	3.21419e-05	0.000215803
1.1.5.1.4.	order - Rhizobiales	0.001764	0.00109749	0.00143074	-0.68464	N/A	N/A	0	0	0.0068526	0.00302876	0.00101091	0.000129028	0.000296226	0.000676165	0.00189289	0.000323339	0.000525652	0.00170735	0.00165597	5.21349e-05	0.005893	0.00590613	0.000339895	0.00146188	0.00367988	0.0048087	4.0085e-05	0.000224711	6.81919e-05	0.000634756	0	2.95858e-05	0.000224994	0.00126399
1.1.5.1.4.1.	family - Hyphomicrobiaceae	0.000107118	0.000233737	0.000170428	1.12569	N/A	N/A	0	0	0	0.000452899	0	0	0	0.000120744	0	0	0	0.000504443	0	0	0.000723701	0.000126334	0	0	0.000696194	0.000896031	0	0	0	0	0	0	0.000128568	0.00061658
1.1.5.1.4.1.1.	genus - Devosia	8.15391e-05	0.000140645	0.000111092	0.786495	0.5	0.321	0	0	0	0.000113225	0	0	0	0	0	0	0	0.000504443	0	0	0.000723701	0.000126334	0	0	0.00062989	0.00077656	0	0	0	0	0	0	0	0
1.1.5.1.4.1.2.	genus - Rhodoplanes	0	2.8342e-05	1.4171e-05	50	0.097	0.113	0	0	0	0	0	0	0	0	0	0	0	0	0	0	0	0	0	0	6.63042e-05	0	0	0	0	0	0	0	3.21419e-05	0.000184974
1.1.5.1.4.1.3.	genus - Hyphomicrobium	0	2.19742e-05	1.09871e-05	50	0.113	0.113	0	0	0	0	0	0	0	0	0	0	0	0	0	0	0	0	0	0	0	0	0	0	0	0	0	0	9.64258e-05	0.000123316
1.1.5.1.4.1.4.	genus - Pedomicrobium	0	1.503e-05	7.515e-06	50	0.371	0.097	0	0	0	0	0	0	0	0	0	0	0	0	0	0	0	0	0	0	0	0.000119471	0	0	0	0	0	0	0	3.0829e-05
1.1.5.1.4.10.	family - Phyllobacteriaceae	1.69961e-05	9.94563e-06	1.34709e-05	-0.773071	N/A	N/A	0	0	0	2.83062e-05	0	0	0	0	0.000277624	0	0	0	0	0	0	0	0	0	9.94563e-05	0	0	0	0	0	0	0	0	0
1.1.5.1.4.10.1.	genus - Aminobacter	1.57257e-06	3.31521e-06	2.44389e-06	1.07598	0.331	0.463	0	0	0	2.83062e-05	0	0	0	0	0	0	0	0	0	0	0	0	0	0	3.31521e-05	0	0	0	0	0	0	0	0	0
1.1.5.1.4.11.	family - Xanthobacteraceae	1.76215e-05	2.98677e-06	1.03041e-05	-2.56068	N/A	N/A	0	0	0	0	0	0	0	0	0	0	0	0	0	0	0.000180925	6.31672e-05	0	7.30941e-05	0	2.98677e-05	0	0	0	0	0	0	0	0
1.1.5.1.4.11.1.	genus - Xanthobacter	2.87183e-06	0	1.43591e-06	-50	0.463	0.371	0	0	0	0	0	0	0	0	0	0	0	0	0	0	5.16929e-05	0	0	0	0	0	0	0	0	0	0	0	0	0
1.1.5.1.4.2.	family - Methylocystaceae	0.000143725	4.0085e-06	7.38668e-05	-5.16411	N/A	N/A	0	0	0	0.00121717	0	0	0	4.82975e-05	0	0	0	0.00108649	0	0	0.000206772	0	2.83246e-05	0	0	0	4.0085e-05	0	0	0	0	0	0	0
1.1.5.1.4.2.1.	genus - Methylopila	0.00010655	0	5.3275e-05	-50	0.279	0.279	0	0	0	0.00121717	0	0	0	0	0	0	0	0.00046564	0	0	0.000206772	0	2.83246e-05	0	0	0	0	0	0	0	0	0	0	0
1.1.5.1.4.3.	family - Methylobacteriaceae	0.000290227	0.000212972	0.000251599	-0.446515	N/A	N/A	0	0	0.00234642	0.000113225	0	0	0.000266603	7.24463e-05	0	0	0.00010513	0.00011641	0	5.21349e-05	0.00162833	0.000157918	0	0.00036547	0.000994563	0.000955766	0	0.000149807	0	0	0	2.95858e-05	0	0
1.1.5.1.4.3.1.	genus - Methylobacterium	0.000139438	0.000161881	0.000150659	0.21531	0.369	0.106	0	0	0	2.83062e-05	0	0	8.88678e-05	7.24463e-05	0	0	0	0.00011641	0	5.21349e-05	0.00162833	0.000157918	0	0.00036547	0.000663042	0.000955766	0	0	0	0	0	0	0	0
1.1.5.1.4.3.1.1.	species - Methylobacterium_organophilum	7.52708e-06	3.8828e-05	2.31775e-05	2.36693	N/A	N/A	0	0	0	0	0	0	0	0	0	0	0	0	0	0	2.58465e-05	0	0	0.000109641	0	0.00038828	0	0	0	0	0	0	0	0
1.1.5.1.4.3.1.2.	species - Methylobacterium_adhaesivum	4.28564e-05	2.48794e-05	3.38679e-05	-0.784559	N/A	N/A	0	0	0	0	0	0	5.92452e-05	0	0	0	0	0.00011641	0	0	0.000491083	3.15836e-05	0	7.30941e-05	9.94563e-05	0.000149338	0	0	0	0	0	0	0	0
1.1.5.1.4.4.	family - Rhizobiaceae	0.000695636	0.000295679	0.000495657	-1.2343	N/A	N/A	0	0	0.00341297	2.83062e-05	0.000148664	0.000129028	0	0	0.00123669	0	0	0	2.95709e-05	0	0.00162833	0.0054008	0.000141623	0.00036547	0.00132608	0.00113497	0	0	3.40959e-05	0.000461641	0	0	0	0
1.1.5.1.4.4.1.	genus - Agrobacterium	0.000401104	0.00026847	0.000334787	-0.579217	0.223	0.5	0	0	0.00325299	2.83062e-05	0.000148664	0.000129028	0	0	0	0	0	0	2.95709e-05	0	0.00157664	0.0015476	0.000141623	0.00036547	0.00129293	0.000896031	0	0	3.40959e-05	0.000461641	0	0	0	0
1.1.5.1.4.4.2.	genus - Rhizobium	6.74526e-06	6.30198e-06	6.52362e-06	-0.0980679	0.5	0.5	0	0	2.66638e-05	0	0	0	0	0	0	0	0	0	0	0	0	9.47508e-05	0	0	3.31521e-05	2.98677e-05	0	0	0	0	0	0	0	0
1.1.5.1.4.4.3.	genus - Kaistia	0	5.97354e-06	2.98677e-06	50	0.371	0.331	0	0	0	0	0	0	0	0	0	0	0	0	0	0	0	0	0	0	0	5.97354e-05	0	0	0	0	0	0	0	0
1.1.5.1.4.5.	family - Aurantimonadaceae	0.000108556	1.56851e-05	6.21208e-05	-2.79098	N/A	N/A	0	0	0.00106655	0	0	0	0	0	0	0.000117578	0.000394239	0	0	0	0	6.31672e-05	5.66492e-05	0.000255829	3.31521e-05	8.96031e-05	0	0	3.40959e-05	0	0	0	0	0
1.1.5.1.4.6.	family - Beijerinckiaceae	9.79817e-06	0	4.89908e-06	-50	N/A	N/A	0	0	0	0	0	0	0	0	0	0.000176367	0	0	0	0	0	0	0	0	0	0	0	0	0	0	0	0	0	0
1.1.5.1.4.7.	family - Bradyrhizobiaceae	5.27067e-05	5.49345e-05	5.38206e-05	0.059725	N/A	N/A	0	0	0	0	0	0	0	0.000362231	0	2.93945e-05	0	0	0	0	0.000155079	0	0	0.000402017	6.63042e-05	0.000358412	0	0	0	0	0	0	3.21419e-05	9.2487e-05
1.1.5.1.4.7.1.	genus - Bradyrhizobium	3.16895e-05	2.441e-05	2.80497e-05	-0.376533	0.113	0.5	0	0	0	0	0	0	0	0.000241488	0	0	0	0	0	0	0	0	0	0.000328923	0	0.000119471	0	0	0	0	0	0	3.21419e-05	9.2487e-05
1.1.5.1.4.7.2.	genus - Balneimonas	1.63303e-06	2.98677e-06	2.3099e-06	0.871037	0.371	0.5	0	0	0	0	0	0	0	0	0	2.93945e-05	0	0	0	0	0	0	0	0	0	2.98677e-05	0	0	0	0	0	0	0	0
1.1.5.1.4.7.3.	genus - Bosea	4.30774e-06	9.61719e-06	6.96247e-06	1.15868	0.5	0.331	0	0	0	0	0	0	0	0	0	0	0	0	0	0	7.75394e-05	0	0	0	6.63042e-05	2.98677e-05	0	0	0	0	0	0	0	0
1.1.5.1.4.7.3.1.	species - Bosea_genosp.	4.30774e-06	9.61719e-06	6.96247e-06	1.15868	N/A	N/A	0	0	0	0	0	0	0	0	0	0	0	0	0	0	7.75394e-05	0	0	0	6.63042e-05	2.98677e-05	0	0	0	0	0	0	0	0
1.1.5.1.4.8.	family - Bartonellaceae	0.000100908	8.95493e-05	9.52285e-05	-0.172284	N/A	N/A	0	0	0	0	0	0	0	0	0	0	0	0	0.000798415	0	0.000904627	0	0.000113298	0	0	0.000448015	0	7.49036e-05	0	0	0	0	6.42839e-05	0.00030829
1.1.5.1.4.9.	family - Brucellaceae	2.04947e-05	3.24952e-05	2.6495e-05	0.664977	N/A	N/A	0	0	0	0	2.97327e-05	0	2.96226e-05	0	2.52385e-05	0	0	0	0	0	0.000284311	0	0	0	0.000265217	5.97354e-05	0	0	0	0	0	0	0	0
1.1.5.1.4.9.1.	genus - Ochrobactrum	1.45413e-05	1.29324e-05	1.37368e-05	-0.169165	0.267	0.331	0	0	0	0	2.97327e-05	0	0	0	2.52385e-05	0	0	0	0	0	0.000206772	0	0	0	9.94563e-05	2.98677e-05	0	0	0	0	0	0	0	0
1.1.5.1.5.	order - Rhodospirillales	0.00104803	0.000397921	0.000722973	-1.39712	N/A	N/A	0	0	0	0.000254755	5.94654e-05	0.00145157	0.000266603	0.000169041	0.00146383	0.000352734	0	0.000388033	0.000118284	0.000156405	0.00377358	0.0019266	0.00325733	0.00522623	0.00218804	0.000657089	0	0	0	0.00011541	0	0	3.21419e-05	0.000986528
1.1.5.1.5.1.	family - Acetobacteraceae	0.00096518	0.000296054	0.000630617	-1.70494	N/A	N/A	0	0	0	0.000254755	5.94654e-05	0.00122577	0.000266603	7.24463e-05	0.00146383	0.000352734	0	0.000388033	0.000118284	0.000156405	0.00263634	0.00189502	0.00325733	0.00522623	0.00218804	0.000657089	0	0	0	0.00011541	0	0	0	0
1.1.5.1.5.1.1.	genus - Gluconobacter	7.31619e-06	6.63042e-06	6.97331e-06	-0.141993	0.5	0.463	0	0	0	0	0	0	5.92452e-05	7.24463e-05	0	0	0	0	0	0	0	0	0	0	6.63042e-05	0	0	0	0	0	0	0	0	0
1.1.5.1.5.1.2.	genus - Roseomonas	0.000850005	4.43955e-05	0.0004472	-4.25899	0.0374	0.119	0	0	0	0	5.94654e-05	0.00122577	0	0	0.000782394	0.000352734	0	0	0.000118284	0.000156405	0.00237788	0.00180026	0.00320068	0.00522623	0	0.000328545	0	0	0	0.00011541	0	0	0	0
1.1.5.1.5.1.2.1.	species - Roseomonas_mucosa	0.00083431	4.43955e-05	0.000439353	-4.2321	N/A	N/A	0	0	0	0	5.94654e-05	0.00122577	0	0	0.000782394	0.000293945	0	0	0.000118284	0.000156405	0.00235203	0.00176868	0.00314403	0.00511658	0	0.000328545	0	0	0	0.00011541	0	0	0	0
1.1.5.1.5.1.3.	genus - Acetobacter	0	0.000181351	9.06756e-05	50	0.331	0.331	0	0	0	0	0	0	0	0	0	0	0	0	0	0	0	0	0	0	0.00172391	8.96031e-05	0	0	0	0	0	0	0	0
1.1.5.1.5.2.	family - Rhodospirillaceae	2.25974e-05	0.000101867	6.22322e-05	2.17246	N/A	N/A	0	0	0	0	0	0	0	9.6595e-05	0	0	0	0	0	0	0.000310158	0	0	0	0	0	0	0	0	0	0	0	3.21419e-05	0.000986528
1.1.5.1.5.2.1.	genus - Azospirillum	5.36639e-06	0	2.68319e-06	-50	0.371	0.463	0	0	0	0	0	0	0	9.6595e-05	0	0	0	0	0	0	0	0	0	0	0	0	0	0	0	0	0	0	0	0
1.1.5.1.6.	order - Caulobacterales	0.000524001	0.000408388	0.000466195	-0.359631	N/A	N/A	0.00024224	0	0.000666596	0.000141531	0	6.4514e-05	0	0	0	2.93945e-05	0.00646552	0.00011641	0	0.00010427	0.000568622	0.000473754	0.000339895	0.000219282	0.00129293	0.00113497	0	0	0.000681919	0.000461641	0.000204123	0	0	0.00030829
1.1.5.1.6.1.	family - Caulobacteraceae	0.000524001	0.000408388	0.000466195	-0.359631	N/A	N/A	0.00024224	0	0.000666596	0.000141531	0	6.4514e-05	0	0	0	2.93945e-05	0.00646552	0.00011641	0	0.00010427	0.000568622	0.000473754	0.000339895	0.000219282	0.00129293	0.00113497	0	0	0.000681919	0.000461641	0.000204123	0	0	0.00030829
1.1.5.1.6.1.1.	genus - Brevundimonas	7.86283e-06	5.07211e-05	2.9292e-05	2.68946	0.113	0.5	0	0	0	0.000141531	0	0	0	0	0	0	0	0	0	0	0	0	0	0	0	2.98677e-05	0	0	0.000477343	0	0	0	0	0
1.1.5.1.6.1.1.1.	species - Brevundimonas_diminuta	7.86283e-06	5.07211e-05	2.9292e-05	2.68946	N/A	N/A	0	0	0	0.000141531	0	0	0	0	0	0	0	0	0	0	0	0	0	0	0	2.98677e-05	0	0	0.000477343	0	0	0	0	0
1.1.5.1.6.1.2.	genus - Phenylobacterium	4.37338e-05	3.40959e-06	2.35717e-05	-3.68108	0.469	0.463	0	0	0.000479949	0	0	0	0	0	0	0	0	0	0	0	0.000180925	0.000126334	0	0	0	0	0	0	3.40959e-05	0	0	0	0	0
1.1.5.1.7.	order - Rickettsiales	1.62431e-05	6.30198e-06	1.12725e-05	-1.36595	N/A	N/A	0	0	0	0	0	0	0	0	0	0	0	0	0	0	0	0	0	0.000292376	3.31521e-05	2.98677e-05	0	0	0	0	0	0	0	0
1.1.5.1.7.1.	family - mitochondria	1.62431e-05	6.30198e-06	1.12725e-05	-1.36595	N/A	N/A	0	0	0	0	0	0	0	0	0	0	0	0	0	0	0	0	0	0.000292376	3.31521e-05	2.98677e-05	0	0	0	0	0	0	0	0
1.1.5.2.	class - Gammaproteobacteria	0.0431762	0.0454446	0.0443104	0.0738719	N/A	N/A	0.0362667	0.133959	0.046555	0.0437047	0.0142717	0.0751589	0.021506	0.0179667	0.0256676	0.017137	0.00925147	0.0306934	0.0251353	0.0168396	0.125226	0.130567	0.00317235	0.00409327	0.127039	0.12867	0.0121458	0.0218718	0.0249241	0.0460486	0.00789277	0.0033432	0.0425559	0.0399544
1.1.5.2.1.	order - Xanthomonadales	0.000602315	0.000800975	0.000701645	0.41124	N/A	N/A	0.000138423	0.000627371	0.00157317	0.00110394	0.000267594	0	0	7.24463e-05	0	0.000176367	0.000210261	0	0.000384422	0.000469214	0.00387697	0.00183185	0	0.000109641	0.0023538	0.00274783	0	0	0.000511439	0.000403935	0	0	0.000482129	0.00151062
1.1.5.2.1.1.	family - Sinobacteraceae	3.30261e-05	0.00015632	9.46732e-05	2.24283	N/A	N/A	0	0	0	0	0	0	0	0	0	0	0	0	0	0	0.000594469	0	0	0	0.000331521	0.000209074	0	0	0	0	0	0	0.000128568	0.000894041
1.1.5.2.1.1.1.	genus - Steroidobacter	1.43592e-05	0	7.17958e-06	-50	0.463	0.371	0	0	0	0	0	0	0	0	0	0	0	0	0	0	0.000258465	0	0	0	0	0	0	0	0	0	0	0	0	0
1.1.5.2.1.2.	family - Xanthomonadaceae	0.000569289	0.000644655	0.000606972	0.179366	N/A	N/A	0.000138423	0.000627371	0.00157317	0.00110394	0.000267594	0	0	7.24463e-05	0	0.000176367	0.000210261	0	0.000384422	0.000469214	0.0032825	0.00183185	0	0.000109641	0.00202228	0.00253875	0	0	0.000511439	0.000403935	0	0	0.000353561	0.00061658
1.1.5.2.1.2.1.	genus - Luteimonas	9.45861e-05	3.30276e-05	6.38068e-05	-1.51795	0.308	0.308	0	0	0.00114654	0.000424592	0	0	0	0	0	0	0.000131413	0	0	0	0	0	0	0	9.94563e-05	0	0	0	0	0.00023082	0	0	0	0
1.1.5.2.1.2.2.	genus - Stenotrophomonas	2.58383e-05	2.918e-05	2.75092e-05	0.175473	0.434	0.188	0	0.000298748	2.66638e-05	2.83062e-05	0	0	0	2.41488e-05	0	0	0	0	2.95709e-05	2.60675e-05	0	3.15836e-05	0	0	0.000232065	5.97354e-05	0	0	0	0	0	0	0	0
1.1.5.2.1.2.2.1.	species - Stenotrophomonas_acidaminiphila	0	5.97354e-06	2.98677e-06	50	N/A	N/A	0	0	0	0	0	0	0	0	0	0	0	0	0	0	0	0	0	0	0	5.97354e-05	0	0	0	0	0	0	0	0
1.1.5.2.1.2.3.	genus - Lysobacter	1.59067e-05	0	7.95334e-06	-50	0.463	0.279	0	0	0	0	0	0	0	0	0	8.81834e-05	0	0	0	0	0.000103386	9.47508e-05	0	0	0	0	0	0	0	0	0	0	0	0
1.1.5.2.1.2.4.	genus - Pseudoxanthomonas	0.000131783	9.29977e-05	0.00011239	-0.502892	0.469	0.408	0	0	0	0	0.000208129	0	0	0	0	0	0	0	0	0.000182472	0.00160248	0.000379003	0	0	0	0	0	0	0.000375055	0	0	0	0	0.000554922
1.1.5.2.1.2.4.1.	species - Pseudoxanthomonas_mexicana	2.30606e-05	9.29977e-05	5.80291e-05	2.01177	N/A	N/A	0	0	0	0	0	0	0	0	0	0	0	0	0	0.000182472	0.000232618	0	0	0	0	0	0	0	0.000375055	0	0	0	0	0.000554922
1.1.5.2.1.2.5.	genus - Dokdonella	8.6155e-06	0	4.30775e-06	-50	0.463	0.371	0	0	0	0	0	0	0	0	0	0	0	0	0	0	0.000155079	0	0	0	0	0	0	0	0	0	0	0	0	0
1.1.5.2.10.	order - Aeromonadales	0.000163234	1.07045e-05	8.69694e-05	-3.93065	N/A	N/A	0.000138423	0	5.33276e-05	0	0	0.001129	2.96226e-05	0.000289785	0	0	0	0	0	0	0.00126648	3.15836e-05	0	0	0	0	0	7.49036e-05	0	0	0	0	3.21419e-05	0
1.1.5.2.10.1.	family - Aeromonadaceae	0.000163234	1.07045e-05	8.69694e-05	-3.93065	N/A	N/A	0.000138423	0	5.33276e-05	0	0	0.001129	2.96226e-05	0.000289785	0	0	0	0	0	0	0.00126648	3.15836e-05	0	0	0	0	0	7.49036e-05	0	0	0	0	3.21419e-05	0
1.1.5.2.11.	order - Legionellales	0.0001148	1.54145e-05	6.51071e-05	-2.89676	N/A	N/A	0	0	0	0	0	0	0	0	0.00184241	0	0	0	0	0	0.000129232	9.47508e-05	0	0	0	0	0	0	0	0	0	0	0	0.000154145
1.1.5.2.11.1.	family - Coxiellaceae	0.000102356	0	5.11781e-05	-50	N/A	N/A	0	0	0	0	0	0	0	0	0.00184241	0	0	0	0	0	0	0	0	0	0	0	0	0	0	0	0	0	0	0
1.1.5.2.11.1.1.	genus - Rickettsiella	0.000102356	0	5.11781e-05	-50	0.463	0.371	0	0	0	0	0	0	0	0	0.00184241	0	0	0	0	0	0	0	0	0	0	0	0	0	0	0	0	0	0	0
1.1.5.2.11.2.	family - Legionellaceae	5.26393e-06	0	2.63197e-06	-50	N/A	N/A	0	0	0	0	0	0	0	0	0	0	0	0	0	0	0	9.47508e-05	0	0	0	0	0	0	0	0	0	0	0	0
1.1.5.2.11.2.1.	genus - Legionella	5.26393e-06	0	2.63197e-06	-50	0.371	0.463	0	0	0	0	0	0	0	0	0	0	0	0	0	0	0	9.47508e-05	0	0	0	0	0	0	0	0	0	0	0	0
1.1.5.2.12.	order - Oceanospirillales	2.19022e-05	0	1.09511e-05	-50	N/A	N/A	0	0	0	0	0	0	0	0	0	0	0.000394239	0	0	0	0	0	0	0	0	0	0	0	0	0	0	0	0	0
1.1.5.2.12.1.	family - Halomonadaceae	2.19022e-05	0	1.09511e-05	-50	N/A	N/A	0	0	0	0	0	0	0	0	0	0	0.000394239	0	0	0	0	0	0	0	0	0	0	0	0	0	0	0	0	0
1.1.5.2.12.1.1.	genus - Halomonas	2.19022e-05	0	1.09511e-05	-50	0.463	0.371	0	0	0	0	0	0	0	0	0	0	0.000394239	0	0	0	0	0	0	0	0	0	0	0	0	0	0	0	0	0
1.1.5.2.2.	order - Enterobacteriales	0.00246882	0.00156536	0.00201709	-0.657322	N/A	N/A	6.92113e-05	0.0041526	0.00575939	0	0.000208129	0.000225799	0.00130339	0.000289785	0.00257433	0.00396825	0.000683347	0.0200225	0.0018334	0.000703821	0.000749548	0.00129493	0.000198272	0.000402017	0.00656412	0.00612288	0.00024051	0.00063668	6.81919e-05	2.88525e-05	0.000816493	0.000207101	0.000321419	0.000647409
1.1.5.2.2.1.	family - Enterobacteriaceae	0.00246882	0.00156536	0.00201709	-0.657322	N/A	N/A	6.92113e-05	0.0041526	0.00575939	0	0.000208129	0.000225799	0.00130339	0.000289785	0.00257433	0.00396825	0.000683347	0.0200225	0.0018334	0.000703821	0.000749548	0.00129493	0.000198272	0.000402017	0.00656412	0.00612288	0.00024051	0.00063668	6.81919e-05	2.88525e-05	0.000816493	0.000207101	0.000321419	0.000647409
1.1.5.2.2.1.1.	genus - Erwinia	0.000266535	0.000296476	0.000281505	0.153591	0.445	0.446	0	2.98748e-05	7.99915e-05	0	0	0.000129028	0	0	0.00133764	0.00132275	0	3.88033e-05	0.000561848	0	0.000646162	0.000505338	0	0.000146188	0.00102772	0.00107524	0	0	6.81919e-05	0	0.00061237	8.87574e-05	0	9.2487e-05
1.1.5.2.2.1.2.	genus - Buchnera	5.26393e-06	0.000109135	5.71995e-05	4.37383	0.331	0.5	0	0	0	0	0	0	0	0	0	0	0	0	0	0	0	9.47508e-05	0	0	0.000464129	0.000627221	0	0	0	0	0	0	0	0
1.1.5.2.2.1.3.	genus - Citrobacter	0.000164075	0.000115283	0.000139679	-0.509172	0.335	0.378	0	0	5.33276e-05	0	0	0	0.00115528	0.000289785	0.000908586	0	0	0	0.00032528	0	0	0.000221085	0	0	0.000464129	0.000537618	0.000120255	0	0	0	0	0	0	3.0829e-05
1.1.5.2.3.	order - Pseudomonadales	0.0370612	0.0334793	0.0352702	-0.146639	N/A	N/A	0.0323909	0.122487	0.0275437	0.0392606	0.0136473	0.0736105	0.0135079	0.0160831	0.0188027	0.0105232	0.00278596	0.00799348	0.0216163	0.0152755	0.118351	0.126966	0.00274749	0.00350851	0.0857313	0.0783131	0.0119052	0.0206734	0.0185482	0.0308434	0.00653194	0.00310651	0.0415595	0.0375805
1.1.5.2.3.1.	family - Moraxellaceae	0.0290411	0.0137781	0.0214096	-1.07572	N/A	N/A	0.00664429	0.0267678	0.0254106	0.0370528	0.012458	0.0723848	0.0135079	0.0160106	0.0151431	0.00899471	0.00249685	0.00574289	0.0201378	0.0135029	0.11574	0.124755	0.00266251	0.00332578	0.0350086	0.0324662	0.000440935	0.000262162	0.00467114	0.00528001	0.000374226	0.000177515	0.0317241	0.0273761
1.1.5.2.3.1.1.	genus - Acinetobacter	0.00817375	0.00738315	0.00777845	-0.146761	0.143	0.115	0.00294148	0.00761808	0.0219177	0.0313632	0.00231915	0.00290313	0.012323	0.0143685	0.014815	0.00152851	0.00210261	0.00131931	0.0025431	0.00135551	0.0141897	0.0101699	0.00130293	0.00204663	0.0109733	0.00666049	0.000200425	0.000112355	0.000750111	0.000721313	0.000374226	0.000118343	0.0302134	0.0237075
1.1.5.2.3.1.1.1.	species - Acinetobacter_johnsonii	0.000182219	0.00022595	0.000204085	0.310327	N/A	N/A	3.46057e-05	0.000209124	0.000399957	0.000622736	0	9.67711e-05	0.000473962	0.000265636	0.000403816	5.87889e-05	2.62826e-05	3.88033e-05	8.87128e-05	0	0.000155079	0	0.000113298	0.000292376	0	8.96031e-05	0	0	0	0	0	0	0.00179995	0.000369948
1.1.5.2.3.1.1.2.	species - Acinetobacter_rhizosphaerae	0.0010937	0.000112701	0.000603203	-3.27866	N/A	N/A	0	0	0	0	0.00190289	0	0.00239943	0.00304274	0.00547675	0.000499706	0	0	5.91419e-05	0	0.00374774	0.00255827	0	0	0	0.000119471	0	0	0	0	0	0	0.000514271	0.000493264
1.1.5.2.3.1.2.	genus - Moraxella	0.000125688	0.000541744	0.000333716	2.10776	0.378	0.471	0	0	0	0.000311368	0	0	0.000266603	0.000917653	0	0	0	0	0	0	0.000672008	9.47508e-05	0	0	0.00188967	0.00331531	0	0	6.81919e-05	0.000144263	0	0	0	0
1.1.5.2.3.1.3.	genus - Alkanindiges	4.30774e-06	0	2.15387e-06	-50	0.463	0.371	0	0	0	0	0	0	0	0	0	0	0	0	0	0	7.75394e-05	0	0	0	0	0	0	0	0	0	0	0	0	0
1.1.5.2.3.1.4.	genus - Psychrobacter	1.29017e-05	0.000183229	9.80655e-05	3.82801	0.321	0.5	0	0	0	0	0	0	0	0	2.52385e-05	0	0	0	0	2.60675e-05	0.000180925	0	0	0	0.00079565	0.000866163	0	0	0.00017048	0	0	0	0	0
1.1.5.2.3.1.4.1.	species - Psychrobacter_pacificensis	1.29017e-05	0.000170625	9.17636e-05	3.7252	N/A	N/A	0	0	0	0	0	0	0	0	2.52385e-05	0	0	0	0	2.60675e-05	0.000180925	0	0	0	0.000729346	0.000806428	0	0	0.00017048	0	0	0	0	0
1.1.5.2.3.1.4.2.	species - Psychrobacter_sanguinis	0	1.2604e-05	6.30198e-06	50	N/A	N/A	0	0	0	0	0	0	0	0	0	0	0	0	0	0	0	0	0	0	6.63042e-05	5.97354e-05	0	0	0	0	0	0	0	0
1.1.5.2.3.1.5.	genus - Enhydrobacter	0.0206908	0.00469512	0.012693	-2.13976	0.252	0.0548	0.00349517	0.0191498	0.00349296	0.00537817	0.0101388	0.0694816	0.000888678	0.000724463	0.000277624	0.0074662	0.000394239	0.00442358	0.0175947	0.011991	0.100465	0.114491	0.00130293	0.00127915	0.0164766	0.0168454	0.00024051	0.000149807	0.00368236	0.00441444	0	5.91716e-05	0.00141424	0.00366865
1.1.5.2.3.2.	family - Pseudomonadaceae	0.00802011	0.0197012	0.0138607	1.29659	N/A	N/A	0.0257466	0.0957189	0.00213311	0.00220788	0.00118931	0.00122577	0	7.24463e-05	0.00365958	0.00152851	0.000289108	0.00225059	0.00147855	0.00177259	0.00261049	0.00221085	8.49738e-05	0.000182735	0.0507227	0.0458469	0.0114643	0.0204112	0.0138771	0.0255633	0.00615772	0.00292899	0.00983543	0.0102044
1.1.5.2.3.2.1.	genus - Pseudomonas	0.00800199	0.0196797	0.0138408	1.29827	0.0082	0.0116	0.0257466	0.0956293	0.00213311	0.00220788	0.00118931	0.00122577	0	7.24463e-05	0.00365958	0.00152851	5.25652e-05	0.00225059	0.00147855	0.00177259	0.00261049	0.00221085	8.49738e-05	0.000182735	0.0507227	0.0457573	0.0114643	0.0204112	0.0138429	0.0255345	0.00615772	0.00292899	0.00980329	0.0101736
1.1.5.2.3.2.1.1.	species - Pseudomonas_viridiflava	0.000117795	7.94145e-05	9.86046e-05	-0.568798	N/A	N/A	0.000103817	0.000388373	0	0.000141531	0	0.00064514	0	0	0	0.000117578	0	0	0	2.60675e-05	0.000413544	0.000284252	0	0	0.000198913	0.000358412	8.017e-05	0	3.40959e-05	5.77051e-05	3.40205e-05	0	0	3.0829e-05
1.1.5.2.3.2.1.2.	species - Pseudomonas_fragi	0.000206357	0.00519416	0.00270026	4.65367	N/A	N/A	3.46057e-05	0.000119499	2.66638e-05	0.000113225	0	0	0	0	0.00295291	0	0	0.00011641	0.00032528	0	2.58465e-05	0	0	0	0.0288423	0.02258	0	3.74518e-05	0	2.88525e-05	0.000102062	0	0.000289277	6.1658e-05
1.1.5.2.4.	order - Cardiobacteriales	7.37904e-05	0	3.68952e-05	-50	N/A	N/A	0.000761325	0	0	0	0	0	0.000325849	0	0.000126193	0	0	0	0	0	5.16929e-05	6.31672e-05	0	0	0	0	0	0	0	0	0	0	0	0
1.1.5.2.4.1.	family - Cardiobacteriaceae	6.74093e-05	0	3.37046e-05	-50	N/A	N/A	0.000761325	0	0	0	0	0	0.000325849	0	0.000126193	0	0	0	0	0	0	0	0	0	0	0	0	0	0	0	0	0	0	0
1.1.5.2.4.1.1.	genus - Cardiobacterium	6.03986e-05	0	3.01993e-05	-50	0.426	0.371	0.000761325	0	0	0	0	0	0.000325849	0	0	0	0	0	0	0	0	0	0	0	0	0	0	0	0	0	0	0	0	0
1.1.5.2.5.	order - Vibrionales	0	0.00689626	0.00344813	50	N/A	N/A	0	0	0	0	0	0	0	0	0	0	0	0	0	0	0	0	0	0	0.030732	0.0382306	0	0	0	0	0	0	0	0
1.1.5.2.5.1.	family - Vibrionaceae	0	0.00689626	0.00344813	50	N/A	N/A	0	0	0	0	0	0	0	0	0	0	0	0	0	0	0	0	0	0	0.030732	0.0382306	0	0	0	0	0	0	0	0
1.1.5.2.5.1.1.	genus - Photobacterium	0	0.00689626	0.00344813	50	0.331	0.331	0	0	0	0	0	0	0	0	0	0	0	0	0	0	0	0	0	0	0.030732	0.0382306	0	0	0	0	0	0	0	0
1.1.5.2.5.1.1.1.	species - Photobacterium_angustum	0	0.00621194	0.00310597	50	N/A	N/A	0	0	0	0	0	0	0	0	0	0	0	0	0	0	0	0	0	0	0.027682	0.0344374	0	0	0	0	0	0	0	0
1.1.5.2.6.	order - PYR10d3	6.51782e-05	0	3.25891e-05	-50	N/A	N/A	0	0	0.00117321	0	0	0	0	0	0	0	0	0	0	0	0	0	0	0	0	0	0	0	0	0	0	0	0	0
1.1.5.2.7.	order - Chromatiales	0.00015577	0	7.78849e-05	-50	N/A	N/A	0	0	0.00181314	0.000990716	0	0	0	0	0	0	0	0	0	0	0	0	0	0	0	0	0	0	0	0	0	0	0	0
1.1.5.2.7.1.	family - Ectothiorhodospiraceae	0.00015577	0	7.78849e-05	-50	N/A	N/A	0	0	0.00181314	0.000990716	0	0	0	0	0	0	0	0	0	0	0	0	0	0	0	0	0	0	0	0	0	0	0	0
1.1.5.2.8.	order - Pasteurellales	0.00240106	0.00248177	0.00244142	0.0476964	N/A	N/A	0.00276845	0.00669196	0.00813247	0.00220788	0.000148664	0.000193542	0.00633924	0.00120744	0.00232194	0.00246914	0.00517767	0.00248341	0.00130112	0.000391012	0.000801241	0.000284252	0.000226597	7.30941e-05	0.000994563	0.00250889	0	0.000486873	0.00538716	0.0147725	0.000544329	2.95858e-05	3.21419e-05	6.1658e-05
1.1.5.2.8.1.	family - Pasteurellaceae	0.00240106	0.00248177	0.00244142	0.0476964	N/A	N/A	0.00276845	0.00669196	0.00813247	0.00220788	0.000148664	0.000193542	0.00633924	0.00120744	0.00232194	0.00246914	0.00517767	0.00248341	0.00130112	0.000391012	0.000801241	0.000284252	0.000226597	7.30941e-05	0.000994563	0.00250889	0	0.000486873	0.00538716	0.0147725	0.000544329	2.95858e-05	3.21419e-05	6.1658e-05
1.1.5.2.8.1.1.	genus - Actinobacillus	0.000479749	0.000181332	0.00033054	-1.40365	0.303	0.23	0.00252621	0.00241986	0.000133319	0	0	6.4514e-05	0.00219207	0.000845206	0.000454293	0	0	0	0	0	0	0	0	0	0	0.000209074	0	0.000486873	0.000136384	0.000980986	0	0	0	0
1.1.5.2.8.1.1.1.	species - Actinobacillus_parahaemolyticus	0.000476165	0.000181332	0.000328748	-1.39283	N/A	N/A	0.00252621	0.00241986	0.000133319	0	0	0	0.00219207	0.000845206	0.000454293	0	0	0	0	0	0	0	0	0	0	0.000209074	0	0.000486873	0.000136384	0.000980986	0	0	0	0
1.1.5.2.8.1.2.	genus - Haemophilus	0.00185342	0.00225194	0.00205268	0.280972	0.175	0.175	0.00024224	0.0041526	0.00799915	0.00220788	0.000148664	0.000129028	0.00414717	0.000289785	0.00141336	0.00243974	0.00517767	0.00248341	0.000975841	0.000391012	0.000801241	6.31672e-05	0.000226597	7.30941e-05	0.000861955	0.00226994	0	0	0.00525078	0.013503	0.000510308	2.95858e-05	3.21419e-05	6.1658e-05
1.1.5.2.8.1.2.1.	species - Haemophilus_parainfluenzae	0.00173332	0.00178783	0.00176057	0.0446673	N/A	N/A	0.000207634	0.0034356	0.00799915	0.00220788	8.91981e-05	9.67711e-05	0.00346584	0.000265636	0.00141336	0.00238095	0.00515139	0.00244461	0.00094627	0.000234607	0.000646162	0	0.000141623	7.30941e-05	0.000497282	0.00146352	0	0	0.00392103	0.0113968	0.000476288	2.95858e-05	3.21419e-05	6.1658e-05
1.1.5.2.8.1.3.	genus - Aggregatibacter	4.17258e-05	3.52413e-05	3.84836e-05	-0.243673	0.469	0.226	0	0	0	0	0	0	0	7.24463e-05	0.000353339	0	0	0	0.00032528	0	0	0	0	0	0	2.98677e-05	0	0	0	0.000288525	3.40205e-05	0	0	0
1.1.5.2.8.1.3.1.	species - Aggregatibacter_segnis	1.96299e-05	5.77051e-06	1.27002e-05	-1.76629	N/A	N/A	0	0	0	0	0	0	0	0	0.000353339	0	0	0	0	0	0	0	0	0	0	0	0	0	0	5.77051e-05	0	0	0	0
1.1.5.2.9.	order - Alteromonadales	4.81283e-05	0.000188772	0.00011845	1.97169	N/A	N/A	0	0	0.000506613	0.000141531	0	0	0	2.41488e-05	0	0	0	0.000194017	0	0	0	0	0	0	0.000663042	0.000686957	0	0	0.000409151	0	0	0	0.000128568	0
1.1.5.2.9.1.	family - [Chromatiaceae]	1.07787e-05	7.4098e-05	4.24384e-05	2.78125	N/A	N/A	0	0	0	0	0	0	0	0	0	0	0	0.000194017	0	0	0	0	0	0	3.31521e-05	0.000298677	0	0	0.000409151	0	0	0	0	0
1.1.5.2.9.1.1.	genus - Rheinheimera	1.07787e-05	4.42303e-05	2.75045e-05	2.03685	0.097	0.463	0	0	0	0	0	0	0	0	0	0	0	0.000194017	0	0	0	0	0	0	3.31521e-05	0	0	0	0.000409151	0	0	0	0	0
1.1.5.2.9.2.	family - OM60	0	1.28568e-05	6.4284e-06	50	N/A	N/A	0	0	0	0	0	0	0	0	0	0	0	0	0	0	0	0	0	0	0	0	0	0	0	0	0	0	0.000128568	0
1.1.5.2.9.3.	family - Shewanellaceae	2.1055e-05	5.20888e-05	3.65719e-05	1.30681	N/A	N/A	0	0	0.000213311	0.000141531	0	0	0	2.41488e-05	0	0	0	0	0	0	0	0	0	0	0.000132608	0.00038828	0	0	0	0	0	0	0	0
1.1.5.2.9.3.1.	genus - Shewanella	2.1055e-05	5.20888e-05	3.65719e-05	1.30681	0.5	0.434	0	0	0.000213311	0.000141531	0	0	0	2.41488e-05	0	0	0	0	0	0	0	0	0	0	0.000132608	0.00038828	0	0	0	0	0	0	0	0
1.1.5.2.9.4.	family - Alteromonadaceae	1.62946e-05	4.97282e-05	3.30114e-05	1.60967	N/A	N/A	0	0	0.000293302	0	0	0	0	0	0	0	0	0	0	0	0	0	0	0	0.000497282	0	0	0	0	0	0	0	0	0
1.1.5.2.9.4.1.	genus - Cellvibrio	0	3.97825e-05	1.98913e-05	50	0.331	0.371	0	0	0	0	0	0	0	0	0	0	0	0	0	0	0	0	0	0	0.000397825	0	0	0	0	0	0	0	0	0
1.1.5.2.9.4.2.	genus - HB2-32-21	1.62946e-05	0	8.14728e-06	-50	0.463	0.371	0	0	0.000293302	0	0	0	0	0	0	0	0	0	0	0	0	0	0	0	0	0	0	0	0	0	0	0	0	0
1.1.5.3.	class - Betaproteobacteria	0.00469015	0.00583712	0.00526363	0.315623	N/A	N/A	0.00349517	0.00558659	0.000186647	0.000198143	0.00234888	0.00122577	0.00414717	0.00280126	0.0105245	0.00676073	0.0006045	0.000388033	0.00186297	0.0010427	0.00703024	0.00416903	0.0186376	0.0134128	0.00560271	0.0079448	0.000440935	0	0.0151386	0.0273811	0.000204123	2.95858e-05	0.000642839	0.000986528
1.1.5.3.1.	order - Burkholderiales	0.00112257	0.00105583	0.0010892	-0.0884216	N/A	N/A	0.000346057	0.000418248	0.000106655	0.000141531	0.000208129	0.000999968	2.96226e-05	0.000144893	0.00323053	0.00464433	0.000578217	0.000271623	0.00106455	0.000625619	0.0047299	0.00246352	5.66492e-05	0.000146188	0.00338151	0.00456976	0.00016034	0	0.000102288	0.00152918	3.40205e-05	0	0.000257136	0.000524093
1.1.5.3.1.1.	family - Oxalobacteraceae	0.000391336	0.000353023	0.00037218	-0.148647	N/A	N/A	3.46057e-05	0	0	0	0	0.000387084	2.96226e-05	0	0.00181717	0	0.000499369	0	0.00103498	0.000599552	0.000620315	0.00202135	0	0	0.00175706	0.00164272	0	0	0	0	3.40205e-05	0	9.64258e-05	0
1.1.5.3.1.1.1.	genus - Janthinobacterium	1.38479e-05	0.000186185	0.000100016	3.749	0.238	0.331	3.46057e-05	0	0	0	0	0	0	0	0	0	2.62826e-05	0	5.91419e-05	0	0.000129232	0	0	0	0.000895107	0.000836295	0	0	0	0	3.40205e-05	0	9.64258e-05	0
1.1.5.3.1.1.1.1.	species - Janthinobacterium_lividum	6.18172e-06	4.93997e-05	2.77907e-05	2.99842	N/A	N/A	0	0	0	0	0	0	0	0	0	0	2.62826e-05	0	5.91419e-05	0	2.58465e-05	0	0	0	0.000464129	2.98677e-05	0	0	0	0	0	0	0	0
1.1.5.3.1.2.	family - Comamonadaceae	0.000320671	0.000464531	0.000392601	0.534682	N/A	N/A	3.46057e-05	8.96245e-05	0.000106655	0.000141531	0	0	0	0.000144893	0.000126193	0.00155791	0	0.000271623	0	0	0.00299819	0.000126334	2.83246e-05	0.000146188	0.00119348	0.00170246	0.00016034	0	0.000102288	0.000894429	0	0	0.00016071	0.000431606
1.1.5.3.1.2.1.	genus - Comamonas	2.42954e-05	2.98677e-06	1.36411e-05	-3.02403	0.371	0.138	0	8.96245e-05	0	5.66123e-05	0	0	0	0.000144893	0	0	0	0	0	0	0	0	0	0.000146188	0	2.98677e-05	0	0	0	0	0	0	0	0
1.1.5.3.1.2.2.	genus - Delftia	0	3.4623e-05	1.73115e-05	50	0.371	0.113	0	0	0	0	0	0	0	0	0	0	0	0	0	0	0	0	0	0	0	0	0	0	0	0.00034623	0	0	0	0
1.1.5.3.1.2.3.	genus - Hylemonella	7.01856e-06	1.57412e-05	1.13799e-05	1.1653	0.113	0.308	0	0	0	0	0	0	0	0	0	0	0	0	0	0	0	0.000126334	0	0	0	0	0	0	3.40959e-05	0	0	0	0	0.000123316
1.1.5.3.1.2.4.	genus - Ramlibacter	0	5.77051e-06	2.88525e-06	50	0.371	0.113	0	0	0	0	0	0	0	0	0	0	0	0	0	0	0	0	0	0	0	0	0	0	0	5.77051e-05	0	0	0	0
1.1.5.3.1.2.5.	genus - Methylibium	4.20642e-06	1.55907e-05	9.89857e-06	1.89002	0.5	0.331	0	0	0	0	0	0	0	0	7.57155e-05	0	0	0	0	0	0	0	0	0	6.63042e-05	8.96031e-05	0	0	0	0	0	0	0	0
1.1.5.3.1.2.6.	genus - Variovorax	4.31938e-06	6.30198e-06	5.31068e-06	0.544982	0.321	0.331	0	0	2.66638e-05	0	0	0	0	0	2.52385e-05	0	0	0	0	0	2.58465e-05	0	0	0	3.31521e-05	2.98677e-05	0	0	0	0	0	0	0	0
1.1.5.3.1.2.6.1.	species - Variovorax_paradoxus	2.91724e-06	2.98677e-06	2.952e-06	0.0339826	N/A	N/A	0	0	2.66638e-05	0	0	0	0	0	0	0	0	0	0	0	2.58465e-05	0	0	0	0	2.98677e-05	0	0	0	0	0	0	0	0
1.1.5.3.1.3.	family - Burkholderiaceae	0.000219915	0.000168967	0.000194441	-0.380204	N/A	N/A	0.000276845	0	0	0	0.000208129	0.000612883	0	0	0.000353339	0.00229277	7.88478e-05	0	2.95709e-05	2.60675e-05	5.16929e-05	0	2.83246e-05	0	0.000397825	0.000657089	0	0	0	0.000634756	0	0	0	0
1.1.5.3.1.3.1.	genus - Burkholderia	2.99648e-05	0	1.49824e-05	-50	0.252	0.463	0.000276845	0	0	0	0.000208129	0	0	0	0	0	0	0	0	2.60675e-05	0	0	2.83246e-05	0	0	0	0	0	0	0	0	0	0	0
1.1.5.3.1.3.2.	genus - Lautropia	0.00018703	0.000140444	0.000163737	-0.413275	0.188	0.438	0	0	0	0	0	0.000612883	0	0	0.000353339	0.00229277	2.62826e-05	0	2.95709e-05	0	5.16929e-05	0	0	0	0.000232065	0.000537618	0	0	0	0.000634756	0	0	0	0
1.1.5.3.1.3.3.	genus - Salinispora	2.92029e-06	0	1.46014e-06	-50	0.463	0.371	0	0	0	0	0	0	0	0	0	0	5.25652e-05	0	0	0	0	0	0	0	0	0	0	0	0	0	0	0	0	0
1.1.5.3.1.4.	family - Alcaligenaceae	0.000190647	6.93125e-05	0.00012998	-1.45971	N/A	N/A	0	0.000328623	0	0	0	0	0	0	0.000933825	0.000793651	0	0	0	0	0.0010597	0.000315836	0	0	3.31521e-05	0.000567486	0	0	0	0	0	0	0	9.2487e-05
1.1.5.3.1.4.1.	genus - Oligella	5.01324e-05	0	2.50662e-05	-50	0.463	0.463	0	0	0	0	0	0	0	0	0.000807632	0	0	0	0	0	0	9.47508e-05	0	0	0	0	0	0	0	0	0	0	0	0
1.1.5.3.1.4.2.	genus - Sutterella	9.41799e-05	1.19471e-05	5.30635e-05	-2.97876	0.279	0.5	0	0	0	0	0	0	0	0	0.000126193	0.000793651	0	0	0	0	0.000775394	0	0	0	0	0.000119471	0	0	0	0	0	0	0	0
1.1.5.3.1.4.3.	genus - Achromobacter	1.82568e-05	1.25639e-05	1.54104e-05	-0.539151	0.331	0.177	0	0.000328623	0	0	0	0	0	0	0	0	0	0	0	0	0	0	0	0	3.31521e-05	0	0	0	0	0	0	0	0	9.2487e-05
1.1.5.3.2.	order - SC-I-84	0	6.15899e-05	3.07949e-05	50	N/A	N/A	0	0	0	0	0	0	0	0	0	0	0	0	0	0	0	0	0	0	0.000331521	2.98677e-05	0	0	0	0	0	0	0.000192852	6.1658e-05
1.1.5.3.3.	order - MND1	0	3.55381e-05	1.7769e-05	50	N/A	N/A	0	0	0	0	0	0	0	0	0	0	0	0	0	0	0	0	0	0	0.000232065	0	0	0	0	0	0	0	0	0.000123316
1.1.5.3.4.	order - Rhodocyclales	4.30774e-06	4.26799e-05	2.34938e-05	3.30855	N/A	N/A	0	0	0	0	0	0	0	0	0	0	0	0	0	0	7.75394e-05	0	0	0	0	0.000149338	0	0	0	0	0	0	0	0.000277461
1.1.5.3.4.1.	family - Rhodocyclaceae	4.30774e-06	4.26799e-05	2.34938e-05	3.30855	N/A	N/A	0	0	0	0	0	0	0	0	0	0	0	0	0	0	7.75394e-05	0	0	0	0	0.000149338	0	0	0	0	0	0	0	0.000277461
1.1.5.3.4.1.1.	genus - Dechloromonas	0	2.74577e-05	1.37289e-05	50	0.371	0.097	0	0	0	0	0	0	0	0	0	0	0	0	0	0	0	0	0	0	0	8.96031e-05	0	0	0	0	0	0	0	0.000184974
1.1.5.3.4.1.2.	genus - KD1-23	0	5.97354e-06	2.98677e-06	50	0.371	0.331	0	0	0	0	0	0	0	0	0	0	0	0	0	0	0	0	0	0	0	5.97354e-05	0	0	0	0	0	0	0	0
1.1.5.3.4.1.3.	genus - Azospira	4.30774e-06	0	2.15387e-06	-50	0.463	0.371	0	0	0	0	0	0	0	0	0	0	0	0	0	0	7.75394e-05	0	0	0	0	0	0	0	0	0	0	0	0	0
1.1.5.3.4.1.4.	genus - Sulfuritalea	0	9.2487e-06	4.62435e-06	50	0.371	0.113	0	0	0	0	0	0	0	0	0	0	0	0	0	0	0	0	0	0	0	0	0	0	0	0	0	0	0	9.2487e-05
1.1.5.3.5.	order - Neisseriales	0.00352905	0.00461346	0.00407125	0.386569	N/A	N/A	0.00314912	0.00516835	7.99915e-05	2.83062e-05	0.00214075	0	0.00411754	0.00265636	0.00729393	0.0021164	2.62826e-05	0.00011641	0.000798415	0.000417079	0.00186095	0.00170551	0.0185809	0.0132666	0.0016576	0.00307637	0.000280595	0	0.0150363	0.0258519	0.000170103	2.95858e-05	3.21419e-05	0
1.1.5.3.5.1.	family - Neisseriaceae	0.00352905	0.00461346	0.00407125	0.386569	N/A	N/A	0.00314912	0.00516835	7.99915e-05	2.83062e-05	0.00214075	0	0.00411754	0.00265636	0.00729393	0.0021164	2.62826e-05	0.00011641	0.000798415	0.000417079	0.00186095	0.00170551	0.0185809	0.0132666	0.0016576	0.00307637	0.000280595	0	0.0150363	0.0258519	0.000170103	2.95858e-05	3.21419e-05	0
1.1.5.3.5.1.1.	genus - Conchiformibius	3.26831e-05	0	1.63416e-05	-50	0.413	0.371	0.000588296	0	0	0	0	0	0	0	0	0	0	0	0	0	0	0	0	0	0	0	0	0	0	0	0	0	0	0
1.1.5.3.5.1.1.1.	species - Conchiformibius_kuhniae	3.26831e-05	0	1.63416e-05	-50	N/A	N/A	0.000588296	0	0	0	0	0	0	0	0	0	0	0	0	0	0	0	0	0	0	0	0	0	0	0	0	0	0	0
1.1.5.3.5.1.2.	genus - Neisseria	0.000878182	0.00226827	0.00157323	1.369	0.297	0.5	0.00138423	0.00221074	7.99915e-05	2.83062e-05	0.00107038	0	0.00260679	0.00185945	0.00325577	0.00176367	2.62826e-05	0.00011641	0.000413993	0.00010427	0.000827087	3.15836e-05	2.83246e-05	0	0.000596738	0.00224008	0	0	0.00559173	0.0140223	0.000170103	2.95858e-05	3.21419e-05	0
1.1.5.3.5.1.2.1.	species - Neisseria_cinerea	0.000218875	0.00153347	0.000876173	2.80862	N/A	N/A	0.000207634	0.000268873	2.66638e-05	0	0.00104064	0	0.00056283	0.000144893	0.000353339	0.000146972	0	0	0.000354851	2.60675e-05	0.000775394	3.15836e-05	0	0	0.000331521	0.00077656	0	0	0.00395513	0.0102715	0	0	0	0
1.1.5.3.5.1.2.2.	species - Neisseria_subflava	0.000197361	6.96302e-05	0.000133496	-1.50305	N/A	N/A	0.00079593	2.98748e-05	5.33276e-05	0	2.97327e-05	0	0	0.000652016	0.000656201	0.00114638	0	0	5.91419e-05	7.82024e-05	5.16929e-05	0	0	0	6.63042e-05	0.000149338	0	0	0.000102288	0.00034623	0	0	3.21419e-05	0
1.1.5.3.5.1.3.	genus - Eikenella	1.77322e-05	1.99857e-05	1.88589e-05	0.172596	0.097	0.279	0	0	0	0	0	0	0	0.000289785	0	2.93945e-05	0	0	0	0	0	0	0	0	0.000165761	0	0	0	3.40959e-05	0	0	0	0	0
1.1.5.3.5.1.4.	genus - Kingella	0.000273371	7.34451e-05	0.000173408	-1.89612	0.5	0.308	0	0.00179249	0	0	0	0	0	0	0.00161526	0.000235156	0	0	0	0	0.000361851	0.000915924	0	0	0.000265217	0.000268809	0.000200425	0	0	0	0	0	0	0
1.1.5.3.6.	order - Methylophilales	2.01028e-05	0	1.00514e-05	-50	N/A	N/A	0	0	0	0	0	0	0	0	0	0	0	0	0	0	0.000361851	0	0	0	0	0	0	0	0	0	0	0	0	0
1.1.5.3.6.1.	family - Methylophilaceae	2.01028e-05	0	1.00514e-05	-50	N/A	N/A	0	0	0	0	0	0	0	0	0	0	0	0	0	0	0.000361851	0	0	0	0	0	0	0	0	0	0	0	0	0
1.1.5.3.6.1.1.	genus - Methylotenera	2.01028e-05	0	1.00514e-05	-50	0.463	0.371	0	0	0	0	0	0	0	0	0	0	0	0	0	0	0.000361851	0	0	0	0	0	0	0	0	0	0	0	0	0
1.1.5.3.6.1.1.1.	species - Methylotenera_mobilis	2.01028e-05	0	1.00514e-05	-50	N/A	N/A	0	0	0	0	0	0	0	0	0	0	0	0	0	0	0.000361851	0	0	0	0	0	0	0	0	0	0	0	0	0
1.1.5.3.7.	order - Ellin6067	0	5.97354e-06	2.98677e-06	50	N/A	N/A	0	0	0	0	0	0	0	0	0	0	0	0	0	0	0	0	0	0	0	5.97354e-05	0	0	0	0	0	0	0	0
1.1.5.3.8.	order - Gallionellales	1.25444e-05	0	6.27219e-06	-50	N/A	N/A	0	0	0	0	0	0.000225799	0	0	0	0	0	0	0	0	0	0	0	0	0	0	0	0	0	0	0	0	0	0
1.1.5.3.8.1.	family - Gallionellaceae	1.25444e-05	0	6.27219e-06	-50	N/A	N/A	0	0	0	0	0	0.000225799	0	0	0	0	0	0	0	0	0	0	0	0	0	0	0	0	0	0	0	0	0	0
1.1.5.3.8.1.1.	genus - Gallionella	1.25444e-05	0	6.27219e-06	-50	0.371	0.463	0	0	0	0	0	0.000225799	0	0	0	0	0	0	0	0	0	0	0	0	0	0	0	0	0	0	0	0	0	0
1.1.5.4.	class - Deltaproteobacteria	0.000227835	0.000239901	0.000233868	0.0744478	N/A	N/A	0	0	0	0.00158515	0	0	0	0	0	5.87889e-05	0.000183978	0.000504443	0	0	0	0.00176868	0	0	0.000762498	0.000806428	0	0	0	0.00023082	0.000102062	0	9.64258e-05	0.000400777
1.1.5.4.1.	order - Bdellovibrionales	9.57683e-05	9.77512e-05	9.67598e-05	0.0295657	N/A	N/A	0	0	0	0.000877491	0	0	0	0	0	0	0.000183978	0.000504443	0	0	0	0.000157918	0	0	0	0.000746692	0	0	0	0.00023082	0	0	0	0
1.1.5.4.1.1.	family - Bacteriovoracaceae	4.70188e-05	7.68438e-05	6.19313e-05	0.70869	N/A	N/A	0	0	0	0	0	0	0	0	0	0	0.000183978	0.000504443	0	0	0	0.000157918	0	0	0	0.000537618	0	0	0	0.00023082	0	0	0	0
1.1.5.4.1.2.	family - Bdellovibrionaceae	4.87495e-05	2.09074e-05	3.48285e-05	-1.22137	N/A	N/A	0	0	0	0.000877491	0	0	0	0	0	0	0	0	0	0	0	0	0	0	0	0.000209074	0	0	0	0	0	0	0	0
1.1.5.4.1.2.1.	genus - Bdellovibrio	4.87495e-05	2.09074e-05	3.48285e-05	-1.22137	0.371	0.5	0	0	0	0.000877491	0	0	0	0	0	0	0	0	0	0	0	0	0	0	0	0.000209074	0	0	0	0	0	0	0	0
1.1.5.4.2.	order - Myxococcales	0.000132067	6.96516e-05	0.000100859	-0.923042	N/A	N/A	0	0	0	0.000707654	0	0	0	0	0	5.87889e-05	0	0	0	0	0	0.00161076	0	0	0.000232065	5.97354e-05	0	0	0	0	0	0	9.64258e-05	0.00030829
1.1.5.4.2.1.	family - Myxococcaceae	0	3.0829e-05	1.54145e-05	50	N/A	N/A	0	0	0	0	0	0	0	0	0	0	0	0	0	0	0	0	0	0	0	0	0	0	0	0	0	0	0	0.00030829
1.1.5.4.2.2.	family - Cystobacterineae	0	6.63042e-06	3.31521e-06	50	N/A	N/A	0	0	0	0	0	0	0	0	0	0	0	0	0	0	0	0	0	0	6.63042e-05	0	0	0	0	0	0	0	0	0
1.1.5.4.2.3.	family - OM27	0	5.97354e-06	2.98677e-06	50	N/A	N/A	0	0	0	0	0	0	0	0	0	0	0	0	0	0	0	0	0	0	0	5.97354e-05	0	0	0	0	0	0	0	0
1.1.5.4.3.	order - Syntrophobacterales	0	3.31521e-05	1.6576e-05	50	N/A	N/A	0	0	0	0	0	0	0	0	0	0	0	0	0	0	0	0	0	0	0.000331521	0	0	0	0	0	0	0	0	0
1.1.5.4.3.1.	family - Syntrophobacteraceae	0	3.31521e-05	1.6576e-05	50	N/A	N/A	0	0	0	0	0	0	0	0	0	0	0	0	0	0	0	0	0	0	0.000331521	0	0	0	0	0	0	0	0	0
1.1.5.4.4.	order - GMD14H09	0	9.94563e-06	4.97282e-06	50	N/A	N/A	0	0	0	0	0	0	0	0	0	0	0	0	0	0	0	0	0	0	9.94563e-05	0	0	0	0	0	0	0	0	0
1.1.5.4.5.	order - FAC87	0	9.2487e-06	4.62435e-06	50	N/A	N/A	0	0	0	0	0	0	0	0	0	0	0	0	0	0	0	0	0	0	0	0	0	0	0	0	0	0	0	9.2487e-05
1.1.5.4.6.	order - Spirobacillales	0	2.01518e-05	1.00759e-05	50	N/A	N/A	0	0	0	0	0	0	0	0	0	0	0	0	0	0	0	0	0	0	9.94563e-05	0	0	0	0	0	0.000102062	0	0	0
1.1.5.5.	class - Epsilonproteobacteria	9.16061e-05	0.000264685	0.000178146	1.53076	N/A	N/A	0.000311451	0	0	0	0	0	5.92452e-05	0.000434678	0	0.000146972	0	0.000271623	0.000295709	0	0.000129232	0	0	0	0.000198913	0.000597354	0	0	0	0.00178886	0	2.95858e-05	3.21419e-05	0
1.1.5.5.1.	order - Campylobacterales	9.16061e-05	0.000264685	0.000178146	1.53076	N/A	N/A	0.000311451	0	0	0	0	0	5.92452e-05	0.000434678	0	0.000146972	0	0.000271623	0.000295709	0	0.000129232	0	0	0	0.000198913	0.000597354	0	0	0	0.00178886	0	2.95858e-05	3.21419e-05	0
1.1.5.5.1.1.	family - Campylobacteraceae	9.16061e-05	0.000264685	0.000178146	1.53076	N/A	N/A	0.000311451	0	0	0	0	0	5.92452e-05	0.000434678	0	0.000146972	0	0.000271623	0.000295709	0	0.000129232	0	0	0	0.000198913	0.000597354	0	0	0	0.00178886	0	2.95858e-05	3.21419e-05	0
1.1.5.5.1.1.1.	genus - Campylobacter	6.74573e-05	0.000264685	0.000166071	1.97223	0.356	0.119	0.000311451	0	0	0	0	0	5.92452e-05	0	0	0.000146972	0	0.000271623	0.000295709	0	0.000129232	0	0	0	0.000198913	0.000597354	0	0	0	0.00178886	0	2.95858e-05	3.21419e-05	0
1.1.5.5.1.1.2.	genus - Arcobacter	2.41488e-05	0	1.20744e-05	-50	0.371	0.463	0	0	0	0	0	0	0	0.000434678	0	0	0	0	0	0	0	0	0	0	0	0	0	0	0	0	0	0	0	0
1.1.5.6.	class - TA18	0	4.97282e-05	2.48641e-05	50	N/A	N/A	0	0	0	0	0	0	0	0	0	0	0	0	0	0	0	0	0	0	0.000497282	0	0	0	0	0	0	0	0	0
1.1.5.6.1.	order - PHOS-HD29	0	4.97282e-05	2.48641e-05	50	N/A	N/A	0	0	0	0	0	0	0	0	0	0	0	0	0	0	0	0	0	0	0.000497282	0	0	0	0	0	0	0	0	0
1.1.6.	phylum - Nitrospirae	0.000367368	0.000137031	0.0002522	-1.42272	N/A	N/A	0	0	0	0	0	0.00509661	0	0	0	0	0	0	0	0	0	0.00151601	0	0	6.63042e-05	0	0	0	0	0	0	0	0.000224994	0.00107902
1.1.6.1.	class - Nitrospira	0.000367368	0.000137031	0.0002522	-1.42272	N/A	N/A	0	0	0	0	0	0.00509661	0	0	0	0	0	0	0	0	0	0.00151601	0	0	6.63042e-05	0	0	0	0	0	0	0	0.000224994	0.00107902
1.1.6.1.1.	order - Nitrospirales	0.000367368	0.000137031	0.0002522	-1.42272	N/A	N/A	0	0	0	0	0	0.00509661	0	0	0	0	0	0	0	0	0	0.00151601	0	0	6.63042e-05	0	0	0	0	0	0	0	0.000224994	0.00107902
1.1.6.1.1.1.	family - Nitrospiraceae	8.42229e-05	0.000130401	0.000107312	0.630669	N/A	N/A	0	0	0	0	0	0	0	0	0	0	0	0	0	0	0	0.00151601	0	0	0	0	0	0	0	0	0	0	0.000224994	0.00107902
1.1.6.1.1.1.1.	genus - Nitrospira	8.42229e-05	8.41574e-05	8.41902e-05	-0.00112318	0.113	0.308	0	0	0	0	0	0	0	0	0	0	0	0	0	0	0	0.00151601	0	0	0	0	0	0	0	0	0	0	0.000224994	0.00061658
1.1.6.1.1.2.	family - 0319-6A21	0	6.63042e-06	3.31521e-06	50	N/A	N/A	0	0	0	0	0	0	0	0	0	0	0	0	0	0	0	0	0	0	6.63042e-05	0	0	0	0	0	0	0	0	0
1.1.6.1.1.3.	family - 4-29	0.000283145	0	0.000141573	-50	N/A	N/A	0	0	0	0	0	0.00509661	0	0	0	0	0	0	0	0	0	0	0	0	0	0	0	0	0	0	0	0	0	0
1.1.7.	phylum - Cyanobacteria	0.00695144	0.00378552	0.00536848	-0.87682	N/A	N/A	0.000934353	0.000507872	0.00245307	0.00557631	2.97327e-05	0.000612883	0.00509509	0.00369476	0.00865681	0.00834803	0.000867325	0.0228163	0.0317	0.00466608	0.00258465	0.00533763	0.00487183	0.0163731	0.0136587	0.0209373	0	3.74518e-05	0.000579631	0.00213509	3.40205e-05	5.91716e-05	0.000321419	9.2487e-05
1.1.7.1.	class - Chloroplast	0.00665557	0.00372999	0.00519278	-0.83539	N/A	N/A	0.000934353	0.000507872	0.00245307	0.00467052	0	0.000612883	0.00509509	0.00362231	0.00752107	0.00611405	0.000867325	0.0228163	0.0317	0.00466608	0.00248126	0.00492704	0.00473021	0.0160807	0.0135261	0.0205788	0	3.74518e-05	0.000579631	0.00213509	3.40205e-05	5.91716e-05	0.000257136	9.2487e-05
1.1.7.1.1.	order - Streptophyta	0.00660922	0.00362246	0.00511584	-0.867509	N/A	N/A	0.000934353	0.000507872	0.00242641	0.00467052	0	0.000612883	0.00509509	0.00362231	0.00671344	0.00611405	0.000867325	0.0228163	0.0317	0.00466608	0.00248126	0.00492704	0.00473021	0.0160807	0.012631	0.0204295	0	3.74518e-05	0.000579631	0.00213509	3.40205e-05	5.91716e-05	0.000257136	6.1658e-05
1.1.7.1.2.	order - Chlorophyta	3.93391e-05	7.46076e-05	5.69733e-05	0.923359	N/A	N/A	0	0	2.66638e-05	0	0	0	0	0	0.00068144	0	0	0	0	0	0	0	0	0	0.000596738	0.000149338	0	0	0	0	0	0	0	0
1.1.7.1.2.1.	family - Trebouxiophyceae	3.78578e-05	1.98913e-05	2.88745e-05	-0.928452	N/A	N/A	0	0	0	0	0	0	0	0	0.00068144	0	0	0	0	0	0	0	0	0	0.000198913	0	0	0	0	0	0	0	0	0
1.1.7.1.3.	order - Stramenopiles	7.01072e-06	3.29198e-05	1.99653e-05	2.23132	N/A	N/A	0	0	0	0	0	0	0	0	0.000126193	0	0	0	0	0	0	0	0	0	0.000298369	0	0	0	0	0	0	0	0	3.0829e-05
1.1.7.2.	class - Oscillatoriophycideae	0.000256644	4.05966e-05	0.00014862	-2.66034	N/A	N/A	0	0	0	0.000905797	2.97327e-05	0	0	7.24463e-05	0.00108526	0.00223398	0	0	0	0	0	0	0	0.000292376	0.000132608	0.000209074	0	0	0	0	0	0	6.42839e-05	0
1.1.7.2.1.	order - Chroococcales	0.000256644	4.05966e-05	0.00014862	-2.66034	N/A	N/A	0	0	0	0.000905797	2.97327e-05	0	0	7.24463e-05	0.00108526	0.00223398	0	0	0	0	0	0	0	0.000292376	0.000132608	0.000209074	0	0	0	0	0	0	6.42839e-05	0
1.1.7.2.1.1.	family - Xenococcaceae	0.000256644	4.05966e-05	0.00014862	-2.66034	N/A	N/A	0	0	0	0.000905797	2.97327e-05	0	0	7.24463e-05	0.00108526	0.00223398	0	0	0	0	0	0	0	0.000292376	0.000132608	0.000209074	0	0	0	0	0	0	6.42839e-05	0
1.1.7.2.1.1.1.	genus - Chroococcidiopsis	0.000252619	1.24019e-05	0.00013251	-4.34833	0.469	0.176	0	0	0	0.000905797	2.97327e-05	0	0	0	0.00108526	0.00223398	0	0	0	0	0	0	0	0.000292376	0	5.97354e-05	0	0	0	0	0	0	6.42839e-05	0
1.1.7.3.	class - Nostocophycideae	2.21054e-05	1.49338e-05	1.85196e-05	-0.565817	N/A	N/A	0	0	0	0	0	0	0	0	5.0477e-05	0	0	0	0	0	0	0.00034742	0	0	0	0.000149338	0	0	0	0	0	0	0	0
1.1.7.3.1.	order - Nostocales	1.93011e-05	0	9.65056e-06	-50	N/A	N/A	0	0	0	0	0	0	0	0	0	0	0	0	0	0	0	0.00034742	0	0	0	0	0	0	0	0	0	0	0	0
1.1.7.3.1.1.	family - Nostocaceae	1.93011e-05	0	9.65056e-06	-50	N/A	N/A	0	0	0	0	0	0	0	0	0	0	0	0	0	0	0	0.00034742	0	0	0	0	0	0	0	0	0	0	0	0
1.1.7.3.1.1.1.	genus - Cylindrospermopsis	1.57918e-05	0	7.89589e-06	-50	0.371	0.463	0	0	0	0	0	0	0	0	0	0	0	0	0	0	0	0.000284252	0	0	0	0	0	0	0	0	0	0	0	0
1.1.7.4.	class - 4C0d-2	9.25296e-06	0	4.62648e-06	-50	N/A	N/A	0	0	0	0	0	0	0	0	0	0	0	0	0	0	0.000103386	6.31672e-05	0	0	0	0	0	0	0	0	0	0	0	0
1.1.7.4.1.	order - YS2	9.25296e-06	0	4.62648e-06	-50	N/A	N/A	0	0	0	0	0	0	0	0	0	0	0	0	0	0	0.000103386	6.31672e-05	0	0	0	0	0	0	0	0	0	0	0	0
1.1.8.	phylum - Verrucomicrobia	3.84477e-05	6.19304e-05	5.0189e-05	0.687749	N/A	N/A	0	0	0	0	0	0	0	0	0	0	0	0	0	0	0.00043939	0.000252669	0	0	6.63042e-05	5.97354e-05	0	0	0	0	0	0	0	0.000493264
1.1.8.1.	class - Verrucomicrobiae	0	1.2604e-05	6.30198e-06	50	N/A	N/A	0	0	0	0	0	0	0	0	0	0	0	0	0	0	0	0	0	0	6.63042e-05	5.97354e-05	0	0	0	0	0	0	0	0
1.1.8.1.1.	order - Verrucomicrobiales	0	1.2604e-05	6.30198e-06	50	N/A	N/A	0	0	0	0	0	0	0	0	0	0	0	0	0	0	0	0	0	0	6.63042e-05	5.97354e-05	0	0	0	0	0	0	0	0
1.1.8.1.1.1.	family - Verrucomicrobiaceae	0	1.2604e-05	6.30198e-06	50	N/A	N/A	0	0	0	0	0	0	0	0	0	0	0	0	0	0	0	0	0	0	6.63042e-05	5.97354e-05	0	0	0	0	0	0	0	0
1.1.8.2.	class - Verruco-5	3.84477e-05	0	1.92239e-05	-50	N/A	N/A	0	0	0	0	0	0	0	0	0	0	0	0	0	0	0.00043939	0.000252669	0	0	0	0	0	0	0	0	0	0	0	0
1.1.8.2.1.	order - WCHB1-41	3.84477e-05	0	1.92239e-05	-50	N/A	N/A	0	0	0	0	0	0	0	0	0	0	0	0	0	0	0.00043939	0.000252669	0	0	0	0	0	0	0	0	0	0	0	0
1.1.8.2.1.1.	family - RFP12	3.84477e-05	0	1.92239e-05	-50	N/A	N/A	0	0	0	0	0	0	0	0	0	0	0	0	0	0	0.00043939	0.000252669	0	0	0	0	0	0	0	0	0	0	0	0
1.1.8.3.	class - [Spartobacteria]	0	4.93264e-05	2.46632e-05	50	N/A	N/A	0	0	0	0	0	0	0	0	0	0	0	0	0	0	0	0	0	0	0	0	0	0	0	0	0	0	0	0.000493264
1.1.8.3.1.	order - [Chthoniobacterales]	0	4.93264e-05	2.46632e-05	50	N/A	N/A	0	0	0	0	0	0	0	0	0	0	0	0	0	0	0	0	0	0	0	0	0	0	0	0	0	0	0	0.000493264
1.1.8.3.1.1.	family - [Chthoniobacteraceae]	0	4.93264e-05	2.46632e-05	50	N/A	N/A	0	0	0	0	0	0	0	0	0	0	0	0	0	0	0	0	0	0	0	0	0	0	0	0	0	0	0	0.000493264
1.1.8.3.1.1.1.	genus - Candidatus Xiphinematobacter	0	4.93264e-05	2.46632e-05	50	N/A	N/A	0	0	0	0	0	0	0	0	0	0	0	0	0	0	0	0	0	0	0	0	0	0	0	0	0	0	0	0.000493264
1.1.9.	phylum - Chloroflexi	0.000616402	0.000657129	0.000636766	0.0923052	N/A	N/A	0	0.00194186	0.000746587	0	0.000237862	0	0	0	0.000605724	0	0	0	8.87128e-05	0	0.00317912	0.00429537	0	0	0.00122663	0.0010155	0	0	6.81919e-05	8.65576e-05	0	0	0.00106068	0.00311373
1.1.9.1.	class - Thermomicrobia	0.000282171	0.000427619	0.000354895	0.599757	N/A	N/A	0	0.00194186	0.000746587	0	0.000237862	0	0	0	0.000277624	0	0	0	0	0	0.00108555	0.00078959	0	0	0.000994563	0.000448015	0	0	6.81919e-05	8.65576e-05	0	0	0.000674981	0.00200388
1.1.9.1.1.	order - JG30-KF-CM45	0.000264395	0.000427619	0.000346007	0.693631	N/A	N/A	0	0.00194186	0.000426621	0	0.000237862	0	0	0	0.000277624	0	0	0	0	0	0.00108555	0.00078959	0	0	0.000994563	0.000448015	0	0	6.81919e-05	8.65576e-05	0	0	0.000674981	0.00200388
1.1.9.1.2.	order - AKYG1722	1.77759e-05	0	8.88794e-06	-50	N/A	N/A	0	0	0.000319966	0	0	0	0	0	0	0	0	0	0	0	0	0	0	0	0	0	0	0	0	0	0	0	0	0
1.1.9.2.	class - Anaerolineae	3.86022e-05	1.52222e-05	2.69122e-05	-1.3425	N/A	N/A	0	0	0	0	0	0	0	0	0	0	0	0	0	0	0	0.000694839	0	0	0	5.97354e-05	0	0	0	0	0	0	0	9.2487e-05
1.1.9.2.1.	order - SBR1031	1.05279e-05	9.2487e-06	9.88829e-06	-0.186894	N/A	N/A	0	0	0	0	0	0	0	0	0	0	0	0	0	0	0	0.000189502	0	0	0	0	0	0	0	0	0	0	0	9.2487e-05
1.1.9.2.1.1.	family - A4b	1.05279e-05	0	5.26394e-06	-50	N/A	N/A	0	0	0	0	0	0	0	0	0	0	0	0	0	0	0	0.000189502	0	0	0	0	0	0	0	0	0	0	0	0
1.1.9.2.1.2.	family - oc28	0	9.2487e-06	4.62435e-06	50	N/A	N/A	0	0	0	0	0	0	0	0	0	0	0	0	0	0	0	0	0	0	0	0	0	0	0	0	0	0	0	9.2487e-05
1.1.9.2.2.	order - A31	0	5.97354e-06	2.98677e-06	50	N/A	N/A	0	0	0	0	0	0	0	0	0	0	0	0	0	0	0	0	0	0	0	5.97354e-05	0	0	0	0	0	0	0	0
1.1.9.2.2.1.	family - S47	0	5.97354e-06	2.98677e-06	50	N/A	N/A	0	0	0	0	0	0	0	0	0	0	0	0	0	0	0	0	0	0	0	5.97354e-05	0	0	0	0	0	0	0	0
1.1.9.2.3.	order - Ardenscatenales	2.80743e-05	0	1.40372e-05	-50	N/A	N/A	0	0	0	0	0	0	0	0	0	0	0	0	0	0	0	0.000505338	0	0	0	0	0	0	0	0	0	0	0	0
1.1.9.2.3.1.	family - Ardenscatenaceae	2.80743e-05	0	1.40372e-05	-50	N/A	N/A	0	0	0	0	0	0	0	0	0	0	0	0	0	0	0	0.000505338	0	0	0	0	0	0	0	0	0	0	0	0
1.1.9.2.3.1.1.	genus - Ardenscatena	2.80743e-05	0	1.40372e-05	-50	0.371	0.463	0	0	0	0	0	0	0	0	0	0	0	0	0	0	0	0.000505338	0	0	0	0	0	0	0	0	0	0	0	0
1.1.9.3.	class - Ellin6529	0.000100484	6.21057e-05	8.1295e-05	-0.694172	N/A	N/A	0	0	0	0	0	0	0	0	0	0	0	0	8.87128e-05	0	0.000646162	0.00107384	0	0	0	0.000268809	0	0	0	0	0	0	0.000321419	3.0829e-05
1.1.9.4.	class - Gitt-GS-136	0.000152228	3.71549e-05	9.46915e-05	-2.03461	N/A	N/A	0	0	0	0	0	0	0	0	0.000328101	0	0	0	0	0	0.000801241	0.00161076	0	0	0.000132608	0.000238941	0	0	0	0	0	0	0	0
1.1.9.5.	class - TK17	3.50929e-06	0	1.75464e-06	-50	N/A	N/A	0	0	0	0	0	0	0	0	0	0	0	0	0	0	0	6.31672e-05	0	0	0	0	0	0	0	0	0	0	0	0
1.1.9.6.	class - S085	0	9.2487e-05	4.62435e-05	50	N/A	N/A	0	0	0	0	0	0	0	0	0	0	0	0	0	0	0	0	0	0	0	0	0	0	0	0	0	0	0	0.00092487
1.1.9.7.	class - Chloroflexi	3.50929e-06	2.25398e-05	1.30246e-05	2.68323	N/A	N/A	0	0	0	0	0	0	0	0	0	0	0	0	0	0	0	6.31672e-05	0	0	9.94563e-05	0	0	0	0	0	0	0	6.42839e-05	6.1658e-05
1.1.9.7.1.	order - AKIW781	0	6.42839e-06	3.2142e-06	50	N/A	N/A	0	0	0	0	0	0	0	0	0	0	0	0	0	0	0	0	0	0	0	0	0	0	0	0	0	0	6.42839e-05	0
1.1.9.7.2.	order - [Roseiflexales]	3.50929e-06	6.1658e-06	4.83754e-06	0.813109	N/A	N/A	0	0	0	0	0	0	0	0	0	0	0	0	0	0	0	6.31672e-05	0	0	0	0	0	0	0	0	0	0	0	6.1658e-05
1.1.9.7.2.1.	family - [Kouleothrixaceae]	3.50929e-06	0	1.75464e-06	-50	N/A	N/A	0	0	0	0	0	0	0	0	0	0	0	0	0	0	0	6.31672e-05	0	0	0	0	0	0	0	0	0	0	0	0
1.1.9.7.3.	order - Chloroflexales	0	9.94563e-06	4.97282e-06	50	N/A	N/A	0	0	0	0	0	0	0	0	0	0	0	0	0	0	0	0	0	0	9.94563e-05	0	0	0	0	0	0	0	0	0
1.1.9.7.3.1.	family - Chloroflexaceae	0	9.94563e-06	4.97282e-06	50	N/A	N/A	0	0	0	0	0	0	0	0	0	0	0	0	0	0	0	0	0	0	9.94563e-05	0	0	0	0	0	0	0	0	0
1.1.9.7.3.1.1.	genus - Chloronema	0	9.94563e-06	4.97282e-06	50	0.331	0.371	0	0	0	0	0	0	0	0	0	0	0	0	0	0	0	0	0	0	9.94563e-05	0	0	0	0	0	0	0	0	0
1.1.9.8.	class - TK10	3.58979e-05	0	1.79489e-05	-50	N/A	N/A	0	0	0	0	0	0	0	0	0	0	0	0	0	0	0.000646162	0	0	0	0	0	0	0	0	0	0	0	0	0
1.1.9.8.1.	order - AKYG885	2.72824e-05	0	1.36412e-05	-50	N/A	N/A	0	0	0	0	0	0	0	0	0	0	0	0	0	0	0.000491083	0	0	0	0	0	0	0	0	0	0	0	0	0
1.1.9.8.2.	order - B07_WMSP1	8.6155e-06	0	4.30775e-06	-50	N/A	N/A	0	0	0	0	0	0	0	0	0	0	0	0	0	0	0.000155079	0	0	0	0	0	0	0	0	0	0	0	0	0
1.1.9.8.2.1.	family - FFCH4570	8.6155e-06	0	4.30775e-06	-50	N/A	N/A	0	0	0	0	0	0	0	0	0	0	0	0	0	0	0.000155079	0	0	0	0	0	0	0	0	0	0	0	0	0
